# Supplementary material for: The methanogen core and pangenome: conservation and variability across biology’s growth temperature extremes
Source: DNA Res. 2022 Dec 1;30(1):dsac048. doi: 10.1093/dnares/dsac048 (PMC9886072; doi:10.1093/dnares/dsac048)
Supplement: dsac048_suppl_Supplementary_Tables [file dsac048_suppl_supplementary_tables.xlsx]

## Sheet: TableS1_CheckM90Database
Database with all mcrABG containing archaea with checkM >= 90. Temperatures from Sato et al. (2020), substrate information from Michal et al. (2018) or original publication as indicated.
phylum	class	order	family	genus	species_name	CheckM Completeness	GenBank Assembly Accession	Assembly Level	Protein Sequences	Genome Size [bp]	T max	T min	T opt low	t opt high	T opt average	temperature group	environment	doubling time [h]	aceticlastic	hydrogenotrophic	methylotrophic	1-butanol	2-butanol	isobutanol	2-propanol	Acetate	butanol	CO	cyclopentanol	Di-Methylamin	dimethyl sulfide	Ethanol	Formate	H2_CO2	H2_methanol	Methanol	Methylamin	other	propanol	Tri-Methylamin	Publication
Halobacteriota	Methanosarcinia	Methanosarcinales	Methanosarcinaceae	Methanococcoides	Methanococcoides burtonii	99.35	GCF_000013725.1	Complete Genome	2616	2575032	29.5	-2.5			23.4	psychrotolerant	aqueous_sediment	no	no	no	yes	no	no	no	no	no	no	no	no	no	no	no	no	no	no	yes	no	no	no	no	P. Franzmann et al., 1992, Syst. Appl. Microbiol., vol. 15, p. 573
Halobacteriota	Methanosarcinia	Methanosarcinales	Methanosarcinaceae	Methanosarcina	Methanosarcina spelaei	99.84	GCF_002287235.1	Contig	4428	5088600	54	0			33	mesosphilic	aqueous_sediment	0	yes	yes	yes	no	no	no	no	yes	no	no	no	yes	no	no	no	yes	no	yes	yes	no	no	yes	L. Ganzert et al, 2014, Int J Syst Evol Microbiol, Vol. 64, P. 3478-3484
Halobacteriota	Methanosarcinia	Methanosarcinales	Methanosarcinaceae	Methanolobus	Methanolobus psychrotolerans	99.67	GCF_002243045.1	Contig	3052	3164721	37	0	30	37	33.5	psychrotolerant	aqueous_sediment		no	no	yes					no				no				no	no	yes				yes	S. Chen et al., 2018, Int. J. Syst. Microbiol., vol. 68, p. 1378
Halobacteriota	Methanosarcinia	Methanosarcinales	Methanosarcinaceae	Methanolobus	Methanolobus psychrophilus	99.84	GCF_000306725.1	Complete Genome	3004	3072769	25	0			18	psychrotolerant	soil	15.87	no	no	yes	no	no	no	no	no	no	no	no	yes	Yes	no	no	no	no	yes	yes	no	no	yes	G. Zhang et al., 2008, Appl. Environ. Microbiol., vol. 74, p. 6114
Halobacteriota	Methanosarcinia	Methanosarcinales	Methanosarcinaceae	Methanosarcina	Methanosarcina lacustris	99.18	GCF_000970265.1	Complete Genome	3469	4139808	35	1			25	psychrotolerant	aqueous_sediment	49.5	no	yes	yes	no	no	no	no	no	no	no	no	yes	no	no	no	yes	no	yes	yes	no	no	yes	M. Simankova et al., 2001, Syst. Appl. Microbiol., vol. 24, p. 362
Methanobacteriota	Methanobacteria	Methanobacteriales	Methanobacteriaceae	Methanobacterium	Methanobacterium subterraneum	98.93	GCF_002813695.1	Complete Genome	2438	2515817	45	4	20	40	30	mesosphilic	aqueous_sediment	3.89	no	yes	no	no	no	no	no	no	no	no	no	no	no	no	yes	yes	no	no	no	not_supporting:pyruvate,fructose,glucose	no	no	S. Kotelnikova et al., 1998, Int. J. Syst. Evol. Microbiol., vol. 48, p. 357
Halobacteriota	Methanomicrobia	Methanomicrobiales	Methanospirillaceae	Methanospirillum	Methanospirillum stamsii	99.02	GCF_003173335.1	Contig	3579	3740742	37	5	20	30	25	psychrotolerant	sludge_industrial	no	no	yes	no	no	no	no	no	no	no	no	no	no	no	no	yes	yes	no	no	no	no	no	no	S. Parshina et al., 2014, Int. J. Syst. Evol. Microbiol., vol. 64, p. 180
Halobacteriota	Methanosarcinia	Methanosarcinales	Methanosarcinaceae	Methanolobus	Methanolobus profundi	99.84	GCF_900114835.1	Scaffold	2922	3107200	37	9			30	psychrotolerant	sludge_industrial	5	no	no	yes	no	yes	no	no	no	no	no	no	yes	no	no	no	no	no	yes	yes	no	no	yes	H. Mochimaru et al., 2009, Int. J. Syst. Evol. Microbiol., vol. 59, p. 714
Methanobacteriota	Methanobacteria	Methanobacteriales	Methanobacteriaceae	Methanobacterium_D	Methanobacterium D veterum	99.2	GCF_000745485.1	Scaffold	3287	3369555	46	10			28	mesosphilic	soil	23.1	no	yes	no	no	no	no	no	no	no	no	no	no	no	no	no	yes	yes	no	no	no	no	no	K. Krivushin et al., 2010, Int. J. Syst. Evol. Microbiol., vol. 60, p. 455
Methanobacteriota	Methanobacteria	Methanobacteriales	Methanobacteriaceae	Methanobrevibacter_C	Methanobrevibacter C arboriphilus A	99.2	GCF_000513315.1	Scaffold	2004	2221920	45	10	30	37	33.5	mesosphilic	soil	13	no	yes	no	no	no	no	no	no	no	no	no	no	no	no	no	yes	no	no	no	no	no	no	J. Zeikus et al., 1975, Antonie Van Leeuwenhoek, vol. 41, p. 543
Halobacteriota	Methanosarcinia	Methanotrichales	Methanotrichaceae	Methanothrix	Methanothrix soehngenii	99.35	GCF_000204415.1	Complete Genome	3049	3026645	45	10	35	40	37.5	mesosphilic	sludge_industrial		yes	no	no					yes				no				no		no	no			no	B.A. Huser et al., 1982, Arch. Microbiol., vol. 132, p. 1
Halobacteriota	Methanomicrobia	Methanomicrobiales	Methanoregulaceae	Methanoregula	Methanoregula boonei	99.54	GCF_000017625.1	Complete Genome	2527	2542943	40	10	35	37	36	psychrotolerant	aqueous_sediment	no	no	yes	no	no	no	no	no	no	no	no	no	no	no	no	yes	yes	no	no	no	no	no	no	M. Kendall et al., 2007, Appl. Environ. Microbiol., vol. 73, p. 407
Halobacteriota	Methanomicrobia	Methanomicrobiales	Methanoregulaceae	Methanoregula	Methanoregula formicica	99.87	GCF_000327485.1	Complete Genome	2880	2820858	40	10	30	33	31.5	psychrotolerant	sludge_industrial	16.6	no	yes	no	no	no	no	no	no	no	no	no	no	no	no	yes	yes	no	no	no	not_supporting:pyruvate	no	no	Y. Yashiro et al., 2011, Int. J. Syst. Evol. Microbiol., vol. 61, p. 53
Halobacteriota	Methanosarcinia	Methanosarcinales	Methanosarcinaceae	Methanolobus	Methanolobus tindarius	99.67	GCF_000504205.1	Contig	2955	3151883	40	10			37	psychrotolerant	aqueous_sediment	no	no	no	yes	no	yes	no	no	no	no	no	no	yes	yes	no	no	no	no	yes	yes	no	no	yes	H. Konig et al., 1982, Zentralbl. Bakteriol. Mikrobiol. Hyg. [B], vol. 3, p. 478
Halobacteriota	Methanosarcinia	Methanosarcinales	Methanosarcinaceae	Methanolobus	Methanolobus vulcani	99.51	GCA_900100715.1	Scaffold	2825	2947907	40	10			28	psychrotolerant	aqueous_sediment	5.33	no	no	yes	no	no	no	no	no	no	no	no	yes	no	no	no	no	no	yes	yes	no	no	yes	P. Kadam et al., 1995, Int. J. Syst. Bacteriol., vol. 45, p. 400
Methanobacteriota	Methanobacteria	Methanobacteriales	Methanobacteriaceae	Methanobrevibacter_C	Methanobrevibacter C cuticularis	97.6	GCF_001639285.1	Contig	2156	2608702	37	10			37	psychrotolerant	rumen	35	no	yes	no	no	no	no	no	no	no	no	no	no	no	no	yes	yes	no	no	no	not_supporting:theobromine,theophyline,trimethoxybenzoate,lactate,pyruvate,glucose	no	no	J. Leadbetter et al., 1996, Appl. Environ. Microbiol., vol. 62, p. 3620
Methanobacteriota	Methanobacteria	Methanobacteriales	Methanobacteriaceae	Methanobrevibacter_D	Methanobrevibacter D filiformis	96	GCF_001639265.1	Contig	2097	1606143	33.5	10			30	psychrotolerant	rumen	37	no	yes	no	no	no	no	no	no	no	no	no	no	no	no	no	yes	no	no	no	not_supporting:theobromine,theophyline,trimethoxybenzoate,lactate,pyruvate,glucose	no	no	J. Leadbetter et al., 1998, Arch. Microbiol., vol. 169, p. 287
Methanobacteriota	Methanobacteria	Methanobacteriales	Methanobacteriaceae	Methanobrevibacter_D	Methanobrevibacter D curvatus	97.6	GCF_001639295.1	Contig	2027	2414608	30	10			30	psychrotolerant	rumen	40	no	yes	no	no	no	no	no	no	no	no	no	no	no	no	no	yes	no	no	no	not_supporting:theobromine,theophyline,trimethoxybenzoate,lactate,pyruvate,glucose	no	no	J. Leadbetter et al., 1996, Appl. Environ. Microbiol., vol. 62, p. 3620
Halobacteriota	Methanosarcinia	Methanosarcinales	Methanosarcinaceae	Methanomethylovorans	Methanomethylovorans hollandica	99.84	GCF_000328665.1	Complete Genome	2638	2428904	40	12	34	37	35.5	psychrotolerant	aqueous_sediment	11.5	no	no	yes	no	yes	no	no	no	no	no	no	yes	yes	no	no	no	no	yes	yes	no	no	yes	B. Lomans et al., 1999, Appl. Environ. Microbiol., vol. 65, p. 3641
Methanobacteriota	Methanobacteria	Methanobacteriales	Methanobacteriaceae	Methanobacterium_B	Methanobacterium B lacus	99.2	GCF_000191585.1	Complete Genome	2522	2583753	41	14			30	psychrotolerant	aqueous_sediment	22	no	yes	no	no	no	no	no	no	no	no	no	no	no	no	no	yes	yes	no	no	no	no	no	G. Borrel et al., 2012, Int. J. Syst. Evol. Microbiol., vol. 62, p. 1625
Halobacteriota	Methanomicrobia	Methanomicrobiales	Methanosphaerulaceae	Methanosphaerula	Methanosphaerula palustris	99.84	GCF_000021965.1	Complete Genome	2779	2922917	35	14	28	30	29	psychrotolerant	soil	19	no	yes	no	no	no	no	no	no	no	no	no	no	no	no	yes	yes	no	no	no	not supporting:butyrate	no	no	H. Cadillo-Quiroz et al., 2009, Int. J. Syst. Evol. Microbiol., vol. 59, p. 928
Halobacteriota	Methanomicrobia	Methanomicrobiales	Methanoculleaceae	Methanoculleus	Methanoculleus marisnigri	99.35	GCF_000015825.1	Complete Genome	2481	2478101	48	15	20	25	22.5	mesosphilic	aqueous_sediment	10	no	yes	no	no	no	no	no	no	no	no	no	no	no	no	yes	yes	no	no	no	no	no	no	J. Romesser et al., 1979, Arch. Microbiol., vol. 121, p. 147
Halobacteriota	Methanomicrobia	Methanomicrobiales	Methanocorpusculae	Methanocorpusculum	Methanocorpusculum parvum	98.21	GCF_002287215.1	Contig	1732	1709133	45	15			37	mesosphilic	sludge_industrial	8	no	yes	no	no	no	no	yes	no	no	no	no	no	no	no	yes	yes	no	no	no	not_supporting:pyruvate,lactate,fumarate,butyrate,2-pentanol,formaldehyde,alanine,leucine	no	no	G. Zellner et al., 1987, Arch. Microbiol., vol. 147, p. 13
Halobacteriota	Methanosarcinia	Methanosarcinales	Methanosarcinaceae	Methanosarcina	Methanosarcina acetivorans	99.84	GCA_000007345.1	Complete Genome	4884	5751492	45	15	35	40	37.5	mesosphilic	aqueous_sediment	5.2	yes	no	yes	no	no	no	no	yes	no	no	no	yes	no	no	no	no	no	yes	yes	no	no	yes	K. Sowers et al., 1983, Appl. Environ. Microbiol., vol. 47, p. 971
Halobacteriota	Methanomicrobia	Methanomicrobiales	Methanofollaceae	Methanofollis	Methanofollis liminatans	99.54	GCF_000275865.1	Chromosome	2438	2475100	44	15			40	psychrotolerant	sludge_industrial	8.5	no	yes	no	no	yes	no	yes	no	yes	no	yes	no	no	no	yes	yes	no	no	no	not_supporting:2_pentanols, cyclohexanol	no	no	G. Zellner et al., 1990, Arch. Microbiol., vol. 153, p. 287
Halobacteriota	Methanomicrobia	Methanomicrobiales	Methanoculleaceae	Methanoculleus	Methanoculleus chikugoensis A	99.02	GCF_900095385.1	Contig	2687	2649157	40	15	25	30	27.5	psychrotolerant	soil	46	no	yes	no	no	yes	no	yes	no	yes	no	yes	no	no	no	yes	yes	no	no	no	no	no	no	D. Dianou et al., 2001, Int. J. Syst. Evol. Microbiol., vol. 51, p. 1663
Halobacteriota	Methanomicrobia	Methanomicrobiales	Methanofollaceae	Methanofollis	Methanofollis ethanolicus	100	GCF_001571385.1	Contig	2661	2713913	40	15			37	psychrotolerant	soil	72	no	yes	no	yes	no	no	no	no	no	no	no	no	no	yes	yes	yes	no	no	no	not_supporting:pyruvate,lactate	yes	no	H. Imachi et al., 2009, Int. J. Syst. Evol. Microbiol., vol. 59, p. 800
Halobacteriota	Methanomicrobia	Methanomicrobiales	Methanospirillaceae	Methanospirillum	Methanospirillum lacunae	99.54	GCF_003173355.1	Contig	3419	3743701	37	15			30	psychrotolerant	soil	32.2	no	yes	no	no	no	no	no	no	no	no	no	no	no	no	yes	yes	no	no	no	no	no	no	T. Iino et al., 2010, Int. J. Syst. Evol. Microbiol., vol. 60, p. 2563
Halobacteriota	Methanosarcinia	Methanosarcinales	Methanosarcinaceae	Methanococcoides	Methanococcoides methylutens	100	GCF_000765475.1	Contig	2464	2508511	35	15	30	35	32.5	psychrotolerant	aqueous_sediment	5.2	no	no	yes	no	no	no	no	no	no	no	no	yes	no	no	no	no	no	yes	yes	no	no	yes	K. Sowers et al., 1983, Appl. Environ. Microbiol., vol. 45, p. 684
Methanobacteriota	Methanobacteria	Methanobacteriales	Methanobacteriaceae	Methanobacterium_C	Methanobacterium C paludis	99.73	GCF_000214725.1	Complete Genome	2451	2546541	40	16	32	37	34.5	mesosphilic	soil	2	no	yes	no	no	no	no	no	no	no	no	no	no	no	no	no	yes	no	no	no	no	no	no	H. Cadillo-Quiroz et al., 2014, Int. J. Syst. Microbiol., vol. 64, p. 1473
Methanobacteriota	Methanococci	Methanococcales	Methanococcaceae	Methanothermococcus	Methanothermococcus thermolithotrophicus	100	GCF_000376965.1	Contig	1704	1686930	70	17			62.5	thermotolerant	hydrothermal_volcanic	0.917	no	yes	no	no	no	no	no	no	no	no	no	no	no	no	yes	yes	no	no	no	no	no	no	H. Huber et al., 1982, Arch. Mikrobiol., vol. 132, p. 47
Halobacteriota	Methanomicrobia	Methanomicrobiales	Methanomicrobiaceae	Methanolacinia	Methanolacinia petrolearia	99.67	GCF_000147875.1	Complete Genome	2821	2843290	41	17			40	thermotolerant	sludge_industrial	10	no	yes	no	no	no	no	yes	no	no	no	no	no	no	no	yes	yes	no	no	no	not_supporting:lactate,glucose	no	no	B. Ollivier et al., 1997, FEMS Microbiol. Lett., vol. 147, p. 51
Halobacteriota	Methanomicrobia	Methanomicrobiales	Methanomicrobiaceae	Methanoplanus	Methanoplanus limicola	100	GCF_000243255.1	Chromosome	3049	3200946	41	17			40	mesosphilic	sludge_industrial	7	no	yes	no	no	no	no	no	no	no	no	no	no	no	no	yes	yes	no	no	no	no	no	no	G. Wildgruber et al., 1982, Arch. Microbiol., vol. 132, p. 31
Methanobacteriota	Methanococci	Methanococcales	Methanococcaceae	Methanococcus	Methanococcus maripaludis A	99.5	GCF_000017225.1	Complete Genome	1833	1772694	47	18			38	thermotolerant	hydrothermal_volcanic	2	no	yes	no	no	no	no	no	no	no	no	no	no	no	no	no	yes	no	no	no	no	no	no	W. Jones et al., 1983, Arch. Microbiol., vol. 135, p. 91
Halobacteriota	Methanosarcinia	Methanosarcinales	Methanosarcinaceae	Methanosarcina	Methanosarcina vacuolata	99.84	GCF_000969905.1	Complete Genome	3737	4563885	42	18	37	40	38.5	mesosphilic	sludge_industrial	5	yes	yes	yes	no	no	no	no	yes	no	no	no	yes	no	no	no	yes	no	yes	yes	no	no	yes	T. Zhilina et al., 1987, Int. J. Syst. Bacteriol., vol. 37, p. 281
Halobacteriota	Methanosarcinia	Methanosarcinales	Methanosarcinaceae	Methanohalophilus	Methanohalophilus halophilus	99.51	GCF_001889405.1	Complete Genome	2038	2022959	40	18	26	36	31	mesosphilic	aqueous_sediment	no	no	no	yes	no	no	no	no	no	no	no	no	yes	no	no	no	no	no	no	yes	no	no	yes	T. Zhilina et al., 1984, Mikrobiologiya, vol. 52, p. 375
Methanobacteriota	Methanococci	Methanococcales	Methanococcaceae	Methanothermococcus_A	Methanothermococcus A aeolicus	99.03	GCF_000017185.1	Complete Genome	1525	1569500	55	20			46	thermotolerant	aqueous_sediment	1.38	no	yes	no	no	no	no	no	no	no	no	no	no	no	no	no	yes	no	no	no	no	no	no	M. Kendall et al., 2006, Int. J. Syst. Evol. Microbiol., vol. 57, p. 1525
Halobacteriota	Methanosarcinia	Methanosarcinales	Methanosarcinaceae	Methanosarcina	Methanosarcina flavescens	99.84	GCF_001304615.1	Contig	2876	3268085	55	20			45	thermotolerant	sludge_industrial		yes	yes	yes					yes				yes			no	yes		yes	yes			yes	T. Kern et al., 2016, Int. J. Syst. Evol. Microbiol., vol. 66, p. 1533
Halobacteriota	Methanomicrobia	Methanomicrobiales	Methanoculleaceae	Methanoculleus	Methanoculleus sediminis	99.02	GCF_001017125.1	Scaffold	2472	2489717	50	20			37	thermotolerant	aqueous_sediment	0	no	yes	no	yes	no	no	no	no	no	no	no	no	no	no	yes	yes	no	no	no	no	no	no	Sheng-Chung Chen et al., 2015, Int. J. Syst. Evol. Microbiol., vol. 65, p. 2141–2147
Halobacteriota	Methanomicrobia	Methanomicrobiales	Methanospirillaceae	Methanospirillum	Methanospirillum hungatei	99.02	GCF_000013445.1	Complete Genome	3415	3544738	50	20			37	thermotolerant	sludge_industrial	20.7	no	yes	no	no	no	no	no	no	no	no	no	no	no	no	yes	yes	no	no	no	no	no	no	J. Ferry et al., 1974, Int. J. Syst. Bacteriol., vol. 24, p. 465
Methanobacteriota	Methanococci	Methanococcales	Methanococcaceae	Methanococcus	Methanococcus vannielii	99.5	GCF_000017165.1	Complete Genome	1746	1720048	45	20			37.5	thermotolerant	aqueous_sediment	no	no	yes	no	no	no	no	no	no	no	no	no	no	no	no	yes	yes	no	no	no	no	no	no	T. Stadtman et al., 1951, J. Bacteriol., vol. 62, p. 269
Methanobacteriota	Methanococci	Methanococcales	Methanococcaceae	Methanococcus	Methanococcus voltae	99.05	GCF_000006175.1	Complete Genome	1727	1936387	45	20			37.5	thermotolerant	aqueous_sediment	3	no	yes	no	no	no	no	no	no	no	no	no	no	no	no	yes	yes	no	no	no	not supporting:butyrate,valerate	no	no	W. Belch et al., 1989, Int. J. Syst. Bacteriol., vol. 39, p. 493
Halobacteriota	Methanosarcinia	Methanosarcinales	Methanosarcinaceae	Methanosarcina	Methanosarcina mazei	100	GCF_000970205.1	Complete Genome	3558	4142816	45	20			40	thermotolerant	sludge_industrial	5.33	yes	yes	yes	no	yes	indifferent	no	yes	indifferent	indifferent	indifferent	yes	no	no	no	yes	no	yes	yes	no	no	yes	R. Mah, 1980, Curr. Microbiol., vol. 3, p. 321
Halobacteriota	Methanomicrobia	Methanomicrobiales	Methanoculleaceae	Methanoculleus_A	Methanoculleus A taiwanensis	99.02	GCF_004102725.1	Scaffold	2673	2750720	42	20			37	mesosphilic	aqueous_sediment	7.1	no	yes	no	no	no	no	no	no	no	no	no	no	no	no	yes	yes	no	no	no	no	no	no	C. Weng et al., 2015, Int. J. Syst. Evol. Microbiol., vol. 65, p. 1044
Halobacteriota	Methanosarcinia	Methanosarcinales	Methanosarcinaceae	Methanosarcina	Methanosarcina horonobensis	100	GCF_000970285.1	Complete Genome	4415	5018607	42	20			37	mesosphilic	aqueous_sediment	6.93	yes	yes	no		no		no	yes				no			yes	yes	no	no	no				S. Shimizu et al., 2011, Int. J. Syst. Evol. Microbiol., vol. 61, p. 2503
Halobacteriota	Methanosarcinia	Methanosarcinales	Methanosarcinaceae	Methanomicrococcus	Methanomicrococcus blatticola	94.12	GCF_004363215.1	Scaffold	1568	1783317	40	20			39	mesosphilic	rumen	3.15	no	no	yes	no	no	no	no	no	no	no	no	yes	no	no	no	no	yes	no	yes	no	no	yes	W. Sprenger et al., 2000, Int. J. Syst. Evol. Microbiol., vol. 50, p. 1989
Halobacteriota	Methanosarcinia	Methanosarcinales	Methanosarcinaceae	Methanosarcina	Methanosarcina siciliae	99.84	GCF_000970085.1	Complete Genome	4232	5017558	40	20			35	mesosphilic	sludge_industrial	6.9	no	no	yes	no	no	no	no	no	no	no	no	yes	yes	no	no	no	no	yes	yes	no	no	yes	S. Ni et al., 1991, Int. J. Syst. Bacteriol., vol. 41, p. 410
Methanobacteriota	Methanobacteria	Methanobacteriales	Methanobacteriaceae	Methanobacterium_C	Methanobacterium C congolense	99.73	GCF_900095295.1	Complete Genome	2345	2469575	50	25	37	42	39.5	thermotolerant	sludge_industrial	7.5	no	yes	no	no	no	no	no	no	no	no	yes	no	no	no	no	yes	no	no	no	not_supporting:1-pentanol	no	no	N. Cuzin et al., 2001, Int. J. Syst. Evol. Microbiol., vol. 51, p. 489
Methanobacteriota	Methanobacteria	Methanobacteriales	Methanobacteriaceae	Methanobacterium_D	Methanobacterium D bryantii	99.2	GCF_002287175.1	Contig	3334	3466370	50	25	37	39	38	thermotolerant	soil	19.25	no	yes	no	no	no	yes	yes	no	no	no	no	no	no	no	no	yes	no	no	no	no	no	no	W. Balch et al., 1979, Microbiol. Rev., vol. 43, p. 260
Halobacteriota	Methanosarcinia	Methanosarcinales	Methanosarcinaceae	Methanohalophilus	Methanohalophilus portucalensis	99.51	GCF_002761295.1	Chromosome	2108	2084975	48	25			40	thermotolerant	soil	5	no	no	yes	no	no	no	no	no	no	no	no	yes	no	no	no	no	no	yes	yes	no	no	yes	D. Boone et al., 1993, Int. J. Syst. Bacteriol., vol. 43, p. 430
Thermoplasmatota	Thermoplasmata	Methanomassiliicoccales	Methanomassiliicoccaceae	Methanomassiliicoccus	Methanomassiliicoccus luminyensis	98.39	GCF_000308215.1	Contig	2607	2620233	45	25			37	mesosphilic	rumen	no	no	no	yes	no	no	no	no	no	no	no	no	no	no	no	no	no	no	yes	no	no	no	no	B. Dridi et al., 2012, Int. J. Syst. Evol. Microbiol., vol. 62, p. 1902
Halobacteriota	Methanomicrobia	Methanomicrobiales	Methanoculleaceae	Methanoculleus	Methanoculleus horonobensis	99.02	GCF_001602375.1	Contig	2441	2446106	45	25	37	42	39.5	thermotolerant	aqueous_sediment	6.93	no	yes	no	no	no	no	no	no	no	no	no	no	no	no	yes	yes	no	no	no	no	no	no	S. Shimizu et al., 2011, Int. J. Syst. Evol. Microbiol., vol. 61, p. 2503
Halobacteriota	Methanomicrobia	Methanomicrobiales	Methanomicrobiaceae	Methanolacinia	Methanolacinia paynteri	98.37	GCF_000784355.1	Scaffold	2770	2791704	42	25			40	mesosphilic	aqueous_sediment	4.8	no	yes	no	no	no	no	no	no	no	no	no	no	no	no	no	yes	no	no	no	no	no	no	C. Rivard et al., 1983, Appl. Environ. Microbiol., vol. 46, p. 484
Halobacteriota	Methanocellia	Methanocellales	Methanocellaceae	Methanocella	Methanocella paludicola	100	GCF_000011005.1	Complete Genome	3055	2957635	40	25	35	37	36	mesosphilic	soil	100.8	no	yes	no	no	no	no	no	no	no	no	no	no	no	no	yes	yes	no	no	no	not_supporting:pyruvate,lactate	no	no	S. Sakai et al., 2008, Int. J. Syst. Evol. Microbiol., vol. 58, p. 929
Halobacteriota	Methanomicrobia	Methanomicrobiales	Methanocorpusculae	Methanocorpusculum	Methanocorpusculum labreanum	99.54	GCF_000015765.1	Complete Genome	1816	1804962	40	25			37	mesosphilic	aqueous_sediment	9.2	no	yes	no	no	no	no	no	no	no	no	no	no	no	no	yes	yes	no	no	no	no	no	no	Y. Zhao et al., 1989, Int. J. Syst. Evol. Microbiol., vol. 39, p. 10
Methanobacteriota	Methanobacteria	Methanobacteriales	Methanobacteriaceae	Methanobrevibacter_A	Methanobrevibacter A oralis	100	GCF_001639275.1	Contig	2086	2140433	30	25	35	37	36	mesosphilic	rumen	15	no	yes	no	no	no	no	no	no	no	no	no	no	no	no	no	yes	no	no	no	no	no	no	A. Ferrari et al., 1994, Curr. Microbiol., vol. 29, p. 7
Methanobacteriota	Methanobacteria	Methanobacteriales	Methanobacteriaceae	Methanobrevibacter	Methanobrevibacter olleyae	100	GCF_900114585.1	Scaffold	1827	2122444	42	28	36	40	38	mesosphilic	rumen	no	no	yes	no	no	no	no	no	no	no	no	no	no	no	no	yes	yes	no	no	no	no	no	no	S. Rea et al., 2007, Int. J. Syst. Evol. Microbiol., vol. 57, p. 450
Halobacteriota	Methanosarcinia	Methanotrichales	Methanotrichaceae	Methanothrix_B	Methanothrix B thermoacetophila	100	GCA_000014945.1	Complete Genome	1810	1879471	70	30	55	60	57.5	thermotolerant	sludge_industrial		yes	no	no					yes				no				no		no	no				A.N. Nozhevnikova and V.I. Chudina, 1985, Microbiology (Engl. Transl. Mikrobiologiya), vol. 53, p. 618
Halobacteriota	Methanonatronarchaeia	Methanonatronarchaeales	Methanonatronarchaeaceae	Methanonatronarchaeum	Methanonatronarchaeum thermophilum	97.22	GCF_002153915.1	Contig	1523	1513137	60	30			50	thermotolerant	aqueous_sediment		no	no	yes					no				no	yes			no	no	yes	yes				D.Y. Sorokin et al., 2018, Int. J. Syst. Evol. Microbiol., vol. 68, p. 2199
Halobacteriota	Methanomicrobia	Methanomicrobiales	Methanomicrobiaceae	Methanomicrobium	Methanomicrobium mobile	97.39	GCF_000711215.1	Contig	1630	1711791	45	30			40	thermotolerant	rumen	no	no	yes	no	no	no	no	no	no	no	no	no	no	no	no	yes	yes	no	no	no	no	no	no	M. Paynter et al., 1968, J. Bacteriol., vol. 95, p. 1943
Methanobacteriota	Methanobacteria	Methanobacteriales	Methanobacteriaceae	Methanosphaera	Methanosphaera stadtmanae	97.6	GCF_000012545.1	Complete Genome	1552	1767403	40	30	36	40	38	mesosphilic	rumen	5.1	no	no	no	no	no	no	no	no	no	no	no	no	no	no	no	no	yes	no	no	no	no	no	T. Miller et al., 1985, Arch. Microbiol., vol. 141, p. 116
Methanobacteriota	Methanobacteria	Methanobacteriales	Methanobacteriaceae	Methanobrevibacter_A	Methanobrevibacter A millerae	99.2	GCF_001477655.1	Complete Genome	2316	2543538	43	33	36	42	43	thermotolerant	rumen	no	no	yes	no	no	no	no	no	no	no	no	no	no	no	no	yes	yes	no	no	no	no	no	no	S. Rea et al., 2007, Int. J. Syst. Evol. Microbiol., vol. 57, p. 450
Halobacteriota	Methanomicrobia	Methanomicrobiales	Methanoregulaceae	Methanolinea	Methanolinea tarda	99.02	GCF_000235685.2	Chromosome	2064	2052856	55	35			50	thermotolerant	sludge_industrial	98	no	yes	no	no	no	no	no	no	no	no	no	no	no	no	yes	yes	no	no	no	not_supporting:pyruvate,lactate	no	no	H. Imachi et al., 2008, Int. J. Syst. Evol. Microbiol., vol. 58, p. 294
Halobacteriota	Methanosarcinia	Methanosarcinales	Methanosarcinaceae	Methanosarcina	Methanosarcina thermophila	99.84	GCF_000969885.1	Complete Genome	2712	3127379	55	35			50	thermotolerant	sludge_industrial	5	yes	yes	yes	indifferent	yes	indifferent	indifferent	yes	indifferent	indifferent	indifferent	yes	indifferent	indifferent	indifferent	yes	no	yes	yes	no	indifferent	yes	S. Zinder et al., 1979, Appl. Environ. Microbiol., vol. 38, p. 996
Methanobacteriota	Methanobacteria	Methanobacteriales	Methanobacteriaceae	Methanobrevibacter_B	Methanobrevibacter B boviskoreani	100	GCF_000320505.1	Contig	1759	2045801	45	35	37	40	38.5	thermotolerant	rumen	no	no	yes	no	no	no	no	no	no	no	no	no	no	no	no	yes	yes	no	no	no	no	no	no	J. Lee et al., 2013, Int. J. Syst. Evol. Microbiol., vol. 63, p. 4196
Methanobacteriota	Methanobacteria	Methanobacteriales	Methanobacteriaceae	Methanothermobacter	Methanothermobacter wolfeii	100	GCF_900095815.1	Complete Genome	1796	1686891	74	37			55	thermotolerant	aqueous_sediment	no	no	yes	no	no	no	no	no	no	no	no	no	no	no	no	yes	yes	no	no	no	no	no	no	J. Winter et al., 2000, Int. J. Syst. Evol. Microbiol., vol. 50, p. 43
Halobacteriota	Methanomicrobia	Methanomicrobiales	Methanoculleaceae	Methanoculleus	Methanoculleus thermophilus	99.67	GCF_001571405.1	Contig	2270	2223235	65	37			55	thermotolerant	aqueous_sediment	2.5	no	yes	no	no	no	no	no	no	no	no	no	no	no	no	yes	yes	no	no	no	no	no	no	C. Rivard et al., 1982, Int. J. Syst. Bacteriol., vol. 32, p. 430
Halobacteriota	Methanocellia	Methanocellales	Methanocellaceae	Methanocella	Methanocella conradii	100	GCF_000251105.1	Complete Genome	2514	2378438	60	37			55	thermotolerant	soil	6.3	no	yes	no	no	no	no	no	no	no	no	no	no	no	no	no	yes	no	no	no	no	no	no	Z. Lu et al., 2012, J. Bacteriol., vol. 194, p. 2398
Halobacteriota	Methanosarcinia	Methanosarcinales	Methanosarcinaceae	Methanohalobium	Methanohalobium evestigatum	100	GCF_000196655.1	Complete Genome	2403	2406232	60	37			40	thermotolerant	aqueous_sediment		no	no	yes					no				no				no	no	yes	yes			yes	T. Zhilina et al., 1987, Dokl. Akad. Nauk SSSR, vol. 293, p. 464
Halobacteriota	Methanocellia	Methanocellales	Methanocellaceae	Methanocella_A	Methanocella A arvoryzae	100	GCF_000063445.1	Complete Genome	3117	3179916	55	37			45	thermotolerant	soil	8	no	yes	no	no	no	no	no	no	no	no	no	no	no	no	yes	yes	no	no	no	no	no	no	S. Sakai et al., 2010, Int. J. Syst. Evol. Microbiol., vol. 60, p. 2918
Methanobacteriota	Methanobacteria	Methanobacteriales	Methanobacteriaceae	Methanobacterium	Methanobacterium formicicum	91.82	GCA_001316325.1	Contig	2536	2451734	45	37			41	mesosphilic	sludge_industrial	no	no	yes	no	no	no	yes	yes	no	no	no	no	no	no	no	yes	yes	no	no	no	no	no	no	M. Bryant et al., 1987, Int. J. Syst. Bacteriol., vol. 37, p. 171
Halobacteriota	Methanomicrobia	Methanomicrobiales	Methanoculleaceae	Methanoculleus	Methanoculleus bourgensis	98.37	GCF_000304355.2	Complete Genome	2674	2789774	45	37			40	thermotolerant	sludge_industrial	18	no	yes	no	no	no	no	no	no	no	no	no	no	no	no	yes	yes	no	no	no	no	no	no	B. Ollivier et al., 1986, Int. J. Syst. Bacteriol., vol. 36, p. 297
Methanobacteriota	Methanococci	Methanococcales	Methanococcaceae	Methanothermococcus_A	Methanothermococcus A okinawensis	99.05	GCF_000179575.2	Complete Genome	1665	1677455	75	40	60	65	62.5	thermotolerant	hydrothermal_volcanic	0.5	no	yes	no	no	no	no	no	no	no	no	no	no	no	no	yes	yes	no	no	no	no	no	no	K. Takai et al., 2002, Int. J. Syst. Evol. Microbiol., vol. 52, p. 1089
Methanobacteriota	Methanococci	Methanococcales	Methanococcaceae	Methanotorris	Methanotorris igneus	99.52	GCF_000214415.1	Complete Genome	1822	1854197	91	45			88	thermotolerant	hydrothermal_volcanic	0.417																							S. Burggraf et al., 1990, Syst. Appl. Microbiol., vol. 13, p. 263
Methanobacteriota	Methanobacteria	Methanobacteriales	Methanobacteriaceae_A	Methanothermobacter_A	Methanothermobacter A tenebrarum	99.2	GCF_003264935.1	Contig	1600	1467867	80	45			70	thermotolerant	aqueous_sediment	12	no	yes	no	no	no	no	no	no	no	no	no	no	no	no	no	yes	no	no	no	no	no	no	K. Nakamura et al., 2013, Int. J. Syst. Evol. Microbiol., vol. 63, p. 715
Methanobacteriota	Methanobacteria	Methanobacteriales	Methanobacteriaceae	Methanothermobacter	Methanothermobacter marburgensis	100	GCF_000145295.1	Complete Genome	1750	1639135	70	45			60	thermotolerant	sludge_industrial	no	no	yes	no	no	no	no	no	no	no	no	no	no	no	no	no	yes	no	no	no	no	no	no	A. Wasserfallen et al., 2000, Int. J. Syst. Evol. Microbiol., vol. 50, p. 43
Methanobacteriota	Methanococci	Methanococcales	Methanocaldococcaceae	Methanocaldococcus	Methanocaldococcus fervens	99.52	GCF_000023985.1	Complete Genome	1640	1507251	92	48			85	thermotolerant	hydrothermal_volcanic	0.33	no	yes	no	no	no	no	no	no	no	no	no	no	no	no	no	yes	no	no	no	no	no	no	C. Jeanthon et al., 1999, Int. J. Syst. Bacteriol., vol. 49, p. 583
Methanobacteriota	Methanococci	Methanococcales	Methanocaldococcaceae	Methanocaldococcus_A	Methanocaldococcus A infernus	99.05	GCF_000092305.1	Complete Genome	1474	1328194	89	49			85	thermotolerant	hydrothermal_volcanic	0.513	no	yes	no	no	no	no	no	no	no	no	no	no	no	no	no	yes	no	no	no	no	no	no	C. Jeanthon et al., 1998, Int. J. Syst. Bacteriol., vol. 48, p. 913
Methanobacteriota	Methanococci	Methanococcales	Methanocaldococcaceae	Methanocaldococcus	Methanocaldococcus vulcanius	99.52	GCF_000024625.1	Complete Genome	1761	1761737	89	49			80	thermotolerant	hydrothermal_volcanic	0.66	no	yes	no	no	no	no	no	no	no	no	no	no	no	no	no	yes	no	no	no	no	no	no	C. Jeanthon et al., 1999, Int. J. Syst. Bacteriol., vol. 49, p. 583
Methanobacteriota	Methanococci	Methanococcales	Methanocaldococcaceae	Methanocaldococcus	Methanocaldococcus jannaschii	99.52	GCF_000091665.1	Complete Genome	1877	1664970	86	50			85	thermotolerant	hydrothermal_volcanic	0.433	no	yes	no	no	no	no	no	no	no	no	no	no	no	no	no	yes	no	no	no	no	no	no	W. Jones, et al., 1983, Arch. Microbiol., vol. 136, p. 254
Halobacteriota	Methanosarcinia	Methanosarcinales_A	Methermicoccaceae	Methermicoccus	Methermicoccus shengliensis	100	GCF_000711905.1	Scaffold	1612	1513583	70	50			65	thermotolerant	sludge_industrial	5	no	no	yes	no	no	no	no	no	no	no	no	no	no	no	no	no	no	yes	yes	no	no	yes	L. Cheng et al., 2007, Int. J. Syst. Evol. Microbiol., vol. 57, p. 2964
Methanobacteriota	Methanococci	Methanococcales	Methanocaldococcaceae	Methanocaldococcus_A	Methanocaldococcus A villosus	98.81	GCF_000371805.1	Contig	1379	1249385	90	55			80	thermotolerant	hydrothermal_volcanic	0.75	no	yes	no	no	no	no	no	no	no	no	no	no	no	no	no	yes	no	no	no	not_supporting:pyruvate	no	no	A. Bellack et al., 2011, Int. J. Syst. Evol. Microbiol., vol. 61, p.1239
Methanobacteriota	Methanococci	Methanococcales	Methanococcaceae	Methanotorris	Methanotorris formicicus	99.52	GCF_000243455.1	Contig	2045	1818783	83	55			70	thermotolerant	hydrothermal_volcanic	0.5	no	yes	no	no	no	no	no	no	no	no	no	no	no	no	yes	yes	no	no	no	no	no	no	K. Takai et al., 2004, Int. J. Syst. Evol. Microbiol., vol. 54, p. 1095
Methanobacteriota	Methanococci	Methanococcales	Methanocaldococcaceae	Methanocaldococcus	Methanocaldococcus bathoardescens	99.52	GCF_000739065.1	Complete Genome	1676	1607556	90	58			82	thermotolerant	hydrothermal_volcanic			yes														yes							L.C. Stewart et al., 2015, Int. J. Syst. Evol. Microbiol., vol. 65, p. 1280
Methanobacteriota	Methanobacteria	Methanobacteriales	Methanothermaceae	Methanothermus	Methanothermus fervidus	100	GCF_000166095.1	Complete Genome	1318	1243342	97	65			83	thermotolerant	hydrothermal_volcanic	2.82	no	yes	no	no	no	no	no	no	no	no	no	no	no	no	no	yes	no	no	no	no	no	no	K. Stetter et al., 1981, Zentralbl. Mikrobiol., vol. 178, p. 166
Methanobacteriota	Methanopyri	Methanopyrales	Methanopyraceae	Methanopyrus	Methanopyrus kandleri	96.74	GCA_000007185.1	Complete Genome	1814	1694969	122	85			100	thermotolerant	hydrothermal_volcanic	0.33	no	yes	no	no	yes	no	no	no	no	no	no	no	no	no	no	yes	no	no	no	no	no	no	M. Kurr et al., 1991, Arch. Microbiol., vol. 156, p. 239
Halobacteriota	Syntropharchaeia	ANME-1	ANME-1	QENH01	QENH01 sp003336485	91.01	GCA_003336485.1	Scaffold	3476	3182512
Halobacteriota	Archaeoglobi	Archaeoglobales	Archaeoglobaceae	WYZ-LMO2	WYZ-LMO2 sp004347865	97.6	GCA_004347865.1	Contig	1834	1514415
Halobacteriota	Archaeoglobi	Archaeoglobales	JdFR-42	JdFRO-42	JdFR-42 sp002010305	99.84	GCA_002010305.1	Contig	2389	2148619
Thermoproteota	Bathyarchaeia	B26-1	BA1	BA1	BA1 sp001399805	91.59	GCA_001399805.1	Scaffold	2466	1931714
Thermoproteota	Bathyarchaeia	B26-1	BA1	BA2	BA2 sp001399795	93.77	GCA_001399795.1	Scaffold	1800	1455689
Halobacteriota	Bog-38	Bog-38	Bog-38	Bog-38	Bog-38 sp003139855	95.92	GCA_003139855.1	Scaffold	2306	2059181
Halobacteriota	Bog-38	Bog-38	Bog-38	Bog-38	Bog-38 sp003162175	94.58	GCA_003162175.1	Scaffold	2085	1818960
Halobacteriota	Bog-38	Bog-38	Bog-38	Bog-38	Bog-38 sp003170935	90.03	GCA_003170935.1	Scaffold	2067	1794462
Hadarchaeota	Hadarchaeia	Hadarchaeales	WYZ-LMO6	WYZ-LMO6	WYZ-LMO6 sp004347925	92.37	GCA_004347925.1	Contig	1630	1241441
Thermoproteota	Korarchaeia	Korarchaeales	Korarchaeaceae	Methanodesulfokores	Methanodesulfokores washburnensis	93.93	GCF_003947435.1	Scaffold	3408	2942065
Methanobacteriota	Methanobacteria	Methanobacteriales	Methanobacteriaceae	Methanothermobacter	Methanothermobacter sp000828575	100	GCF_000828575.1	Complete Genome	1790	1731018
Methanobacteriota	Methanobacteria	Methanobacteriales	Methanobacteriaceae	Methanothermobacter	Methanothermobacter thermautotrophicus	100	GCF_000008645.1	Complete Genome	1876	1751377							sludge_industrial		no	yes	no					no				no				yes	no	no	no			no	J. Zeikus et al., 1972, J. Bacteriol., vol. 109, p. 707
Methanobacteriota	Methanobacteria	Methanobacteriales	Methanobacteriaceae_A	Methanothermobacter_A	Methanothermobacter A sp001507955	98.93	GCA_001507955.1	Contig	1604	1356511
Methanobacteriota	Methanobacteria	Methanobacteriales	Methanobacteriaceae_A	Methanothermobacter_A	Methanothermobacter A sp003584625	100	GCA_003584625.1	Complete Genome	1596	1522738
Methanobacteriota	Methanobacteria	Methanobacteriales	Methanobacteriaceae	Methanobacterium_A	Methanobacterium A sp002067325	97.99	GCA_002067325.1	Contig	2414	2172543
Methanobacteriota	Methanobacteria	Methanobacteriales	Methanobacteriaceae	Methanobacterium_A	Methanobacterium A sp002494495	97.56	GCA_002494495.1	Scaffold	1935	1861827
Methanobacteriota	Methanobacteria	Methanobacteriales	Methanobacteriaceae	Methanobacterium_A	Methanobacterium A sp002495625	99.94	GCA_002495625.1	Scaffold	2520	2450193
Methanobacteriota	Methanobacteria	Methanobacteriales	Methanobacteriaceae	Methanobacterium_A	Methanobacterium A sp002502855	96.98	GCA_002502855.1	Scaffold	2398	2118924
Methanobacteriota	Methanobacteria	Methanobacteriales	Methanobacteriaceae	Methanobacterium_A	Methanobacterium A sp003166335	100	GCA_003166335.1	Scaffold	2712	2488520
Methanobacteriota	Methanobacteria	Methanobacteriales	Methanobacteriaceae	Methanobacterium_B	Methanobacterium B sp000744455	98.4	GCF_000744455.1	Contig	2622	2490725
Methanobacteriota	Methanobacteria	Methanobacteriales	Methanobacteriaceae	Methanobacterium_B	Methanobacterium B sp003151535	94.89	GCA_003151535.1	Scaffold	3735	3163878
Methanobacteriota	Methanobacteria	Methanobacteriales	Methanobacteriaceae	Methanobacterium_C	Methanobacterium C sp002498385	98.4	GCA_002498385.1	Scaffold	2000	2115113
Methanobacteriota	Methanobacteria	Methanobacteriales	Methanobacteriaceae	Methanobacterium_D	Methanobacterium D sp002494885	98.4	GCA_002494885.1	Scaffold	2382	2266768
Methanobacteriota	Methanobacteria	Methanobacteriales	Methanobacteriaceae	Methanobacterium_D	Methanobacterium D sp002505765	99.2	GCA_002505765.1	Scaffold	2348	2273801
Methanobacteriota	Methanobacteria	Methanobacteriales	Methanobacteriaceae	Methanobacterium	Methanobacterium formicicum A	98.93	GCF_000302455.1	Contig	3826	2684267									no	yes	no					no				no				yes	no	no	no			no
Methanobacteriota	Methanobacteria	Methanobacteriales	Methanobacteriaceae	Methanobacterium	Methanobacterium sp000309865	96.53	GCA_000309865.1	Contig	2414	2420154
Methanobacteriota	Methanobacteria	Methanobacteriales	Methanobacteriaceae	Methanobacterium	Methanobacterium sp000499765	98.13	GCF_000499765.1	Complete Genome	2022	2029766
Methanobacteriota	Methanobacteria	Methanobacteriales	Methanobacteriaceae	Methanobacterium	Methanobacterium sp002067065	95.73	GCA_002067065.1	Contig	2514	2489884
Methanobacteriota	Methanobacteria	Methanobacteriales	Methanobacteriaceae	Methanobacterium	Methanobacterium sp002496805	92.04	GCA_002496805.1	Scaffold	1978	2000747
Methanobacteriota	Methanobacteria	Methanobacteriales	Methanobacteriaceae	Methanobacterium	Methanobacterium sp003491305	100	GCA_003491305.1	Complete Genome	2372	2417388
Methanobacteriota	Methanobacteria	Methanobacteriales	Methanobacteriaceae	Methanobrevibacter_A	Methanobrevibacter A gottschalkii	100	GCF_003814835.1	Scaffold	1848	1878029									no	yes	no					no				no				yes	no	no	no			no
Methanobacteriota	Methanobacteria	Methanobacteriales	Methanobacteriaceae	Methanobrevibacter_A	Methanobrevibacter A smithii	100	GCF_000016525.1	Complete Genome	1819	1853160							sludge_industrial		no	yes	no					no				no				yes	no	no	no			no	W. Balch et al., 1979, Microbiol. Rev., vol. 43, p. 260
Methanobacteriota	Methanobacteria	Methanobacteriales	Methanobacteriaceae	Methanobrevibacter_A	Methanobrevibacter A smithii A	100	GCF_002252585.1	Contig	1782	1926345									no	yes	no					no				no				yes	no	no	no			no
Methanobacteriota	Methanobacteria	Methanobacteriales	Methanobacteriaceae	Methanobrevibacter_A	Methanobrevibacter A sp001548675	99.2	GCF_001548675.1	Complete Genome	2082	2273296
Methanobacteriota	Methanobacteria	Methanobacteriales	Methanobacteriaceae	Methanobrevibacter_A	Methanobrevibacter A sp900314695	98.4	GCA_900314695.1	Scaffold	2174	2324332
Methanobacteriota	Methanobacteria	Methanobacteriales	Methanobacteriaceae	Methanobrevibacter_A	Methanobrevibacter A thaueri	98.4	GCF_003111625.1	Contig	2153	2243115							rumen		no	yes	no					no				no				yes	no	no	no			no	T. Miller et al., 2002, Int. J. Syst. Evol. Microbiol., vol. 52, p. 819
Methanobacteriota	Methanobacteria	Methanobacteriales	Methanobacteriaceae	Methanobrevibacter_A	Methanobrevibacter A woesei	100	GCF_003111605.1	Contig	1585	1543150							rumen		no	yes	no					no				no				yes	no	no	no			no	T. Miller et al., 2002, Int. J. Syst. Evol. Microbiol., vol. 52, p. 819
Methanobacteriota	Methanobacteria	Methanobacteriales	Methanobacteriaceae	Methanobrevibacter_B	Methanobrevibacter B sp002208625	100	GCF_002208625.1	Contig	1645	1920674
Methanobacteriota	Methanobacteria	Methanobacteriales	Methanobacteriaceae	Methanobrevibacter_B	Methanobrevibacter B wolinii	100	GCF_000621965.1	Scaffold	1704	2041814							rumen		no	yes	no					no				no				yes	no	no	no			no	T. Miller et al., 2002, Int. J. Syst. Evol. Microbiol., vol. 52, p. 819
Methanobacteriota	Methanobacteria	Methanobacteriales	Methanobacteriaceae	Methanobrevibacter_B	Methanobrevibacter B sp900314605	99.2	GCA_900314605.1	Scaffold	2080	2366395
Methanobacteriota	Methanobacteria	Methanobacteriales	Methanobacteriaceae	Methanobrevibacter_C	Methanobrevibacter C arboriphilus	100	GCF_002072215.1	Contig	1964	2445031									no	yes	no					no				no				yes	no	no	no			no
Methanobacteriota	Methanobacteria	Methanobacteriales	Methanobacteriaceae	Methanobrevibacter_C	Methanobrevibacter C sp003315655	97.6	GCA_003315655.1	Contig	2209	1913772
Methanobacteriota	Methanobacteria	Methanobacteriales	Methanobacteriaceae	Methanobrevibacter	Methanobrevibacter ruminontium	99.14	GCF_000024185.1	Complete Genome	2199	2937203									no	yes	no					no				no				yes	no	no	no			no
Methanobacteriota	Methanobacteria	Methanobacteriales	Methanobacteriaceae	Methanobrevibacter	Methanobrevibacter ruminontium A	99.2	GCA_004553595.1	Contig	2888	2770697									no	yes	no					no				no				yes	no	no	no			no
Methanobacteriota	Methanobacteria	Methanobacteriales	Methanobacteriaceae	Methanobrevibacter	Methanobrevibacter sp900314635	98.93	GCA_900314635.1	Scaffold	1995	2285716
Methanobacteriota	Methanobacteria	Methanobacteriales	Methanobacteriaceae	Methanosphaera	Methanosphaera sp001729965	96.8	GCF_001729965.1	Contig	1601	1729155
Methanobacteriota	Methanobacteria	Methanobacteriales	Methanobacteriaceae	Methanosphaera	Methanosphaera sp003266145	90.4	GCA_003266145.1	Scaffold	1723	1859798
Methanobacteriota	Methanobacteria	Methanobacteriales	Methanobacteriaceae	Methanosphaera	Methanosphaera sp003268005	96.8	GCF_003268005.1	Complete Genome	2205	2868093
Methanobacteriota	Methanobacteria	Methanobacteriales	Methanobacteriaceae	UBA117	UBA117 sp002494785	100	GCA_003491285.1	Complete Genome	2163	2173134
Methanobacteriota	Methanobacteria	Methanobacteriales	Methanobacteriaceae	UBA349	UBA349 sp002839705	100	GCA_002839705.1	Scaffold	2493	2565531
Methanobacteriota	Methanobacteria	Methanobacteriales	Methanobacteriaceae	UBA412	UBA412 sp002495685	100	GCA_002495685.1	Scaffold	1617	1681116
Methanobacteriota	Methanobacteria	Methanobacteriales	Methanobacteriaceae	UBA588	UBA588 sp002509085	100	GCA_003600755.1	Contig	2055	2069766
Methanobacteriota	Methanobacteria	Methanobacteriales	Methanobacteriaceae	UBA588	UBA588 sp003558085	99.73	GCA_003558085.1	Contig	1965	1855722
Halobacteriota	Methanocellia	Methanocellales	Methanocellaceae	Methanocella_A	Methanocella A sp002067315	99.35	GCA_002067315.1	Contig	3332	3243770
Methanobacteriota	Methanococci	Methanococcales	Methanococcaceae	HHB	HHB sp004310395	99.52	GCF_004310395.1	Contig	1258	1308147
Methanobacteriota	Methanococci	Methanococcales	Methanococcaceae	Methanococcus	Methanococcus maripaludis	99.52	GCF_002945325.1	Complete Genome	1819	1714918							aqueous_sediment		no	yes	no					no				no				yes	no	no	no			no	W. Jones et al., 1983, Arch. Microbiol., vol. 135, p. 91
Methanobacteriota	Methanococci	Methanococcales	Methanococcaceae	Methanococcus	Methanococcus maripaludis C	99.98	GCF_000018485.1	Complete Genome	1869	1744193									no	yes	no					no				no				yes	no	no	no			no
Methanobacteriota	Methanococci	Methanococcales	Methanococcaceae	Methanococcus	Methanococcus maripaludis D	99.52	GCF_000016125.1	Complete Genome	1888	1789046									no	yes	no					no				no				yes	no	no	no			no
Methanobacteriota	Methanococci	Methanococcales	Methanocaldococcaceae	Methanocaldococcus	Methanocaldococcus sp000025525	99.52	GCF_000025525.1	Complete Genome	1875	1773136
Methanobacteriota	Thermococci	Methanofatidiosales	Methanofastidiosaceae	Methanofastidiosum	Methanofastidiosum sp001587575	90.98	GCA_001587575.1	Contig	1760	1557731
Halobacteriota	Methanoliparia	Methanoliparales	Methanoliparaceae	Methanoliparum	Methanoliparum thermophilum	92.46	GCA_004212075.1	Contig	1365	1257141
Halobacteriota	Methanoliparia	Methanoliparales	Methanoliparaceae	Methanolliviera	Methanolliviera hydrocarbonicum	90.2	GCA_004212085.1	Contig	1904	1664055
Thermoplasmatota	Thermoplasmata	Methanomassiliicoccales	Methanomassiliicoccaceae	DTU008	DTU008 sp001512965	98.06	GCA_001512965.1	Scaffold	1887	1762311
Thermoplasmatota	Thermoplasmata	Methanomassiliicoccales	Methanomassiliicoccaceae	Methanomassiliicoccus	Methanomassiliicoccus intestinolis	98.79	GCF_000404225.1	Complete Genome	1855	1931651
Thermoplasmatota	Thermoplasmata	Methanomassiliicoccales	Methanomassiliicoccaceae	Methanomassiliicoccus	Methanomassiliicoccus sp002508545	97.31	GCA_002508545.1	Scaffold	2497	2360299
Thermoplasmatota	Thermoplasmata	Methanomassiliicoccales	Methanomethylophilaceae	ISO4-G1	ISO4-G1 sp001563305	96.37	GCA_001563305.1	Chromosome	1544	1593503
Thermoplasmatota	Thermoplasmata	Methanomassiliicoccales	Methanomethylophilaceae	Methanomethylophilus	Methanomethylophilus alvus	98.39	GCF_000300255.2	Complete Genome	1636	1666795
Thermoplasmatota	Thermoplasmata	Methanomassiliicoccales	Methanomethylophilaceae	Methanomethylophilus	Methanomethylophilus sp000350305	97.98	GCF_000350305.1	Complete Genome	1506	1461105
Thermoplasmatota	Thermoplasmata	Methanomassiliicoccales	Methanomethylophilaceae	Methanomethylophilus	Methanomethylophilus sp001560915	97.18	GCF_001560915.1	Complete Genome	1837	1937883
Thermoplasmatota	Thermoplasmata	Methanomassiliicoccales	Methanomethylophilaceae	Methanomethylophilus	Methanomethylophilus sp002495325	96.37	GCA_002495325.1	Scaffold	1479	1496212
Thermoplasmatota	Thermoplasmata	Methanomassiliicoccales	Methanomethylophilaceae	Methanoplasma	Methanoplasma termitum	97.85	GCF_000800805.1	Complete Genome	1419	1488669
Thermoplasmatota	Thermoplasmata	Methanomassiliicoccales	Methanomethylophilaceae	MX-02	MX-02 sp006954405	97.18	GCA_006954405.1	Contig	1405	1416890
Thermoplasmatota	Thermoplasmata	Methanomassiliicoccales	Methanomethylophilaceae	PWHV01	PWHV01 sp003555025	97.58	GCA_003555025.1	Contig	1449	1407467
Thermoplasmatota	Thermoplasmata	Methanomassiliicoccales	Methanomethylophilaceae	RumEn-M2	RumEn-M2 sp002502965	97.18	GCA_002502965.1	Scaffold	1253	1238881
Thermoplasmatota	Thermoplasmata	Methanomassiliicoccales	Methanomethylophilaceae	UBA328	UBA328 sp002506905	98.69	GCA_002506905.1	Scaffold	1531	1417827
Thermoplasmatota	Thermoplasmata	Methanomassiliicoccales	Methanomethylophilaceae	UBA71	UBA71 sp002504405	97.98	GCA_002504405.1	Scaffold	1606	1618649
Thermoplasmatota	Thermoplasmata	Methanomassiliicoccales	Methanomethylophilaceae	UBA71	UBA71 sp006954425	98.79	GCA_006954425.1	Scaffold	1874	1914453
Thermoplasmatota	Thermoplasmata	Methanomassiliicoccales	Methanomethylophilaceae	VadinCA11	VadinCA11 sp002498365	97.18	GCA_002498365.1	Scaffold	1380	1322631
Thermoplasmatota	Thermoplasmata	Methanomassiliicoccales	Methanomethylophilaceae	VadinCA11	VadinCA11 sp002498605	93.15	GCA_002498605.1	Scaffold	1230	1186873
Thermoplasmatota	Thermoplasmata	Methanomassiliicoccales	Methanomethylophilaceae	VadinCA11	VadinCA11 sp002505345	97.98	GCA_002505345.1	Scaffold	1401	1340855
Thermoplasmatota	Thermoplasmata	Methanomassiliicoccales	UBA472	FEN-33	FEN-33 sp003135935	94.23	GCA_003135935.1	Scaffold	2196	2077448
Thermoplasmatota	Thermoplasmata	Methanomassiliicoccales	UBA472	MVRC01	MVRC01 sp002067865	99.19	GCA_002067865.1	Contig	2176	2216273
Thermoplasmatota	Thermoplasmata	Methanomassiliicoccales	UBA472	UBA472	UBA472 sp004525545	95.97	GCA_004525545.1	Contig	1768	1596147
Thermoproteota	Methanomethylicia	Methanomethylicales	Methanomethyliaceae	Methanomethylicus	Methanomethylicus mesodigestum	99.07	GCA_001717035.1	Scaffold	1757	1637224
Thermoproteota	Methanomethylicia	Methanomethylicales	Methanomethyliaceae	Methanomethylicus	Methanomethylicus oleusabulum	99.07	GCA_001717025.1	Scaffold	1550	1374477
Thermoproteota	Methanomethylicia	Methanomethylicales	Methanomethyliaceae	Methanosuratus	Methanosuratus petracarbonis	91.59	GCA_001717015.1	Scaffold	1424	1268545
Thermoproteota	Methanomethylicia	Methanomethylicales	Methanomethyliaceae	Methanosuratus	Methanosuratus subterraneum	100	GCA_004028775.1	Contig	1630	1512112
Thermoproteota	Methanomethylicia	Methanomethylicales	Methanomethyliaceae	WYZ-LMO10	WYZ-LMO10 sp004347955	90.19	GCA_004347955.1	Contig	1339	1159412
Thermoproteota	Methanomethylicia	Methanomethylicales	Methanomethyliaceae	WYZ-LMO11	WYZ-LMO11 sp004348015	98.13	GCA_004348015.1	Contig	1337	1118163
Halobacteriota	Methanomicrobia	Methanomicrobiales	Methanocorpusculae	Methanocalculus	Methanocalculus sp003838065	97.39	GCA_003838065.1	Contig	1913	1687998
Halobacteriota	Methanomicrobia	Methanomicrobiales	Methanocorpusculae	Methanocalculus	Methanocalculus sp003838185	100	GCA_003838185.1	Contig	1899	1780434
Halobacteriota	Methanomicrobia	Methanomicrobiales	Methanocorpusculae	Methanocorpusculum	Methanocorpusculum sp002498375	96.89	GCA_002498375.1	Scaffold	1606	1561804
Halobacteriota	Methanomicrobia	Methanomicrobiales	Methanocorpusculae	Methanocorpusculum	Methanocorpusculum sp003315675	93.58	GCA_003315675.1	Contig	2051	1697696
Halobacteriota	Methanomicrobia	Methanomicrobiales	Methanoculleaceae	Methanoculleus	Methanoculleus marisnigri B	95.62	GCA_002503885.1	Scaffold	2670	2582043									no	yes	no					no				no				yes	no	no	no			no
Halobacteriota	Methanomicrobia	Methanomicrobiales	Methanoculleaceae	Methanoculleus	Methanoculleus sp000691865	98.47	GCF_000691865.1	Contig	2802	2542436
Halobacteriota	Methanomicrobia	Methanomicrobiales	Methanoculleaceae	Methanoculleus	Methanoculleus sp002498065	97.58	GCA_002498065.1	Scaffold	2492	2408700
Halobacteriota	Methanomicrobia	Methanomicrobiales	Methanoculleaceae	Methanoculleus	Methanoculleus sp002501655	91.7	GCA_002501655.1	Scaffold	2568	2669922
Halobacteriota	Methanomicrobia	Methanomicrobiales	Methanoculleaceae	Methanoculleus	Methanoculleus sp002506585	93.14	GCA_002506585.1	Scaffold	2677	2721090
Halobacteriota	Methanomicrobia	Methanomicrobiales	Methanoculleaceae	Methanoculleus	Methanoculleus sp002839645	99.54	GCA_002839645.1	Scaffold	2815	2782193
Halobacteriota	Methanomicrobia	Methanomicrobiales	Methanoculleaceae	Methanoculleus	Methanoculleus thermohydrogenotrophicum	91.5	GCA_001512375.1	Scaffold	2415	2153167
Halobacteriota	Methanomicrobia	Methanomicrobiales	Methanoculleaceae	UBA207	UBA207 sp002503135	93.14	GCA_002503135.1	Scaffold	1475	1289766
Halobacteriota	Methanomicrobia	Methanomicrobiales	Methanofollaceae	Methanofollis	Methanofollis sp002498315	99.52	GCA_002498315.1	Scaffold	2310	2342296
Halobacteriota	Methanomicrobia	Methanomicrobiales	Methanofollaceae	Methanofollis	Methanofollis sp004297185	98.2	GCF_004297185.1	Contig	2301	2357249
Halobacteriota	Methanomicrobia	Methanomicrobiales	Methanoregulaceae	Methanoregula	Methanoregula sp002067035	99.67	GCA_002067035.1	Contig	2916	2904573
Halobacteriota	Methanomicrobia	Methanomicrobiales	Methanoregulaceae	Methanoregula	Methanoregula sp002502735	99.54	GCA_002502735.1	Scaffold	2399	2383967
Halobacteriota	Methanomicrobia	Methanomicrobiales	Methanoregulaceae	Methanoregula	Methanoregula sp002835825	93.56	GCA_002835825.1	Contig	3197	2617107
Halobacteriota	Methanomicrobia	Methanomicrobiales	Methanoregulaceae	Methanoregula	Methanoregula sp002839605	99.67	GCA_002839605.1	Scaffold	2611	2591348
Halobacteriota	Methanomicrobia	Methanomicrobiales	Methanoregulaceae	Methanoregula	Methanoregula sp002839675	99.67	GCA_002839675.1	Scaffold	2485	2470082
Halobacteriota	Methanomicrobia	Methanomicrobiales	Methanoregulaceae	Methanoregula	Methanoregula sp003141335	92.78	GCA_003141335.1	Scaffold	2281	2017260
Halobacteriota	Methanomicrobia	Methanomicrobiales	Methanoregulaceae	Methanoregula	Methanoregula sp003157895	90.28	GCA_003157895.1	Scaffold	2334	2033837
Halobacteriota	Methanomicrobia	Methanomicrobiales	Methanoregulaceae	MVRE01	MVRE01 sp002067895	99.67	GCA_002067895.1	Contig	2443	2312687
Halobacteriota	Methanomicrobia	Methanomicrobiales	Methanoregulaceae	SD8	SD8 sp001412335	97.53	GCA_001412335.1	Contig	2457	2165812
Halobacteriota	Methanomicrobia	Methanomicrobiales	Methanoregulaceae	UBA467	UBA467 sp002503825	99.67	GCA_002503825.1	Scaffold	2820	2838694
Halobacteriota	Methanomicrobia	Methanomicrobiales	Methanoregulaceae	UBA9949	UBA9949 sp002499905	99.67	GCA_002499905.1	Scaffold	2065	1954868
Halobacteriota	Methanomicrobia	Methanomicrobiales	Methanosphaerulaceae	UBA288	UBA288 sp004332335	95.07	GCA_004332335.1	Contig	2441	2367119
Halobacteriota	Methanonatronarchaeia	Methanonatronarchaeales	Methanohalarchaeaceae	Methanohalarchaeum	Methanohalarchaeum thermophilum	97.71	GCA_001914405.1	Contig	2076	2141311
Halobacteriota	Methanonatronarchaeia	Methanonatronarchaeales	Methanonatronarchaeaceae	Methanonatronarchaeum	Methanonatronorchaeum sp004212035	93.3	GCA_004212035.1	Contig	1409	1276513
Methanobacteriota	Methanopyri	Methanopyrales	Methanopyraceae	Methanopyrus	Methanopyrus sp002201895	95.94	GCA_002201895.1	Chromosome	1545	1421621
Halobacteriota	Methanosarcinia	Methanosarcinales	ANME-2c	UBA203	UBA203 sp003194445	95.92	GCA_003194445.1	Scaffold	3903	3609340
Halobacteriota	Methanosarcinia	Methanosarcinales	ANME-2c	UBA203	UBA203 sp004211975	91.99	GCA_004211975.1	Scaffold	2811	2656101
Halobacteriota	Methanosarcinia	Methanosarcinales	EX4572-44	RPGO01	RPGO01 sp004193545	92.27	GCA_004193545.1	Contig	2067	1990850
Halobacteriota	Methanosarcinia	Methanosarcinales	EX4572-44	RPGO01	RPGO01 sp004212095	91.18	GCA_004212095.1	Contig	1594	1458808
Halobacteriota	Methanosarcinia	Methanosarcinales	HR1	HR1	HR1 sp002926195	95.42	GCA_002926195.1	Scaffold	2460	2195459
Halobacteriota	Methanosarcinia	Methanosarcinales	Methanoperedenaceae	Methanoperedens_A	Methanoperedens A sp002839545	96.41	GCA_002839545.1	Scaffold	2288	1995263
Halobacteriota	Methanosarcinia	Methanosarcinales	Methanoperedenaceae	Methanoperedens	Methanoperedens nitroreducens	99.67	GCF_000685155.1	Scaffold	3422	3203386
Halobacteriota	Methanosarcinia	Methanosarcinales	Methanoperedenaceae	Methanoperedens	Methanoperedens nitroreducens A	97.71	GCF_900196725.1	Contig	3970	3524740
Halobacteriota	Methanosarcinia	Methanosarcinales	Methanoperedenaceae	Methanoperedens	Methanoperedens sp002487355	99.35	GCF_002487355.1	Contig	4043	3735583
Halobacteriota	Methanosarcinia	Methanosarcinales	Methanoperedenaceae	Methanoperedens	Methanoperedens sp003104905	98.69	GCA_003104905.1	Scaffold	3019	2913215
Halobacteriota	Methanosarcinia	Methanosarcinales	Methanosarcinaceae	Methanococcoides	Methanococcoides methylutens A	100	GCF_000970325.1	Complete Genome	2328	2394636
Halobacteriota	Methanosarcinia	Methanosarcinales	Methanosarcinaceae	Methanococcoides	Methanococcoides sp900774055	99.84	GCF_900774055.1	Contig	2486	2482578
Halobacteriota	Methanosarcinia	Methanosarcinales	Methanosarcinaceae	Methanococcoides	Methanococcoides vulcani	100	GCF_900111645.1	Scaffold	2277	2314846							aqueous_sediment		no	no	yes					no				yes				no	no	yes	yes			yes	S. L'Haridon et al.
Halobacteriota	Methanosarcinia	Methanosarcinales	Methanosarcinaceae	Methanohalophilus	Methanohalophilus euhalobius	99.51	GCF_900215215.1	Contig	2042	1940298							???soil		no	no	yes					no				yes				no	no	yes	yes			yes	I. Davidova et al., 1987, Antonie Van Leeuwenhoek, vol. 71, p. 313
Halobacteriota	Methanosarcinia	Methanosarcinales	Methanosarcinaceae	Methanohalophilus	Methanohalophilus mahii	99.35	GCF_000025865.1	Complete Genome	2012	2012424							aqueous_sediment		no	no	yes					no				yes				no	no	yes	yes			yes	J. Paterek et al., 1988, Int. J. Syst. Bacteriol., vol. 38, p. 122
Halobacteriota	Methanosarcinia	Methanosarcinales	Methanosarcinaceae	Methanohalophilus	Methanohalophilus sp003722075	99.51	GCF_003722075.1	Contig	2053	1969036
Halobacteriota	Methanosarcinia	Methanosarcinales	Methanosarcinaceae	Methanohalophilus	Methanohalophilus sp004137855	98.86	GCF_004137855.1	Scaffold	2130	1830088
Halobacteriota	Methanosarcinia	Methanosarcinales	Methanosarcinaceae	Methanolobus	Methanolobus sp001577565	97.34	GCA_001577565.1	Contig	2698	2654040
Halobacteriota	Methanosarcinia	Methanosarcinales	Methanosarcinaceae	Methanolobus	Methanolobus sp002507205	96.2	GCA_002507205.1	Scaffold	2393	2326582
Halobacteriota	Methanosarcinia	Methanosarcinales	Methanosarcinaceae	Methanolobus	Methanolobus sp003565715	98.66	GCA_003565715.1	Contig	2114	2056401
Halobacteriota	Methanosarcinia	Methanosarcinales	Methanosarcinaceae	Methanolobus	Methanolobus sp004745425	99.67	GCF_004745425.1	Contig	2578	2592212
Halobacteriota	Methanosarcinia	Methanosarcinales	Methanosarcinaceae	Methanolobus	Methanolobus vulcani A	99.67	GCA_006546655.1	Contig	2771	2920174									no	no	yes					no				yes				no	no	yes	yes			yes
Halobacteriota	Methanosarcinia	Methanosarcinales	Methanosarcinaceae	Methanomethylovorans	Methanomethylovorans sp001896725	99.18	GCA_001896725.1	Contig	2106	2181761
Halobacteriota	Methanosarcinia	Methanosarcinales	Methanosarcinaceae	Methanomethylovorans	Methanomethylovorans sp002067275	92.97	GCA_002067275.1	Contig	2112	2098238
Halobacteriota	Methanosarcinia	Methanosarcinales	Methanosarcinaceae	Methanosalsum	Methanosalsum sp003555325	93.14	GCA_003555325.1	Contig	2020	1954687
Halobacteriota	Methanosarcinia	Methanosarcinales	Methanosarcinaceae	Methanosalsum	Methanosalsum zhilinae	99.35	GCF_000217995.1	Complete Genome	2027	2138444							aqueous_sediment																								I. Mathrani et al., 1988, Int. J. Syst. Bacteriol., vol. 38, p. 139
Halobacteriota	Methanosarcinia	Methanosarcinales	Methanosarcinaceae	Methanosarcina	Methanosarcina barkeri	99.84	GCF_000970025.1	Complete Genome	3834	4574907							sludge_industrial		yes	yes	yes					yes				yes				yes	no	yes	yes			yes	M. Bryant et al., 1987, Int. J. Syst. Bacteriol., vol. 37, p. 169
Halobacteriota	Methanosarcinia	Methanosarcinales	Methanosarcinaceae	Methanosarcina	Methanosarcina barkeri A	99.18	GCF_000970305.1	Complete Genome	3766	4560446									yes	yes	yes					yes				yes				yes	no	yes	yes			yes
Halobacteriota	Methanosarcinia	Methanosarcinales	Methanosarcinaceae	Methanosarcina	Methanosarcina barkeri B	99.84	GCF_000195895.1	Complete Genome	4037	4873766									yes	yes	yes					yes				yes				yes	no	yes	yes			yes
Halobacteriota	Methanosarcinia	Methanosarcinales	Methanosarcinaceae	Methanosarcina	Methanosarcina sp000969965	99.84	GCF_000969965.1	Complete Genome	3668	4137337
Halobacteriota	Methanosarcinia	Methanosarcinales	Methanosarcinaceae	Methanosarcina	Methanosarcina sp000979455	99.84	GCF_000979455.1	Scaffold	3446	4074625
Halobacteriota	Methanosarcinia	Methanosarcinales	Methanosarcinaceae	Methanosarcina	Methanosarcina sp001714685	99.84	GCA_001714685.2	Contig	3750	4291352
Halobacteriota	Methanosarcinia	Methanosarcinales	Methanosarcinaceae	Methanosarcina	Methanosarcina sp002496565	97.55	GCA_002496565.1	Scaffold	3081	3640187
Halobacteriota	Methanosarcinia	Methanosarcinales	Methanosarcinaceae	Methanosarcina	Methanosarcina sp002499445	99.18	GCA_002499445.1	Scaffold	2656	3100481
Halobacteriota	Methanosarcinia	Methanosarcinales	Methanosarcinaceae	Methanosarcina	Methanosarcina sp002505485	98.69	GCA_002505485.1	Scaffold	3346	3816059
Halobacteriota	Methanosarcinia	Methanosarcinales	Methanosarcinaceae	Methanosarcina	Methanosarcina sp002509325	95.47	GCA_002509325.1	Scaffold	2446	2920669
Halobacteriota	Methanosarcinia	Methanosarcinales	Methanosarcinaceae	Methanosarcina	Methanosarcina sp003164755	97.39	GCA_003164755.1	Scaffold	3049	3468491
Halobacteriota	Methanosarcinia	Methanosarcinales	Methanosarcinaceae	Methanosarcina	Methanosarcina sp004099695	100	GCF_004099695.1	Contig	3064	3558779
Halobacteriota	Methanosarcinia	Methanosarcinales	Methanosarcinaceae	MTP4	MTP4 sp000970045	99.84	GCF_000970045.1	Complete Genome	3520	4211468
Halobacteriota	Methanosarcinia	Methanotrichales	Methanotrichaceae	Methanothrix_A	Methanothrix A harundinocea A	98.85	GCA_002502785.1	Contig	2466	2512329									yes	no	no					yes				no				no	no	no	no			no
Halobacteriota	Methanosarcinia	Methanotrichales	Methanotrichaceae	Methanothrix_A	Methanothrix A harundinocea B	99.34	GCA_002506535.1	Scaffold	2292	2342380									yes	no	no					yes				no				no	no	no	no			no
Halobacteriota	Methanosarcinia	Methanotrichales	Methanotrichaceae	Methanothrix_A	Methanothrix A harundinocea D	100	GCA_001509375.1	Scaffold	2466	2382964									yes	no	no					yes				no				no	no	no	no			no
Halobacteriota	Methanosarcinia	Methanotrichales	Methanotrichaceae	Methanothrix_A	Methanothrix A harundinocea E	100	GCF_000235565.1	Complete Genome	2481	2571034									yes	no	no					yes				no				no	no	no	no			no
Halobacteriota	Methanosarcinia	Methanotrichales	Methanotrichaceae	Methanothrix_A	Methanothrix A sp001602645	99.34	GCA_001602645.1	Scaffold	2585	2608796									yes	no	no					yes				no				no	no	no	no			no
Halobacteriota	Methanosarcinia	Methanotrichales	Methanotrichaceae	Methanothrix	Methanothrix sp002067365	98.47	GCA_002067365.1	Contig	2870	2776683
Halobacteriota	Methanosarcinia	Methanotrichales	Methanotrichaceae	Methanothrix	Methanothrix sp002067705	98.37	GCA_002067705.1	Contig	3570	3437085
Halobacteriota	Methanosarcinia	Methanotrichales	Methanotrichaceae	Methanothrix	Methanothrix sp002067755	96.9	GCA_002067755.1	Contig	2400	2225635
Halobacteriota	Methanosarcinia	Methanotrichales	Methanotrichaceae	MVQI01	MVQI01 sp002067795	98.37	GCA_002067795.1	Contig	2341	2454842
Halobacteriota	Methanosarcinia	Methanotrichales	Methanotrichaceae	UBA204	UBA204 sp002501765	96.22	GCA_002501765.1	Scaffold	1910	1808468
Thermoproteota	Methanomethylicia	Nezhaarchaeales	WYZ-LMO8	WYZ-LMO8	WYZ-LMO8 sp004347965	97.18	GCA_004347965.1	Contig	1456	1348574
Halobacteriota	Syntropharchaeia	Syntropharchaeales	Syntropharchaeaceae	Syntropharchaeum	Syntropharchaeum A caldarius	96.08	GCA_001766815.1	Scaffold	1763	1666081

## Sheet: TableS2_mcrABG90_Orthogroups
All orthogroups infered with OrthoFinder for 255 mcrABG containing species.
Orthogroup	BA1 sp001399805	BA2 sp001399795	Bog-38 sp003139855	Bog-38 sp003162175	Bog-38 sp003170935	DTU008 sp001512965	FEN-33 sp003135935	HHB sp004310395	HR1 sp002926195	ISO4-G1 sp001563305	JdFR-42 sp002010305	MTP4 sp000970045	MVQI01 sp002067795	MVRC01 sp002067865	MVRE01 sp002067895	MX-02 sp006954405	Methanobacterium A sp002067325	Methanobacterium A sp002494495	Methanobacterium A sp002495625	Methanobacterium A sp002502855	Methanobacterium A sp003166335	Methanobacterium B lacus	Methanobacterium B sp000744455	Methanobacterium B sp003151535	Methanobacterium C congolense	Methanobacterium C paludis	Methanobacterium C sp002498385	Methanobacterium D bryantii	Methanobacterium D sp002494885	Methanobacterium D sp002505765	Methanobacterium D veterum	Methanobacterium formicicum A	Methanobacterium formicicum	Methanobacterium sp000309865	Methanobacterium sp000499765	Methanobacterium sp002067065	Methanobacterium sp002496805	Methanobacterium sp003491305	Methanobacterium subterraneum	Methanobrevibacter A gottschalkii	Methanobrevibacter A millerae	Methanobrevibacter A oralis	Methanobrevibacter A smithii A	Methanobrevibacter A smithii	Methanobrevibacter A sp001548675	Methanobrevibacter A sp900314695	Methanobrevibacter A thaueri	Methanobrevibacter A woesei	Methanobrevibacter B boviskoreani
OG0000000		LIHK01000009.1_16, LIHK01000023.1_42, LIHK01000023.1_43, LIHK01000031.1_9	PLGY01000052.1_1, PLGY01000072.1_23	PMMR01000002.1_5, PMMR01000012.1_22, PMMR01000023.1_16	PMYA01000127.1_40, PMYA01000176.1_4, PMYA01000180.1_5		PNBI01000075.1_2, PNBI01000114.1_1		MZXQ01000028.1_12, MZXQ01000029.1_1, MZXQ01000045.1_29, MZXQ01000086.1_1, MZXQ01000103.1_1, MZXQ01000111.1_6, MZXQ01000118.1_1, MZXQ01000145.1_2, MZXQ01000154.1_3, MZXQ01000267.1_1, MZXQ01000270.1_2, MZXQ01000278.1_1, MZXQ01000287.1_4, MZXQ01000297.1_2, MZXQ01000310.1_1		MTND01000001.1_7, MTND01000038.1_60	NZ_CP009505.1_1038, NZ_CP009505.1_1039, NZ_CP009505.1_1041, NZ_CP009505.1_1042, NZ_CP009505.1_1169, NZ_CP009505.1_1171, NZ_CP009505.1_1268, NZ_CP009505.1_1280, NZ_CP009505.1_1478, NZ_CP009505.1_1479, NZ_CP009505.1_1620, NZ_CP009505.1_1771, NZ_CP009505.1_1772, NZ_CP009505.1_1773, NZ_CP009505.1_1774, NZ_CP009505.1_185, NZ_CP009505.1_186, NZ_CP009505.1_1889, NZ_CP009505.1_197, NZ_CP009505.1_1993, NZ…	MVQI01000021.1_8, MVQI01000021.1_9, MVQI01000026.1_10, MVQI01000030.1_6, MVQI01000034.1_11, MVQI01000041.1_65, MVQI01000051.1_94, MVQI01000057.1_2, MVQI01000061.1_2, MVQI01000071.1_23, MVQI01000081.1_3, MVQI01000082.1_97	MVRC01000011.1_213	MVRE01000002.1_26, MVRE01000002.1_34, MVRE01000002.1_35, MVRE01000004.1_118, MVRE01000006.1_223, MVRE01000006.1_37, MVRE01000006.1_67, MVRE01000012.1_92, MVRE01000019.1_31, MVRE01000019.1_37		MVQY01000141.1_1, MVQY01000161.1_33, MVQY01000163.1_1		DAGC01000002.1_667, DAGC01000004.1_176	DAQK01000001.1_6, DAQK01000014.1_15, DAQK01000014.1_16, DAQK01000030.1_7, DAQK01000040.1_27		NC_015216.1_1434, NC_015216.1_1792, NC_015216.1_1950, NC_015216.1_2463, NC_015216.1_2464, NC_015216.1_868	NZ_JQLY01000001.1_1606, NZ_JQLY01000001.1_31, NZ_JQLY01000001.1_33		NZ_LT607756.1_110, NZ_LT607756.1_135, NZ_LT607756.1_136, NZ_LT607756.1_137, NZ_LT607756.1_139, NZ_LT607756.1_141, NZ_LT607756.1_142	NC_015574.1_2376, NC_015574.1_268, NC_015574.1_269, NC_015574.1_270, NC_015574.1_45, NC_015574.1_49, NC_015574.1_53, NC_015574.1_968, NC_015574.1_969	DAHH01000004.1_1, DAHH01000009.1_88, DAHH01000009.1_89, DAHH01000019.1_48	NZ_LMVM01000033.1_98, NZ_LMVM01000039.1_53, NZ_LMVM01000039.1_54, NZ_LMVM01000039.1_88, NZ_LMVM01000039.1_89, NZ_LMVM01000039.1_95	DACV01000002.1_524, DACV01000008.1_40, DACV01000008.1_41, DACV01000008.1_42, DACV01000008.1_44	DAVZ01000006.1_24	NZ_JQJK01000004.1_1, NZ_JQJK01000009.1_108, NZ_JQJK01000009.1_110, NZ_JQJK01000009.1_123, NZ_JQJK01000009.1_409, NZ_JQJK01000009.1_410, NZ_JQJK01000009.1_99	NZ_AMPO01000001.1_487, NZ_AMPO01000001.1_488, NZ_AMPO01000001.1_489, NZ_AMPO01000001.1_493, NZ_AMPO01000001.1_494	BBES01000041.1_1, BBES01000044.1_6	AMGN01000018.1_1, AMGN01000047.1_9, AMGN01000075.1_1, AMGN01000094.1_1		MVPY01000053.1_34, MVPY01000064.1_1	DALO01000002.1_249, DALO01000012.1_27	CP022706.1_105	NZ_CP017768.1_2087, NZ_CP017768.1_614							OMWD01000003.1_127	NZ_MZGS01000029.1_56
OG0000001			PLGY01000056.1_10, PLGY01000056.1_8, PLGY01000065.1_3, PLGY01000072.1_37	PMMR01000045.1_107, PMMR01000045.1_109, PMMR01000048.1_97, PMMR01000052.1_26	PMYA01000040.1_5, PMYA01000040.1_7, PMYA01000040.1_9, PMYA01000044.1_5, PMYA01000063.1_14	LFRW01000002.1_58, LFRW01000019.1_21, LFRW01000024.1_57, LFRW01000026.1_45, LFRW01000035.1_146, LFRW01000041.1_48, LFRW01000041.1_50, LFRW01000041.1_8, LFRW01000043.1_104	PNBI01000003.1_1, PNBI01000040.1_5, PNBI01000060.1_3, PNBI01000060.1_5, PNBI01000060.1_7, PNBI01000125.1_6, PNBI01000133.1_21, PNBI01000152.1_25, PNBI01000165.1_19		MZXQ01000030.1_12, MZXQ01000068.1_11, MZXQ01000092.1_6, MZXQ01000119.1_4, MZXQ01000218.1_1, MZXQ01000230.1_3, MZXQ01000230.1_4, MZXQ01000230.1_5, MZXQ01000230.1_9, MZXQ01000326.1_8			NZ_CP009505.1_1367, NZ_CP009505.1_1484, NZ_CP009505.1_1831, NZ_CP009505.1_1942, NZ_CP009505.1_1943, NZ_CP009505.1_2800, NZ_CP009505.1_287, NZ_CP009505.1_435	MVQI01000012.1_30, MVQI01000076.1_18	MVRC01000005.1_151, MVRC01000006.1_189, MVRC01000006.1_98, MVRC01000011.1_189, MVRC01000011.1_82, MVRC01000012.1_116, MVRC01000013.1_17, MVRC01000013.1_4, MVRC01000015.1_138	MVRE01000002.1_75, MVRE01000013.1_76		MVQY01000052.1_11, MVQY01000056.1_9, MVQY01000058.1_4, MVQY01000069.1_28, MVQY01000091.1_1, MVQY01000091.1_3, MVQY01000098.1_21, MVQY01000167.1_6	DACB01000001.1_172, DACB01000005.1_19, DACB01000007.1_245, DACB01000012.1_21	DAGC01000002.1_220, DAGC01000002.1_233, DAGC01000002.1_445, DAGC01000003.1_128, DAGC01000003.1_130, DAGC01000007.1_54, DAGC01000012.1_10, DAGC01000012.1_257, DAGC01000012.1_263	DAQK01000002.1_10, DAQK01000002.1_9, DAQK01000008.1_9, DAQK01000015.1_122, DAQK01000015.1_124, DAQK01000016.1_12, DAQK01000027.1_12, DAQK01000027.1_68, DAQK01000032.1_6, DAQK01000053.1_6	PMWA01000023.1_13, PMWA01000024.1_4, PMWA01000029.1_13, PMWA01000029.1_16, PMWA01000051.1_1, PMWA01000064.1_1, PMWA01000064.1_2, PMWA01000064.1_3, PMWA01000065.1_1, PMWA01000072.1_34, PMWA01000075.1_23, PMWA01000083.1_1, PMWA01000084.1_11, PMWA01000084.1_8, PMWA01000084.1_9, PMWA01000097.1_17, PMWA01000097.1_19, PMWA01000118.1_1, PMWA01000118.1_19, PMWA01000125.1_13	NC_015216.1_1045, NC_015216.1_1099, NC_015216.1_1232, NC_015216.1_1324, NC_015216.1_1440, NC_015216.1_1505, NC_015216.1_1614, NC_015216.1_1616, NC_015216.1_1617, NC_015216.1_1660, NC_015216.1_1769, NC_015216.1_1776, NC_015216.1_2275, NC_015216.1_933	NZ_JQLY01000001.1_1019, NZ_JQLY01000001.1_1050, NZ_JQLY01000001.1_1128, NZ_JQLY01000001.1_1240, NZ_JQLY01000001.1_1281, NZ_JQLY01000001.1_1282, NZ_JQLY01000001.1_1413, NZ_JQLY01000001.1_1444, NZ_JQLY01000001.1_1765, NZ_JQLY01000001.1_200, NZ_JQLY01000001.1_202, NZ_JQLY01000001.1_407, NZ_JQLY01000001.1_409, NZ_JQLY01000001.1_540, NZ_JQLY01000001.1_615, NZ_JQLY01000001.1_655, NZ_JQLY01000001.1_672,…	PLXT01000027.1_9, PLXT01000037.1_34, PLXT01000037.1_35, PLXT01000043.1_31, PLXT01000045.1_21, PLXT01000048.1_13, PLXT01000049.1_2, PLXT01000049.1_3, PLXT01000049.1_4, PLXT01000049.1_5, PLXT01000053.1_12, PLXT01000053.1_14, PLXT01000058.1_16, PLXT01000064.1_2, PLXT01000064.1_3, PLXT01000097.1_14, PLXT01000098.1_3, PLXT01000112.1_1, PLXT01000117.1_9, PLXT01000120.1_14, PLXT01000126.1_17, PLXT010001…	NZ_LT607756.1_1649, NZ_LT607756.1_2043			NZ_LMVM01000001.1_11, NZ_LMVM01000001.1_427, NZ_LMVM01000001.1_480, NZ_LMVM01000001.1_6, NZ_LMVM01000003.1_9, NZ_LMVM01000006.1_11, NZ_LMVM01000007.1_36, NZ_LMVM01000008.1_24, NZ_LMVM01000012.1_130, NZ_LMVM01000012.1_309, NZ_LMVM01000023.1_15, NZ_LMVM01000023.1_17, NZ_LMVM01000023.1_266, NZ_LMVM01000023.1_311, NZ_LMVM01000023.1_340, NZ_LMVM01000037.1_208, NZ_LMVM01000037.1_219, NZ_LMVM01000037.1_…	DACV01000002.1_219, DACV01000002.1_289, DACV01000002.1_29, DACV01000002.1_351, DACV01000002.1_360, DACV01000002.1_491, DACV01000002.1_492, DACV01000002.1_579, DACV01000002.1_588, DACV01000002.1_79, DACV01000007.1_121, DACV01000007.1_168, DACV01000007.1_424, DACV01000007.1_511, DACV01000007.1_536, DACV01000007.1_590, DACV01000007.1_661, DACV01000008.1_12, DACV01000008.1_20, DACV01000009.1_1	DAVZ01000014.1_16, DAVZ01000019.1_41, DAVZ01000025.1_1, DAVZ01000030.1_10, DAVZ01000033.1_1, DAVZ01000033.1_5, DAVZ01000040.1_41, DAVZ01000040.1_43, DAVZ01000042.1_40, DAVZ01000046.1_10, DAVZ01000053.1_1, DAVZ01000053.1_14, DAVZ01000053.1_18, DAVZ01000059.1_64, DAVZ01000069.1_78, DAVZ01000070.1_32, DAVZ01000071.1_18	NZ_JQJK01000008.1_136, NZ_JQJK01000008.1_168, NZ_JQJK01000008.1_169, NZ_JQJK01000008.1_171, NZ_JQJK01000008.1_263, NZ_JQJK01000008.1_279, NZ_JQJK01000008.1_282, NZ_JQJK01000008.1_572, NZ_JQJK01000008.1_619, NZ_JQJK01000008.1_645, NZ_JQJK01000008.1_67, NZ_JQJK01000014.1_102, NZ_JQJK01000016.1_111, NZ_JQJK01000017.1_23, NZ_KN050693.1_11, NZ_KN050693.1_131, NZ_KN050693.1_271, NZ_KN050693.1_281, NZ_K…	NZ_AMPO01000002.1_74, NZ_AMPO01000002.1_89, NZ_AMPO01000010.1_28, NZ_AMPO01000011.1_21, NZ_AMPO01000011.1_47, NZ_AMPO01000011.1_90	BBES01000004.1_92, BBES01000004.1_93, BBES01000004.1_94, BBES01000004.1_95, BBES01000005.1_172, BBES01000005.1_189, BBES01000006.1_122, BBES01000008.1_117, BBES01000008.1_118, BBES01000008.1_137, BBES01000008.1_138, BBES01000008.1_139, BBES01000008.1_140, BBES01000008.1_141, BBES01000012.1_8, BBES01000013.1_98, BBES01000014.1_34, BBES01000014.1_35, BBES01000030.1_27, BBES01000051.1_1	AMGN01000006.1_51, AMGN01000016.1_54, AMGN01000016.1_71, AMGN01000027.1_46, AMGN01000091.1_104	NC_023044.1_1178, NC_023044.1_855	MVPY01000054.1_6, MVPY01000099.1_88	DALO01000002.1_457	CP022706.1_1223, CP022706.1_186, CP022706.1_199, CP022706.1_403, CP022706.1_588	NZ_CP017768.1_2146, NZ_CP017768.1_459, NZ_CP017768.1_858, NZ_CP017768.1_871
OG0000002	LIHJ01000016.1_37	LIHK01000055.1_43, LIHK01000055.1_46	PLGY01000002.1_14, PLGY01000002.1_15, PLGY01000002.1_19, PLGY01000006.1_3, PLGY01000007.1_1, PLGY01000007.1_2, PLGY01000007.1_3, PLGY01000009.1_16, PLGY01000021.1_13, PLGY01000021.1_14, PLGY01000021.1_15, PLGY01000021.1_16, PLGY01000025.1_31, PLGY01000025.1_71, PLGY01000036.1_116, PLGY01000036.1_69, PLGY01000036.1_70, PLGY01000049.1_39, PLGY01000060.1_6, PLGY01000060.1_7, PLGY01000062.1_41, PLGY0…	PMMR01000001.1_5, PMMR01000006.1_4, PMMR01000006.1_7, PMMR01000010.1_13, PMMR01000014.1_119, PMMR01000014.1_27, PMMR01000014.1_69, PMMR01000015.1_4, PMMR01000015.1_5, PMMR01000015.1_6, PMMR01000021.1_3, PMMR01000041.1_51, PMMR01000041.1_52, PMMR01000055.1_132, PMMR01000056.1_117, PMMR01000056.1_64, PMMR01000056.1_65, PMMR01000056.1_66, PMMR01000056.1_67, PMMR01000060.1_40	PMYA01000015.1_3, PMYA01000015.1_5, PMYA01000016.1_3, PMYA01000016.1_4, PMYA01000016.1_5, PMYA01000033.1_3, PMYA01000034.1_1, PMYA01000034.1_9, PMYA01000051.1_2, PMYA01000064.1_6, PMYA01000068.1_10, PMYA01000068.1_8, PMYA01000070.1_5, PMYA01000084.1_6, PMYA01000086.1_28, PMYA01000086.1_29, PMYA01000086.1_30, PMYA01000086.1_31, PMYA01000100.1_2, PMYA01000102.1_10, PMYA01000122.1_2, PMYA01000137.1_…	LFRW01000002.1_40, LFRW01000002.1_42, LFRW01000002.1_46, LFRW01000002.1_51, LFRW01000022.1_3, LFRW01000029.1_42, LFRW01000029.1_46, LFRW01000029.1_48, LFRW01000035.1_34, LFRW01000043.1_130, LFRW01000043.1_132	PNBI01000038.1_3, PNBI01000038.1_5, PNBI01000043.1_2, PNBI01000125.1_13, PNBI01000125.1_14, PNBI01000162.1_1, PNBI01000162.1_5, PNBI01000173.1_1	NZ_BFAX01000001.1_1, NZ_BFAX01000001.1_37, NZ_BFAX01000001.1_4, NZ_BFAX01000004.1_1, NZ_BFAX01000004.1_189	MZXQ01000075.1_14, MZXQ01000109.1_15, MZXQ01000112.1_23, MZXQ01000118.1_2, MZXQ01000155.1_1, MZXQ01000157.1_5, MZXQ01000157.1_9, MZXQ01000314.1_9	CP013703.1_1487, CP013703.1_1507	MTND01000001.1_47, MTND01000034.1_5	NZ_CP009505.1_169, NZ_CP009505.1_2686, NZ_CP009505.1_2687, NZ_CP009505.1_2688, NZ_CP009505.1_770, NZ_CP009505.1_903, NZ_CP009505.1_907, NZ_CP009505.1_917, NZ_CP009505.1_955	MVQI01000046.1_2, MVQI01000046.1_3, MVQI01000064.1_3, MVQI01000066.1_4, MVQI01000082.1_139, MVQI01000082.1_144	MVRC01000012.1_212, MVRC01000012.1_215, MVRC01000012.1_236, MVRC01000012.1_276, MVRC01000012.1_282, MVRC01000013.1_14, MVRC01000013.1_15, MVRC01000015.1_73, MVRC01000016.1_45	MVRE01000019.1_42	LVVQ01000001.1_222, LVVQ01000001.1_224	MVQY01000018.1_2, MVQY01000030.1_3, MVQY01000032.1_17, MVQY01000032.1_18, MVQY01000102.1_1, MVQY01000102.1_5, MVQY01000102.1_7, MVQY01000102.1_8, MVQY01000162.1_4	DACB01000001.1_62, DACB01000014.1_55, DACB01000016.1_156, DACB01000016.1_298, DACB01000016.1_300, DACB01000016.1_301	DAGC01000002.1_256, DAGC01000002.1_260, DAGC01000002.1_412, DAGC01000002.1_413, DAGC01000002.1_650, DAGC01000004.1_103, DAGC01000004.1_269, DAGC01000004.1_94, DAGC01000004.1_95, DAGC01000004.1_97, DAGC01000012.1_145	DAQK01000018.1_31, DAQK01000023.1_29, DAQK01000023.1_31, DAQK01000023.1_32, DAQK01000023.1_34, DAQK01000027.1_38, DAQK01000029.1_160, DAQK01000029.1_166, DAQK01000029.1_168, DAQK01000029.1_169, DAQK01000050.1_2	PMWA01000001.1_3, PMWA01000001.1_5, PMWA01000013.1_5, PMWA01000014.1_9, PMWA01000039.1_10, PMWA01000045.1_15, PMWA01000045.1_16, PMWA01000045.1_18, PMWA01000045.1_20, PMWA01000058.1_6, PMWA01000058.1_7, PMWA01000058.1_8, PMWA01000095.1_1, PMWA01000095.1_4, PMWA01000095.1_5, PMWA01000095.1_8, PMWA01000105.1_2, PMWA01000110.1_46, PMWA01000126.1_10, PMWA01000126.1_13, PMWA01000126.1_15, PMWA01000126…	NC_015216.1_1311, NC_015216.1_1313, NC_015216.1_1314, NC_015216.1_718, NC_015216.1_856, NC_015216.1_885, NC_015216.1_887, NC_015216.1_967, NC_015216.1_968, NC_015216.1_969, NC_015216.1_970	NZ_JQLY01000001.1_1226, NZ_JQLY01000001.1_1227, NZ_JQLY01000001.1_1234, NZ_JQLY01000001.1_1422, NZ_JQLY01000001.1_1527, NZ_JQLY01000001.1_1528, NZ_JQLY01000001.1_1612, NZ_JQLY01000001.1_1614, NZ_JQLY01000001.1_1640, NZ_JQLY01000001.1_1641, NZ_JQLY01000001.1_1651, NZ_JQLY01000001.1_1652, NZ_JQLY01000001.1_1653, NZ_JQLY01000001.1_1654, NZ_JQLY01000001.1_1657, NZ_JQLY01000001.1_1824, NZ_JQLY01000001…	PLXT01000011.1_5, PLXT01000053.1_56, PLXT01000053.1_63, PLXT01000053.1_64, PLXT01000137.1_57, PLXT01000146.1_18, PLXT01000146.1_19	NZ_LT607756.1_1187, NZ_LT607756.1_1188, NZ_LT607756.1_1189, NZ_LT607756.1_1190, NZ_LT607756.1_1191, NZ_LT607756.1_1260, NZ_LT607756.1_1262, NZ_LT607756.1_1426, NZ_LT607756.1_1795, NZ_LT607756.1_1806, NZ_LT607756.1_954, NZ_LT607756.1_955, NZ_LT607756.1_957, NZ_LT607756.1_960	NC_015574.1_1276, NC_015574.1_1277, NC_015574.1_1278, NC_015574.1_1279, NC_015574.1_1348, NC_015574.1_1350, NC_015574.1_1352, NC_015574.1_1373, NC_015574.1_1530, NC_015574.1_927, NC_015574.1_928, NC_015574.1_930, NC_015574.1_933, NC_015574.1_935	DAHH01000006.1_22, DAHH01000006.1_28, DAHH01000006.1_29, DAHH01000009.1_49, DAHH01000009.1_50, DAHH01000009.1_52, DAHH01000009.1_53, DAHH01000009.1_54	NZ_LMVM01000001.1_383, NZ_LMVM01000001.1_443, NZ_LMVM01000001.1_630, NZ_LMVM01000001.1_631, NZ_LMVM01000001.1_632, NZ_LMVM01000001.1_634, NZ_LMVM01000023.1_82, NZ_LMVM01000033.1_102, NZ_LMVM01000033.1_104, NZ_LMVM01000033.1_108, NZ_LMVM01000033.1_109, NZ_LMVM01000033.1_110, NZ_LMVM01000033.1_33, NZ_LMVM01000033.1_37, NZ_LMVM01000033.1_47, NZ_LMVM01000033.1_51, NZ_LMVM01000033.1_54	DACV01000002.1_483, DACV01000002.1_536, DACV01000002.1_538, DACV01000007.1_147, DACV01000007.1_18, DACV01000007.1_19, DACV01000007.1_21	DAVZ01000004.1_24, DAVZ01000046.1_30, DAVZ01000062.1_14, DAVZ01000062.1_19, DAVZ01000062.1_21, DAVZ01000062.1_22, DAVZ01000064.1_12, DAVZ01000064.1_13, DAVZ01000064.1_23, DAVZ01000071.1_38, DAVZ01000071.1_40, DAVZ01000071.1_43	NZ_JQJK01000008.1_379, NZ_KN050693.1_611, NZ_KN050693.1_670, NZ_KN050694.1_142, NZ_KN050694.1_143, NZ_KN050694.1_145, NZ_KN050694.1_407, NZ_KN050694.1_411, NZ_KN050694.1_424, NZ_KN050694.1_425, NZ_KN050694.1_427, NZ_KN050694.1_441, NZ_KN050694.1_460	NZ_AMPO01000002.1_10, NZ_AMPO01000002.1_135, NZ_AMPO01000002.1_136, NZ_AMPO01000002.1_137, NZ_AMPO01000002.1_142, NZ_AMPO01000002.1_143, NZ_AMPO01000002.1_8, NZ_AMPO01000002.1_9, NZ_AMPO01000004.1_163, NZ_AMPO01000005.1_67, NZ_AMPO01000011.1_11, NZ_AMPO01000011.1_13, NZ_AMPO01000011.1_14, NZ_AMPO01000011.1_15, NZ_AMPO01000011.1_5, NZ_AMPO01000011.1_6, NZ_AMPO01000012.1_35	BBES01000008.1_39, BBES01000008.1_42, BBES01000014.1_69, BBES01000014.1_70, BBES01000014.1_71, BBES01000030.1_2, BBES01000030.1_3, BBES01000032.1_11, BBES01000032.1_12, BBES01000032.1_13, BBES01000032.1_14, BBES01000032.1_3, BBES01000032.1_6, BBES01000032.1_7, BBES01000047.1_3, BBES01000047.1_4, BBES01000052.1_1, BBES01000052.1_2, BBES01000052.1_3, BBES01000053.1_1, BBES01000053.1_2, BBES01000071…	AMGN01000012.1_22, AMGN01000012.1_28, AMGN01000012.1_29, AMGN01000012.1_3, AMGN01000012.1_30, AMGN01000012.1_31, AMGN01000012.1_32, AMGN01000012.1_36, AMGN01000012.1_4, AMGN01000012.1_5, AMGN01000016.1_1, AMGN01000017.1_11, AMGN01000032.1_19, AMGN01000033.1_68, AMGN01000033.1_69, AMGN01000033.1_76, AMGN01000037.1_3	NC_023044.1_1072, NC_023044.1_1073, NC_023044.1_1075, NC_023044.1_1082, NC_023044.1_1083, NC_023044.1_1232, NC_023044.1_712, NC_023044.1_913, NC_023044.1_952	MVPY01000034.1_1, MVPY01000059.1_22, MVPY01000059.1_24, MVPY01000064.1_14, MVPY01000064.1_17, MVPY01000064.1_18, MVPY01000064.1_8, MVPY01000074.1_1, MVPY01000099.1_38	DALO01000001.1_10, DALO01000001.1_8, DALO01000002.1_416, DALO01000005.1_88, DALO01000005.1_93, DALO01000005.1_94, DALO01000005.1_96, DALO01000029.1_121, DALO01000031.1_34	CP022706.1_118, CP022706.1_120, CP022706.1_121, CP022706.1_2349, CP022706.1_2353, CP022706.1_251, CP022706.1_465, CP022706.1_466, CP022706.1_467, CP022706.1_469, CP022706.1_471, CP022706.1_642	NZ_CP017768.1_1048, NZ_CP017768.1_372, NZ_CP017768.1_541, NZ_CP017768.1_543, NZ_CP017768.1_545, NZ_CP017768.1_546, NZ_CP017768.1_547, NZ_CP017768.1_811	NZ_RKRG01000002.1_134	NZ_CP011266.1_1756, NZ_CP011266.1_1959	NZ_LWMU01000048.1_37	NZ_NQLD01000011.1_106	NC_009515.1_830	NZ_CP010834.1_1574, NZ_CP010834.1_1777, NZ_CP010834.1_721	OMWD01000004.1_65	NZ_MZGS01000023.1_47	NZ_MZGU01000002.1_157, NZ_MZGU01000003.1_50, NZ_MZGU01000004.1_237, NZ_MZGU01000007.1_19	NZ_BAGX02000010.1_117, NZ_BAGX02000023.1_2, NZ_BAGX02000024.1_3, NZ_BAGX02000034.1_23
OG0000003	LIHJ01000016.1_31, LIHJ01000017.1_16, LIHJ01000023.1_10, LIHJ01000026.1_31, LIHJ01000026.1_40, LIHJ01000028.1_30, LIHJ01000033.1_27, LIHJ01000036.1_15, LIHJ01000050.1_2, LIHJ01000051.1_7, LIHJ01000055.1_28, LIHJ01000069.1_15, LIHJ01000073.1_10, LIHJ01000073.1_9, LIHJ01000084.1_23, LIHJ01000086.1_16, LIHJ01000086.1_23, LIHJ01000086.1_26, LIHJ01000086.1_27, LIHJ01000089.1_98	LIHK01000002.1_32, LIHK01000040.1_2, LIHK01000045.1_7	PLGY01000001.1_2, PLGY01000001.1_3, PLGY01000002.1_10, PLGY01000002.1_20, PLGY01000002.1_9, PLGY01000018.1_12, PLGY01000026.1_36, PLGY01000026.1_5, PLGY01000027.1_5, PLGY01000030.1_10, PLGY01000036.1_16, PLGY01000039.1_3, PLGY01000048.1_27, PLGY01000053.1_8, PLGY01000060.1_10, PLGY01000068.1_5	PMMR01000006.1_5, PMMR01000012.1_8, PMMR01000018.1_16, PMMR01000029.1_5, PMMR01000033.1_5, PMMR01000034.1_4, PMMR01000035.1_31, PMMR01000048.1_129, PMMR01000048.1_84, PMMR01000056.1_113, PMMR01000056.1_16, PMMR01000062.1_75, PMMR01000062.1_76, PMMR01000067.1_13	PMYA01000034.1_7, PMYA01000051.1_6, PMYA01000053.1_10, PMYA01000063.1_22, PMYA01000068.1_18, PMYA01000074.1_7, PMYA01000083.1_14, PMYA01000104.1_2, PMYA01000105.1_36, PMYA01000132.1_24, PMYA01000133.1_36, PMYA01000157.1_3, PMYA01000174.1_2	LFRW01000018.1_3, LFRW01000018.1_49, LFRW01000019.1_27, LFRW01000028.1_2, LFRW01000030.1_11, LFRW01000034.1_33, LFRW01000042.1_39, LFRW01000051.1_7	PNBI01000074.1_36, PNBI01000119.1_24, PNBI01000122.1_8, PNBI01000131.1_3, PNBI01000133.1_16	NZ_BFAX01000001.1_48, NZ_BFAX01000003.1_229	MZXQ01000109.1_14, MZXQ01000144.1_2, MZXQ01000144.1_3, MZXQ01000191.1_5, MZXQ01000216.1_16, MZXQ01000227.1_5, MZXQ01000227.1_6, MZXQ01000315.1_7	CP013703.1_1129, CP013703.1_552, CP013703.1_640, CP013703.1_641, CP013703.1_645, CP013703.1_646, CP013703.1_844	MTND01000004.1_67, MTND01000010.1_40, MTND01000017.1_6, MTND01000022.1_127, MTND01000027.1_184, MTND01000029.1_5, MTND01000034.1_4	NZ_CP009505.1_123, NZ_CP009505.1_1545, NZ_CP009505.1_2259, NZ_CP009505.1_2601, NZ_CP009505.1_2627, NZ_CP009505.1_2848, NZ_CP009505.1_290, NZ_CP009505.1_3149, NZ_CP009505.1_372, NZ_CP009505.1_685, NZ_CP009505.1_759, NZ_CP009505.1_846	MVQI01000017.1_25, MVQI01000019.1_33, MVQI01000045.1_2, MVQI01000045.1_3, MVQI01000048.1_2, MVQI01000060.1_21, MVQI01000077.1_29, MVQI01000080.1_4, MVQI01000082.1_175	MVRC01000005.1_46, MVRC01000011.1_114, MVRC01000011.1_54, MVRC01000012.1_84, MVRC01000013.1_201, MVRC01000016.1_23	MVRE01000010.1_21, MVRE01000013.1_3, MVRE01000013.1_4, MVRE01000013.1_50, MVRE01000014.1_3, MVRE01000015.1_46, MVRE01000017.1_72, MVRE01000019.1_47, MVRE01000022.1_78	LVVQ01000001.1_170, LVVQ01000001.1_789	MVQY01000045.1_4, MVQY01000072.1_8, MVQY01000074.1_7, MVQY01000141.1_2, MVQY01000153.1_1, MVQY01000154.1_10, MVQY01000161.1_22, MVQY01000161.1_26, MVQY01000175.1_12	DACB01000001.1_59, DACB01000003.1_4, DACB01000003.1_9, DACB01000005.1_31, DACB01000013.1_20	DAGC01000002.1_214, DAGC01000002.1_258, DAGC01000005.1_158, DAGC01000005.1_174, DAGC01000008.1_46, DAGC01000009.1_65, DAGC01000012.1_179, DAGC01000012.1_220, DAGC01000012.1_224, DAGC01000012.1_226, DAGC01000013.1_37	DAQK01000016.1_4, DAQK01000023.1_33, DAQK01000030.1_11, DAQK01000030.1_2, DAQK01000034.1_6, DAQK01000034.1_7, DAQK01000040.1_31, DAQK01000041.1_6, DAQK01000048.1_3, DAQK01000048.1_4	PMWA01000022.1_41, PMWA01000059.1_4, PMWA01000062.1_62, PMWA01000072.1_40, PMWA01000076.1_24, PMWA01000080.1_37, PMWA01000086.1_2, PMWA01000088.1_2, PMWA01000088.1_27, PMWA01000092.1_15, PMWA01000092.1_16, PMWA01000095.1_9, PMWA01000097.1_9, PMWA01000099.1_22	NC_015216.1_1701, NC_015216.1_1748, NC_015216.1_1750, NC_015216.1_1838, NC_015216.1_1850, NC_015216.1_1891, NC_015216.1_1974, NC_015216.1_2487, NC_015216.1_695, NC_015216.1_719	NZ_JQLY01000001.1_1098, NZ_JQLY01000001.1_1526, NZ_JQLY01000001.1_1850, NZ_JQLY01000001.1_2165, NZ_JQLY01000001.1_681, NZ_JQLY01000001.1_780, NZ_JQLY01000001.1_781, NZ_JQLY01000001.1_995	PLXT01000001.1_20, PLXT01000023.1_8, PLXT01000038.1_79, PLXT01000042.1_63, PLXT01000060.1_14, PLXT01000120.1_22, PLXT01000137.1_5	NZ_LT607756.1_1185, NZ_LT607756.1_1425, NZ_LT607756.1_1458, NZ_LT607756.1_1736, NZ_LT607756.1_2089, NZ_LT607756.1_2096, NZ_LT607756.1_2224, NZ_LT607756.1_2249, NZ_LT607756.1_523, NZ_LT607756.1_786	NC_015574.1_1274, NC_015574.1_146, NC_015574.1_1562, NC_015574.1_1902, NC_015574.1_2215, NC_015574.1_2221, NC_015574.1_2355, NC_015574.1_2378, NC_015574.1_287, NC_015574.1_544, NC_015574.1_785	DAHH01000003.1_36, DAHH01000004.1_158, DAHH01000008.1_33, DAHH01000013.1_19, DAHH01000015.1_117, DAHH01000015.1_227, DAHH01000015.1_291, DAHH01000015.1_39, DAHH01000016.1_166	NZ_LMVM01000001.1_163, NZ_LMVM01000001.1_172, NZ_LMVM01000001.1_209, NZ_LMVM01000001.1_277, NZ_LMVM01000001.1_440, NZ_LMVM01000010.1_13, NZ_LMVM01000012.1_354, NZ_LMVM01000012.1_359, NZ_LMVM01000023.1_156, NZ_LMVM01000023.1_371, NZ_LMVM01000023.1_382, NZ_LMVM01000023.1_383, NZ_LMVM01000023.1_53, NZ_LMVM01000033.1_145, NZ_LMVM01000033.1_207, NZ_LMVM01000033.1_72, NZ_LMVM01000039.1_81, NZ_LMVM01000…	DACV01000002.1_1, DACV01000006.1_108, DACV01000006.1_109, DACV01000007.1_289, DACV01000007.1_295, DACV01000009.1_62	DAVZ01000014.1_32, DAVZ01000014.1_33, DAVZ01000019.1_33, DAVZ01000020.1_15, DAVZ01000032.1_67, DAVZ01000048.1_3, DAVZ01000064.1_14, DAVZ01000065.1_11, DAVZ01000072.1_11	NZ_JQJK01000008.1_319, NZ_JQJK01000008.1_682, NZ_JQJK01000008.1_695, NZ_JQJK01000008.1_696, NZ_JQJK01000009.1_182, NZ_JQJK01000009.1_413, NZ_JQJK01000009.1_416, NZ_JQJK01000014.1_194, NZ_JQJK01000016.1_148, NZ_JQJK01000016.1_158, NZ_KN050693.1_278, NZ_KN050693.1_430, NZ_KN050693.1_496, NZ_KN050693.1_667, NZ_KN050694.1_423, NZ_KN050694.1_428, NZ_KN050694.1_461	NZ_AMPO01000001.1_125, NZ_AMPO01000001.1_277, NZ_AMPO01000001.1_490, NZ_AMPO01000001.1_99, NZ_AMPO01000003.1_111, NZ_AMPO01000003.1_226, NZ_AMPO01000004.1_154, NZ_AMPO01000004.1_199	BBES01000001.1_127, BBES01000001.1_128, BBES01000001.1_148, BBES01000001.1_171, BBES01000001.1_172, BBES01000002.1_189, BBES01000002.1_190, BBES01000009.1_127, BBES01000009.1_128, BBES01000012.1_64, BBES01000012.1_65, BBES01000019.1_44, BBES01000024.1_12, BBES01000071.1_2	AMGN01000004.1_57, AMGN01000010.1_53, AMGN01000014.1_27, AMGN01000022.1_29, AMGN01000022.1_50, AMGN01000026.1_29, AMGN01000026.1_44, AMGN01000026.1_54, AMGN01000037.1_36, AMGN01000052.1_54	NC_023044.1_1255, NC_023044.1_134, NC_023044.1_1434, NC_023044.1_1802, NC_023044.1_253, NC_023044.1_331	MVPY01000031.1_25, MVPY01000033.1_38, MVPY01000033.1_46, MVPY01000033.1_47, MVPY01000037.1_14, MVPY01000037.1_20, MVPY01000037.1_41, MVPY01000037.1_68, MVPY01000038.1_14, MVPY01000038.1_54, MVPY01000043.1_214, MVPY01000071.1_3, MVPY01000079.1_49, MVPY01000087.1_24, MVPY01000087.1_39, MVPY01000094.1_144	DALO01000002.1_67, DALO01000015.1_14, DALO01000015.1_17, DALO01000016.1_10, DALO01000016.1_11, DALO01000018.1_32, DALO01000019.1_41, DALO01000029.1_97	CP022706.1_1041, CP022706.1_1134, CP022706.1_1143, CP022706.1_1277, CP022706.1_1640, CP022706.1_1656, CP022706.1_1676, CP022706.1_222, CP022706.1_2324, CP022706.1_2352	NZ_CP017768.1_1075, NZ_CP017768.1_1680, NZ_CP017768.1_1701, NZ_CP017768.1_1711, NZ_CP017768.1_2229, NZ_CP017768.1_2378, NZ_CP017768.1_840	NZ_RKRG01000002.1_282, NZ_RKRG01000002.1_283, NZ_RKRG01000002.1_284, NZ_RKRG01000002.1_347, NZ_RKRG01000005.1_45, NZ_RKRG01000005.1_51	NZ_CP011266.1_1229, NZ_CP011266.1_1465, NZ_CP011266.1_1606, NZ_CP011266.1_632	NZ_LWMU01000022.1_20, NZ_LWMU01000047.1_10, NZ_LWMU01000053.1_13, NZ_LWMU01000053.1_14, NZ_LWMU01000057.1_5, NZ_LWMU01000059.1_67	NZ_NQLD01000012.1_136, NZ_NQLD01000012.1_358, NZ_NQLD01000014.1_207	NC_009515.1_1543, NC_009515.1_28, NC_009515.1_376	NZ_CP010834.1_1356, NZ_CP010834.1_1419, NZ_CP010834.1_611, NZ_CP010834.1_612, NZ_CP010834.1_748, NZ_CP010834.1_999	OMWD01000008.1_40, OMWD01000008.1_41, OMWD01000011.1_37, OMWD01000013.1_59, OMWD01000044.1_8	NZ_MZGS01000014.1_110, NZ_MZGS01000014.1_15, NZ_MZGS01000020.1_32	NZ_MZGU01000002.1_119, NZ_MZGU01000003.1_136, NZ_MZGU01000003.1_30	NZ_BAGX02000016.1_64, NZ_BAGX02000022.1_10, NZ_BAGX02000034.1_13, NZ_BAGX02000035.1_14, NZ_BAGX02000036.1_6
OG0000004			PLGY01000037.1_68, PLGY01000056.1_3, PLGY01000056.1_5, PLGY01000056.1_9	PMMR01000045.1_108, PMMR01000045.1_112, PMMR01000058.1_89	PMYA01000005.1_15, PMYA01000018.1_15, PMYA01000018.1_16, PMYA01000018.1_17, PMYA01000026.1_1, PMYA01000026.1_5, PMYA01000040.1_6, PMYA01000091.1_3	LFRW01000007.1_12, LFRW01000019.1_22, LFRW01000037.1_13, LFRW01000041.1_49	PNBI01000027.1_19, PNBI01000040.1_4, PNBI01000060.1_4, PNBI01000060.1_6, PNBI01000097.1_17, PNBI01000119.1_27, PNBI01000125.1_2, PNBI01000125.1_5, PNBI01000129.1_18, PNBI01000158.1_3, PNBI01000166.1_5, PNBI01000170.1_16	NZ_BFAX01000003.1_71, NZ_BFAX01000004.1_311	MZXQ01000052.1_12, MZXQ01000105.1_25, MZXQ01000119.1_2, MZXQ01000119.1_3, MZXQ01000119.1_5, MZXQ01000135.1_2, MZXQ01000230.1_6, MZXQ01000230.1_8, MZXQ01000231.1_1, MZXQ01000326.1_7	CP013703.1_593		NZ_CP009505.1_1165, NZ_CP009505.1_1734, NZ_CP009505.1_1737, NZ_CP009505.1_1738, NZ_CP009505.1_1832, NZ_CP009505.1_2010, NZ_CP009505.1_2320, NZ_CP009505.1_288, NZ_CP009505.1_3505, NZ_CP009505.1_3506, NZ_CP009505.1_3507, NZ_CP009505.1_991, NZ_CP009505.1_994	MVQI01000041.1_49	MVRC01000005.1_152, MVRC01000011.1_187, MVRC01000012.1_117, MVRC01000012.1_180, MVRC01000012.1_91, MVRC01000013.1_136, MVRC01000013.1_137, MVRC01000013.1_5, MVRC01000013.1_6, MVRC01000013.1_7, MVRC01000016.1_93	MVRE01000002.1_74, MVRE01000002.1_79, MVRE01000004.1_50, MVRE01000006.1_266, MVRE01000006.1_73, MVRE01000007.1_34, MVRE01000011.1_48, MVRE01000011.1_72, MVRE01000011.1_73, MVRE01000013.1_146, MVRE01000013.1_53, MVRE01000013.1_77, MVRE01000017.1_163, MVRE01000019.1_17, MVRE01000020.1_3, MVRE01000023.1_46, MVRE01000023.1_47		MVQY01000012.1_4, MVQY01000042.1_3, MVQY01000064.1_7, MVQY01000064.1_8, MVQY01000069.1_30, MVQY01000079.1_18, MVQY01000089.1_14, MVQY01000091.1_2, MVQY01000092.1_17, MVQY01000100.1_11, MVQY01000156.1_2, MVQY01000156.1_3, MVQY01000177.1_8	DACB01000001.1_149, DACB01000003.1_43, DACB01000005.1_20, DACB01000007.1_419, DACB01000013.1_43, DACB01000015.1_43, DACB01000016.1_217, DACB01000016.1_65, DACB01000016.1_66	DAGC01000002.1_185, DAGC01000002.1_232, DAGC01000002.1_496, DAGC01000002.1_534, DAGC01000003.1_117, DAGC01000003.1_118, DAGC01000003.1_129, DAGC01000003.1_85, DAGC01000004.1_193, DAGC01000005.1_29, DAGC01000007.1_67, DAGC01000012.1_259, DAGC01000012.1_42	DAQK01000001.1_21, DAQK01000002.1_23, DAQK01000012.1_60, DAQK01000014.1_24, DAQK01000014.1_25, DAQK01000016.1_41, DAQK01000023.1_75, DAQK01000024.1_9, DAQK01000027.1_11, DAQK01000029.1_69, DAQK01000032.1_4, DAQK01000046.1_27	PMWA01000021.1_36, PMWA01000023.1_12, PMWA01000024.1_18, PMWA01000024.1_19, PMWA01000031.1_68, PMWA01000035.1_12, PMWA01000039.1_16, PMWA01000057.1_17, PMWA01000062.1_4, PMWA01000062.1_71, PMWA01000065.1_3, PMWA01000075.1_22, PMWA01000080.1_11, PMWA01000084.1_10, PMWA01000089.1_2, PMWA01000097.1_18, PMWA01000099.1_20, PMWA01000103.1_9, PMWA01000108.1_7, PMWA01000116.1_16, PMWA01000118.1_2	NC_015216.1_1040, NC_015216.1_1076, NC_015216.1_1096, NC_015216.1_1098, NC_015216.1_1141, NC_015216.1_1220, NC_015216.1_1233, NC_015216.1_1234, NC_015216.1_1346, NC_015216.1_1347, NC_015216.1_1349, NC_015216.1_1584, NC_015216.1_1629, NC_015216.1_1736, NC_015216.1_1821, NC_015216.1_1862, NC_015216.1_2050, NC_015216.1_2310, NC_015216.1_64, NC_015216.1_65, NC_015216.1_744	NZ_JQLY01000001.1_1280, NZ_JQLY01000001.1_1375, NZ_JQLY01000001.1_1380, NZ_JQLY01000001.1_1410, NZ_JQLY01000001.1_1412, NZ_JQLY01000001.1_1446, NZ_JQLY01000001.1_1628, NZ_JQLY01000001.1_1766, NZ_JQLY01000001.1_1796, NZ_JQLY01000001.1_2114, NZ_JQLY01000001.1_2411, NZ_JQLY01000001.1_2412, NZ_JQLY01000001.1_2535, NZ_JQLY01000001.1_270, NZ_JQLY01000001.1_288, NZ_JQLY01000001.1_408, NZ_JQLY01000001.1_…	PLXT01000037.1_1, PLXT01000040.1_2, PLXT01000044.1_19, PLXT01000044.1_20, PLXT01000045.1_18, PLXT01000045.1_20, PLXT01000045.1_25, PLXT01000045.1_26, PLXT01000049.1_11, PLXT01000053.1_7, PLXT01000053.1_8, PLXT01000063.1_3, PLXT01000064.1_31, PLXT01000077.1_20, PLXT01000077.1_21, PLXT01000083.1_11, PLXT01000083.1_14, PLXT01000096.1_6, PLXT01000098.1_1, PLXT01000098.1_5, PLXT01000100.1_8, PLXT01000…	NZ_LT607756.1_1066, NZ_LT607756.1_1399, NZ_LT607756.1_1514, NZ_LT607756.1_1516, NZ_LT607756.1_1654, NZ_LT607756.1_27	NC_015574.1_1062, NC_015574.1_1144, NC_015574.1_1164, NC_015574.1_1169, NC_015574.1_1503, NC_015574.1_23, NC_015574.1_626	DAHH01000003.1_143, DAHH01000005.1_40, DAHH01000008.1_9	NZ_LMVM01000001.1_3, NZ_LMVM01000001.1_328, NZ_LMVM01000001.1_425, NZ_LMVM01000001.1_481, NZ_LMVM01000001.1_497, NZ_LMVM01000002.1_37, NZ_LMVM01000002.1_72, NZ_LMVM01000003.1_21, NZ_LMVM01000003.1_45, NZ_LMVM01000003.1_82, NZ_LMVM01000004.1_47, NZ_LMVM01000005.1_21, NZ_LMVM01000006.1_18, NZ_LMVM01000006.1_21, NZ_LMVM01000009.1_14, NZ_LMVM01000012.1_152, NZ_LMVM01000012.1_153, NZ_LMVM01000012.1_41…	DACV01000002.1_284, DACV01000002.1_494, DACV01000002.1_605, DACV01000002.1_614, DACV01000002.1_626, DACV01000005.1_22, DACV01000007.1_195, DACV01000007.1_53, DACV01000007.1_625, DACV01000007.1_689, DACV01000007.1_711, DACV01000008.1_33, DACV01000009.1_180	DAVZ01000008.1_54, DAVZ01000008.1_63, DAVZ01000018.1_3, DAVZ01000023.1_8, DAVZ01000032.1_57, DAVZ01000036.1_28, DAVZ01000040.1_42, DAVZ01000046.1_9, DAVZ01000049.1_15, DAVZ01000055.1_108, DAVZ01000055.1_30, DAVZ01000060.1_35, DAVZ01000071.1_20	NZ_JQJK01000008.1_170, NZ_JQJK01000008.1_352, NZ_JQJK01000008.1_353, NZ_JQJK01000008.1_651, NZ_JQJK01000009.1_34, NZ_JQJK01000014.1_110, NZ_JQJK01000014.1_113, NZ_JQJK01000014.1_25, NZ_JQJK01000014.1_254, NZ_JQJK01000014.1_61, NZ_JQJK01000014.1_82, NZ_JQJK01000015.1_195, NZ_JQJK01000015.1_95, NZ_JQJK01000017.1_34, NZ_JQJK01000017.1_35, NZ_KN050693.1_118, NZ_KN050693.1_196, NZ_KN050693.1_2, NZ_KN0…	NZ_AMPO01000001.1_362, NZ_AMPO01000001.1_363, NZ_AMPO01000002.1_275, NZ_AMPO01000002.1_72, NZ_AMPO01000002.1_73, NZ_AMPO01000004.1_97, NZ_AMPO01000007.1_72, NZ_AMPO01000008.1_63, NZ_AMPO01000008.1_64, NZ_AMPO01000009.1_100, NZ_AMPO01000010.1_25, NZ_AMPO01000010.1_27, NZ_AMPO01000010.1_32, NZ_AMPO01000011.1_48, NZ_AMPO01000012.1_40	BBES01000001.1_34, BBES01000001.1_35, BBES01000004.1_119, BBES01000004.1_120, BBES01000004.1_97, BBES01000004.1_98, BBES01000005.1_158, BBES01000005.1_159, BBES01000005.1_173, BBES01000005.1_179, BBES01000005.1_180, BBES01000005.1_190, BBES01000005.1_191, BBES01000006.1_123, BBES01000007.1_104, BBES01000007.1_105, BBES01000007.1_112, BBES01000008.1_116, BBES01000008.1_142, BBES01000008.1_143, BBE…	AMGN01000004.1_127, AMGN01000007.1_99, AMGN01000016.1_72, AMGN01000016.1_73, AMGN01000017.1_16, AMGN01000027.1_39, AMGN01000027.1_47, AMGN01000027.1_49, AMGN01000038.1_10, AMGN01000038.1_8, AMGN01000038.1_9, AMGN01000046.1_30, AMGN01000052.1_4, AMGN01000065.1_4, AMGN01000065.1_5, AMGN01000082.1_2	NC_023044.1_1173, NC_023044.1_1179, NC_023044.1_1181, NC_023044.1_1379, NC_023044.1_1380, NC_023044.1_16, NC_023044.1_17, NC_023044.1_1753, NC_023044.1_18, NC_023044.1_406, NC_023044.1_704, NC_023044.1_705, NC_023044.1_853, NC_023044.1_854, NC_023044.1_962	MVPY01000040.1_41, MVPY01000040.1_42, MVPY01000042.1_27, MVPY01000042.1_28, MVPY01000052.1_2, MVPY01000089.1_11, MVPY01000094.1_94, MVPY01000099.1_33, MVPY01000099.1_85, MVPY01000099.1_87, MVPY01000099.1_93	DALO01000002.1_454, DALO01000002.1_456, DALO01000002.1_462, DALO01000012.1_19, DALO01000016.1_95, DALO01000016.1_96, DALO01000019.1_68, DALO01000019.1_69, DALO01000026.1_1, DALO01000031.1_11	CP022706.1_1406, CP022706.1_1407, CP022706.1_1849, CP022706.1_185, CP022706.1_1850, CP022706.1_1851, CP022706.1_295, CP022706.1_364, CP022706.1_387, CP022706.1_401, CP022706.1_583, CP022706.1_589, CP022706.1_591, CP022706.1_598, CP022706.1_647, CP022706.1_958	NZ_CP017768.1_1174, NZ_CP017768.1_1218, NZ_CP017768.1_1429, NZ_CP017768.1_1536, NZ_CP017768.1_1537, NZ_CP017768.1_1538, NZ_CP017768.1_1956, NZ_CP017768.1_1957, NZ_CP017768.1_20, NZ_CP017768.1_32, NZ_CP017768.1_367, NZ_CP017768.1_445, NZ_CP017768.1_456, NZ_CP017768.1_458, NZ_CP017768.1_464, NZ_CP017768.1_628, NZ_CP017768.1_755, NZ_CP017768.1_872, NZ_CP017768.1_873		NZ_CP011266.1_1613, NZ_CP011266.1_1614					OMWD01000009.1_4, OMWD01000009.1_5			NZ_BAGX02000035.1_24, NZ_BAGX02000035.1_25, NZ_BAGX02000035.1_26, NZ_BAGX02000036.1_14
OG0000005	LIHJ01000023.1_1, LIHJ01000027.1_4, LIHJ01000038.1_5, LIHJ01000042.1_12, LIHJ01000052.1_5, LIHJ01000080.1_4	LIHK01000028.1_26, LIHK01000052.1_2, LIHK01000054.1_10, LIHK01000056.1_168	PLGY01000003.1_3, PLGY01000051.1_68	PMMR01000048.1_155, PMMR01000060.1_43	PMYA01000002.1_4, PMYA01000010.1_2, PMYA01000102.1_7	LFRW01000001.1_18, LFRW01000001.1_19, LFRW01000002.1_75, LFRW01000009.1_3, LFRW01000035.1_135, LFRW01000035.1_154, LFRW01000051.1_27, LFRW01000053.1_8	PNBI01000026.1_19, PNBI01000026.1_20, PNBI01000027.1_37, PNBI01000129.1_11, PNBI01000133.1_26	NZ_BFAX01000004.1_120	MZXQ01000004.1_26, MZXQ01000018.1_10, MZXQ01000051.1_6, MZXQ01000088.1_32, MZXQ01000105.1_1, MZXQ01000108.1_10, MZXQ01000146.1_2, MZXQ01000169.1_3, MZXQ01000190.1_7, MZXQ01000294.1_1, MZXQ01000315.1_6, MZXQ01000328.1_1	CP013703.1_988	MTND01000002.1_33, MTND01000005.1_36, MTND01000008.1_9, MTND01000009.1_99, MTND01000026.1_101, MTND01000027.1_192, MTND01000029.1_11	NZ_CP009505.1_1529, NZ_CP009505.1_1656, NZ_CP009505.1_1682, NZ_CP009505.1_1807, NZ_CP009505.1_1931, NZ_CP009505.1_2238, NZ_CP009505.1_2399, NZ_CP009505.1_2862, NZ_CP009505.1_3208, NZ_CP009505.1_3240, NZ_CP009505.1_3262, NZ_CP009505.1_3463, NZ_CP009505.1_427, NZ_CP009505.1_432	MVQI01000048.1_40, MVQI01000053.1_39, MVQI01000057.1_23, MVQI01000060.1_35, MVQI01000071.1_96, MVQI01000082.1_89	MVRC01000002.1_35, MVRC01000005.1_72, MVRC01000005.1_93, MVRC01000006.1_63, MVRC01000006.1_64, MVRC01000008.1_23, MVRC01000013.1_100, MVRC01000016.1_11	MVRE01000003.1_152, MVRE01000007.1_22, MVRE01000012.1_186, MVRE01000022.1_28, MVRE01000022.1_49	LVVQ01000001.1_268, LVVQ01000001.1_739, LVVQ01000001.1_757, LVVQ01000002.1_70	MVQY01000015.1_4, MVQY01000032.1_13, MVQY01000071.1_10, MVQY01000095.1_11, MVQY01000123.1_5, MVQY01000161.1_49	DACB01000004.1_5, DACB01000007.1_194	DAGC01000001.1_68, DAGC01000002.1_157, DAGC01000002.1_648, DAGC01000005.1_145, DAGC01000005.1_148, DAGC01000007.1_136, DAGC01000008.1_31, DAGC01000012.1_210	DAQK01000001.1_194, DAQK01000005.1_30, DAQK01000014.1_1, DAQK01000023.1_36	PMWA01000021.1_49, PMWA01000072.1_45, PMWA01000072.1_46, PMWA01000089.1_5, PMWA01000091.1_12, PMWA01000094.1_23	NC_015216.1_1089, NC_015216.1_1250, NC_015216.1_1480, NC_015216.1_1507, NC_015216.1_1579, NC_015216.1_1654, NC_015216.1_1794, NC_015216.1_1818, NC_015216.1_2157	NZ_JQLY01000001.1_27, NZ_JQLY01000001.1_348, NZ_JQLY01000001.1_703, NZ_JQLY01000001.1_868, NZ_JQLY01000001.1_885	PLXT01000025.1_10, PLXT01000042.1_60, PLXT01000043.1_20, PLXT01000043.1_27, PLXT01000060.1_11, PLXT01000064.1_7, PLXT01000107.1_20, PLXT01000134.1_8	NZ_LT607756.1_147, NZ_LT607756.1_1566, NZ_LT607756.1_1738, NZ_LT607756.1_2107, NZ_LT607756.1_2207, NZ_LT607756.1_627, NZ_LT607756.1_809	NC_015574.1_1099, NC_015574.1_1150, NC_015574.1_133, NC_015574.1_134, NC_015574.1_1900, NC_015574.1_2149, NC_015574.1_2235, NC_015574.1_349	DAHH01000007.1_46, DAHH01000015.1_235	NZ_LMVM01000001.1_415, NZ_LMVM01000001.1_49, NZ_LMVM01000001.1_52, NZ_LMVM01000001.1_58, NZ_LMVM01000012.1_295, NZ_LMVM01000039.1_104, NZ_LMVM01000039.1_107, NZ_LMVM01000039.1_13, NZ_LMVM01000040.1_124, NZ_LMVM01000040.1_129	DACV01000005.1_66, DACV01000007.1_371, DACV01000007.1_676, DACV01000008.1_123, DACV01000008.1_32, DACV01000009.1_27	DAVZ01000006.1_15, DAVZ01000007.1_10, DAVZ01000014.1_9, DAVZ01000016.1_21, DAVZ01000055.1_85	NZ_JQJK01000009.1_258, NZ_JQJK01000009.1_263, NZ_JQJK01000009.1_391, NZ_JQJK01000009.1_394, NZ_JQJK01000009.1_471, NZ_JQJK01000016.1_119, NZ_JQJK01000016.1_152, NZ_JQJK01000016.1_80, NZ_JQJK01000016.1_96, NZ_KN050693.1_285, NZ_KN050693.1_289, NZ_KN050693.1_294, NZ_KN050693.1_644	NZ_AMPO01000001.1_104, NZ_AMPO01000001.1_109, NZ_AMPO01000001.1_416, NZ_AMPO01000001.1_498, NZ_AMPO01000002.1_2, NZ_AMPO01000002.1_232, NZ_AMPO01000005.1_29, NZ_AMPO01000005.1_98, NZ_AMPO01000006.1_21, NZ_AMPO01000007.1_82, NZ_AMPO01000009.1_140	BBES01000001.1_138, BBES01000001.1_141, BBES01000001.1_326, BBES01000002.1_164, BBES01000002.1_165, BBES01000002.1_166, BBES01000002.1_73, BBES01000003.1_51, BBES01000004.1_162, BBES01000004.1_163, BBES01000005.1_112, BBES01000005.1_113, BBES01000005.1_114, BBES01000010.1_118, BBES01000015.1_39, BBES01000015.1_40	AMGN01000004.1_199, AMGN01000009.1_19, AMGN01000010.1_64, AMGN01000011.1_13, AMGN01000025.1_51, AMGN01000026.1_59, AMGN01000026.1_61, AMGN01000075.1_5, AMGN01000090.1_49	NC_023044.1_117, NC_023044.1_1813, NC_023044.1_1924, NC_023044.1_366, NC_023044.1_526	MVPY01000025.1_25, MVPY01000037.1_5, MVPY01000037.1_9, MVPY01000061.1_4, MVPY01000079.1_9, MVPY01000087.1_5	DALO01000015.1_22, DALO01000016.1_15, DALO01000016.1_163, DALO01000032.1_9	CP022706.1_1002, CP022706.1_1294, CP022706.1_1352, CP022706.1_1543, CP022706.1_1662, CP022706.1_1664, CP022706.1_345, CP022706.1_550, CP022706.1_861	NZ_CP017768.1_124, NZ_CP017768.1_1687, NZ_CP017768.1_1693, NZ_CP017768.1_1695, NZ_CP017768.1_1821, NZ_CP017768.1_2089, NZ_CP017768.1_2407	NZ_RKRG01000001.1_650, NZ_RKRG01000002.1_598, NZ_RKRG01000002.1_94, NZ_RKRG01000003.1_79, NZ_RKRG01000005.1_49	NZ_CP011266.1_1002, NZ_CP011266.1_136, NZ_CP011266.1_1797, NZ_CP011266.1_2066, NZ_CP011266.1_353, NZ_CP011266.1_768, NZ_CP011266.1_783	NZ_LWMU01000011.1_13, NZ_LWMU01000011.1_44, NZ_LWMU01000011.1_47, NZ_LWMU01000087.1_2, NZ_LWMU01000092.1_49	NZ_NQLD01000003.1_65, NZ_NQLD01000006.1_132, NZ_NQLD01000006.1_3, NZ_NQLD01000011.1_75	NC_009515.1_1595, NC_009515.1_287, NC_009515.1_799, NC_009515.1_851, NC_009515.1_985	NZ_CP010834.1_1293, NZ_CP010834.1_1617, NZ_CP010834.1_317, NZ_CP010834.1_598, NZ_CP010834.1_966	OMWD01000001.1_62, OMWD01000005.1_32, OMWD01000008.1_30, OMWD01000013.1_80, OMWD01000017.1_21, OMWD01000033.1_8	NZ_MZGS01000006.1_37, NZ_MZGS01000019.1_31, NZ_MZGS01000020.1_45, NZ_MZGS01000023.1_91, NZ_MZGS01000026.1_72, NZ_MZGS01000027.1_72	NZ_MZGU01000001.1_12, NZ_MZGU01000001.1_6, NZ_MZGU01000002.1_149, NZ_MZGU01000006.1_62	NZ_BAGX02000007.1_73, NZ_BAGX02000008.1_15, NZ_BAGX02000021.1_30, NZ_BAGX02000023.1_127, NZ_BAGX02000023.1_95, NZ_BAGX02000023.1_97
OG0000006	LIHJ01000026.1_26	LIHK01000014.1_50	PLGY01000008.1_26, PLGY01000008.1_4, PLGY01000026.1_25, PLGY01000030.1_11, PLGY01000053.1_1, PLGY01000066.1_20, PLGY01000072.1_44, PLGY01000073.1_3	PMMR01000010.1_2, PMMR01000048.1_128, PMMR01000048.1_85, PMMR01000051.1_12, PMMR01000052.1_18, PMMR01000056.1_34	PMYA01000007.1_2, PMYA01000063.1_21, PMYA01000086.1_13, PMYA01000104.1_16	LFRW01000002.1_59, LFRW01000035.1_84, LFRW01000043.1_98	PNBI01000116.1_7, PNBI01000122.1_4, PNBI01000125.1_4, PNBI01000150.1_10	NZ_BFAX01000001.1_242, NZ_BFAX01000004.1_66	MZXQ01000116.1_5, MZXQ01000271.1_4	CP013703.1_1171, CP013703.1_1320, CP013703.1_1414, CP013703.1_1488, CP013703.1_521, CP013703.1_556, CP013703.1_671, CP013703.1_741, CP013703.1_79	MTND01000009.1_42	NZ_CP009505.1_1533, NZ_CP009505.1_2003, NZ_CP009505.1_2496, NZ_CP009505.1_2596, NZ_CP009505.1_3185, NZ_CP009505.1_3186, NZ_CP009505.1_3187, NZ_CP009505.1_3232, NZ_CP009505.1_3236, NZ_CP009505.1_439, NZ_CP009505.1_784	MVQI01000017.1_10, MVQI01000046.1_9, MVQI01000051.1_139, MVQI01000071.1_29, MVQI01000080.1_1	MVRC01000005.1_27, MVRC01000011.1_123, MVRC01000011.1_127, MVRC01000012.1_118, MVRC01000012.1_159, MVRC01000013.1_82, MVRC01000015.1_67, MVRC01000016.1_156	MVRE01000002.1_86, MVRE01000012.1_188, MVRE01000012.1_80, MVRE01000014.1_44, MVRE01000018.1_23, MVRE01000018.1_27, MVRE01000018.1_28, MVRE01000018.1_46	LVVQ01000001.1_568, LVVQ01000001.1_853, LVVQ01000001.1_876, LVVQ01000001.1_893, LVVQ01000001.1_895	MVQY01000034.1_1, MVQY01000066.1_1, MVQY01000066.1_24, MVQY01000066.1_30, MVQY01000145.1_3, MVQY01000180.1_36, MVQY01000182.1_35	DACB01000001.1_55, DACB01000006.1_4, DACB01000007.1_297, DACB01000007.1_61, DACB01000013.1_35	DAGC01000004.1_261, DAGC01000005.1_20, DAGC01000006.1_2, DAGC01000009.1_25, DAGC01000009.1_32, DAGC01000012.1_293	DAQK01000007.1_18, DAQK01000007.1_19, DAQK01000023.1_26, DAQK01000046.1_36, DAQK01000053.1_32	PMWA01000028.1_8, PMWA01000036.1_6, PMWA01000045.1_26, PMWA01000046.1_22, PMWA01000057.1_27, PMWA01000062.1_73, PMWA01000064.1_11, PMWA01000080.1_55, PMWA01000103.1_5	NC_015216.1_1336, NC_015216.1_1432, NC_015216.1_1450, NC_015216.1_1487, NC_015216.1_2276, NC_015216.1_75, NC_015216.1_964	NZ_JQLY01000001.1_1120, NZ_JQLY01000001.1_1531, NZ_JQLY01000001.1_226, NZ_JQLY01000001.1_2528, NZ_JQLY01000001.1_828, NZ_JQLY01000001.1_913, NZ_JQLY01000001.1_975	PLXT01000030.1_53, PLXT01000042.1_45, PLXT01000042.1_93, PLXT01000043.1_8, PLXT01000056.1_62, PLXT01000062.1_16, PLXT01000078.1_20, PLXT01000124.1_18, PLXT01000146.1_22	NZ_LT607756.1_1098, NZ_LT607756.1_11, NZ_LT607756.1_1194, NZ_LT607756.1_2000, NZ_LT607756.1_2002, NZ_LT607756.1_2054, NZ_LT607756.1_371	NC_015574.1_1284, NC_015574.1_16, NC_015574.1_2108, NC_015574.1_2109, NC_015574.1_2175, NC_015574.1_2224, NC_015574.1_366	DAHH01000003.1_136, DAHH01000010.1_61, DAHH01000015.1_42, DAHH01000019.1_44, DAHH01000019.1_46	NZ_LMVM01000001.1_109, NZ_LMVM01000012.1_126, NZ_LMVM01000012.1_318, NZ_LMVM01000012.1_319, NZ_LMVM01000012.1_488, NZ_LMVM01000012.1_498, NZ_LMVM01000023.1_143, NZ_LMVM01000023.1_355, NZ_LMVM01000033.1_30	DACV01000002.1_544, DACV01000003.1_76, DACV01000005.1_11, DACV01000007.1_277, DACV01000009.1_134, DACV01000009.1_136, DACV01000009.1_21	DAVZ01000018.1_14, DAVZ01000042.1_30, DAVZ01000064.1_9	NZ_JQJK01000008.1_438, NZ_JQJK01000008.1_666, NZ_JQJK01000014.1_67, NZ_JQJK01000015.1_40, NZ_JQJK01000015.1_48, NZ_JQJK01000015.1_50, NZ_JQJK01000015.1_51, NZ_JQJK01000017.1_19, NZ_KN050693.1_340, NZ_KN050694.1_404	NZ_AMPO01000001.1_30, NZ_AMPO01000001.1_354, NZ_AMPO01000001.1_43, NZ_AMPO01000002.1_146, NZ_AMPO01000003.1_96, NZ_AMPO01000009.1_102, NZ_AMPO01000011.1_94, NZ_AMPO01000013.1_51	BBES01000001.1_41, BBES01000003.1_219, BBES01000008.1_35, BBES01000009.1_144, BBES01000010.1_53, BBES01000022.1_43, BBES01000023.1_1, BBES01000023.1_2, BBES01000023.1_4, BBES01000023.1_5	AMGN01000004.1_124, AMGN01000028.1_2, AMGN01000032.1_14, AMGN01000040.1_35, AMGN01000090.1_43	NC_023044.1_1720, NC_023044.1_1755, NC_023044.1_243, NC_023044.1_405, NC_023044.1_8, NC_023044.1_918	MVPY01000033.1_57, MVPY01000040.1_50, MVPY01000043.1_45, MVPY01000068.1_2, MVPY01000092.1_55	DALO01000002.1_129, DALO01000002.1_130, DALO01000015.1_64, DALO01000016.1_103, DALO01000031.1_22	CP022706.1_1154, CP022706.1_1420, CP022706.1_1424, CP022706.1_1732, CP022706.1_1811, CP022706.1_256, CP022706.1_745, CP022706.1_960	NZ_CP017768.1_1570, NZ_CP017768.1_16, NZ_CP017768.1_1622, NZ_CP017768.1_1949, NZ_CP017768.1_807	NZ_RKRG01000001.1_329, NZ_RKRG01000001.1_595, NZ_RKRG01000002.1_480, NZ_RKRG01000002.1_527, NZ_RKRG01000003.1_189, NZ_RKRG01000003.1_261	NZ_CP011266.1_1092, NZ_CP011266.1_1142, NZ_CP011266.1_1250, NZ_CP011266.1_1298, NZ_CP011266.1_1356, NZ_CP011266.1_1558, NZ_CP011266.1_1867, NZ_CP011266.1_298, NZ_CP011266.1_316, NZ_CP011266.1_658, NZ_CP011266.1_77, NZ_CP011266.1_899	NZ_LWMU01000045.1_31, NZ_LWMU01000048.1_117, NZ_LWMU01000055.1_32	NZ_NQLD01000003.1_41, NZ_NQLD01000004.1_125, NZ_NQLD01000006.1_65, NZ_NQLD01000012.1_245, NZ_NQLD01000013.1_23	NC_009515.1_1204, NC_009515.1_1713, NC_009515.1_264, NC_009515.1_659, NC_009515.1_918	NZ_CP010834.1_1020, NZ_CP010834.1_1047, NZ_CP010834.1_1164, NZ_CP010834.1_1301, NZ_CP010834.1_1330, NZ_CP010834.1_1341, NZ_CP010834.1_1349, NZ_CP010834.1_1383, NZ_CP010834.1_1753, NZ_CP010834.1_2040, NZ_CP010834.1_838	OMWD01000001.1_28, OMWD01000007.1_5, OMWD01000008.1_67, OMWD01000024.1_13, OMWD01000028.1_20, OMWD01000030.1_3, OMWD01000032.1_7, OMWD01000035.1_18, OMWD01000035.1_19, OMWD01000035.1_20	NZ_MZGS01000006.1_7, NZ_MZGS01000006.1_9, NZ_MZGS01000014.1_68, NZ_MZGS01000014.1_91, NZ_MZGS01000016.1_39, NZ_MZGS01000016.1_40, NZ_MZGS01000016.1_41, NZ_MZGS01000017.1_124, NZ_MZGS01000017.1_6, NZ_MZGS01000028.1_73, NZ_MZGS01000032.1_5	NZ_MZGU01000004.1_263, NZ_MZGU01000004.1_492, NZ_MZGU01000004.1_577, NZ_MZGU01000004.1_578, NZ_MZGU01000004.1_6, NZ_MZGU01000004.1_699, NZ_MZGU01000004.1_722, NZ_MZGU01000006.1_115	NZ_BAGX02000007.1_107, NZ_BAGX02000008.1_75, NZ_BAGX02000016.1_22, NZ_BAGX02000020.1_16, NZ_BAGX02000020.1_17, NZ_BAGX02000020.1_320, NZ_BAGX02000023.1_52, NZ_BAGX02000023.1_99, NZ_BAGX02000025.1_9
OG0000007	LIHJ01000021.1_33, LIHJ01000022.1_1, LIHJ01000067.1_6	LIHK01000008.1_9	PLGY01000020.1_3, PLGY01000022.1_5, PLGY01000026.1_20, PLGY01000030.1_5, PLGY01000048.1_10, PLGY01000050.1_7, PLGY01000056.1_22, PLGY01000069.1_11, PLGY01000069.1_34, PLGY01000072.1_30	PMMR01000012.1_13, PMMR01000031.1_1, PMMR01000031.1_25, PMMR01000035.1_6, PMMR01000037.1_2, PMMR01000045.1_99, PMMR01000048.1_104, PMMR01000048.1_79, PMMR01000052.1_35, PMMR01000055.1_94, PMMR01000056.1_59, PMMR01000062.1_10, PMMR01000064.1_15, PMMR01000064.1_64	PMYA01000045.1_4, PMYA01000053.1_11, PMYA01000071.1_6, PMYA01000071.1_8, PMYA01000081.1_8, PMYA01000082.1_6, PMYA01000093.1_1, PMYA01000094.1_6, PMYA01000107.1_3, PMYA01000130.1_2, PMYA01000165.1_20, PMYA01000165.1_44, PMYA01000175.1_3, PMYA01000184.1_16, PMYA01000184.1_6	LFRW01000001.1_34, LFRW01000023.1_10, LFRW01000035.1_169, LFRW01000042.1_69, LFRW01000043.1_64, LFRW01000043.1_68, LFRW01000051.1_14, LFRW01000051.1_15, LFRW01000055.1_5	PNBI01000006.1_4, PNBI01000014.1_2, PNBI01000027.1_18, PNBI01000027.1_26, PNBI01000032.1_13, PNBI01000042.1_4, PNBI01000048.1_2, PNBI01000066.1_4, PNBI01000072.1_1, PNBI01000093.1_1, PNBI01000097.1_6, PNBI01000097.1_7, PNBI01000099.1_1, PNBI01000101.1_34, PNBI01000101.1_50, PNBI01000102.1_16, PNBI01000102.1_17, PNBI01000104.1_29, PNBI01000115.1_7, PNBI01000124.1_10, PNBI01000130.1_6, PNBI01000133…		MZXQ01000003.1_11, MZXQ01000052.1_16, MZXQ01000075.1_8, MZXQ01000168.1_2, MZXQ01000280.1_1, MZXQ01000297.1_21, MZXQ01000297.1_23, MZXQ01000300.1_14, MZXQ01000311.1_2	CP013703.1_1176, CP013703.1_1189, CP013703.1_1191, CP013703.1_1292, CP013703.1_260	MTND01000027.1_72, MTND01000027.1_85, MTND01000028.1_28, MTND01000028.1_40, MTND01000031.1_41, MTND01000031.1_42, MTND01000040.1_21, MTND01000040.1_73, MTND01000040.1_74	NZ_CP009505.1_1090, NZ_CP009505.1_1697, NZ_CP009505.1_1793, NZ_CP009505.1_1847, NZ_CP009505.1_1922, NZ_CP009505.1_2192, NZ_CP009505.1_299, NZ_CP009505.1_414	MVQI01000022.1_15, MVQI01000022.1_18, MVQI01000041.1_56, MVQI01000046.1_21, MVQI01000051.1_157, MVQI01000065.1_10	MVRC01000005.1_60, MVRC01000006.1_195, MVRC01000007.1_28, MVRC01000008.1_13, MVRC01000011.1_130, MVRC01000011.1_132, MVRC01000011.1_229, MVRC01000011.1_72, MVRC01000012.1_185, MVRC01000012.1_85, MVRC01000013.1_200, MVRC01000013.1_265, MVRC01000013.1_283, MVRC01000015.1_182, MVRC01000015.1_247, MVRC01000016.1_113, MVRC01000017.1_6	MVRE01000002.1_11, MVRE01000002.1_72, MVRE01000002.1_73, MVRE01000003.1_178, MVRE01000003.1_249, MVRE01000006.1_88, MVRE01000009.1_45, MVRE01000013.1_59, MVRE01000017.1_75, MVRE01000020.1_6, MVRE01000021.1_58, MVRE01000022.1_9	LVVQ01000001.1_490, LVVQ01000001.1_534, LVVQ01000001.1_696, LVVQ01000001.1_735, LVVQ01000001.1_751, LVVQ01000001.1_938	MVQY01000001.1_7, MVQY01000023.1_3, MVQY01000045.1_2, MVQY01000080.1_5, MVQY01000080.1_8, MVQY01000127.1_23, MVQY01000128.1_3, MVQY01000155.1_5, MVQY01000161.1_31, MVQY01000172.1_19, MVQY01000174.1_10	DACB01000004.1_83, DACB01000005.1_33, DACB01000007.1_197, DACB01000008.1_89	DAGC01000001.1_63, DAGC01000002.1_101, DAGC01000002.1_212, DAGC01000003.1_139, DAGC01000003.1_33, DAGC01000003.1_88, DAGC01000005.1_34, DAGC01000009.1_72, DAGC01000013.1_46	DAQK01000001.1_146, DAQK01000005.1_25, DAQK01000012.1_26, DAQK01000021.1_43, DAQK01000034.1_9, DAQK01000046.1_22, DAQK01000046.1_54, DAQK01000046.1_55, DAQK01000047.1_24	PMWA01000024.1_22, PMWA01000027.1_30, PMWA01000029.1_5, PMWA01000045.1_41, PMWA01000055.1_7, PMWA01000057.1_11, PMWA01000076.1_14, PMWA01000080.1_35, PMWA01000080.1_47, PMWA01000104.1_14, PMWA01000115.1_4	NC_015216.1_1055, NC_015216.1_1309, NC_015216.1_1470, NC_015216.1_148, NC_015216.1_1869, NC_015216.1_2045, NC_015216.1_452, NC_015216.1_60, NC_015216.1_693	NZ_JQLY01000001.1_1142, NZ_JQLY01000001.1_1277, NZ_JQLY01000001.1_1429, NZ_JQLY01000001.1_1852, NZ_JQLY01000001.1_2167, NZ_JQLY01000001.1_2449, NZ_JQLY01000001.1_643	PLXT01000027.1_5, PLXT01000029.1_32, PLXT01000035.1_8, PLXT01000038.1_77, PLXT01000053.1_10, PLXT01000058.1_5, PLXT01000077.1_25, PLXT01000144.1_11, PLXT01000144.1_40	NZ_LT607756.1_1074, NZ_LT607756.1_1460, NZ_LT607756.1_1881, NZ_LT607756.1_2212, NZ_LT607756.1_31, NZ_LT607756.1_569	NC_015574.1_1388, NC_015574.1_1564, NC_015574.1_1998, NC_015574.1_2258, NC_015574.1_2345, NC_015574.1_2347, NC_015574.1_28, NC_015574.1_581	DAHH01000001.1_14, DAHH01000003.1_148, DAHH01000003.1_31, DAHH01000004.1_163, DAHH01000004.1_3	NZ_LMVM01000012.1_157, NZ_LMVM01000012.1_466, NZ_LMVM01000017.1_1, NZ_LMVM01000023.1_203, NZ_LMVM01000023.1_215, NZ_LMVM01000023.1_379, NZ_LMVM01000023.1_50, NZ_LMVM01000033.1_216, NZ_LMVM01000038.1_158, NZ_LMVM01000040.1_60, NZ_LMVM01000041.1_119	DACV01000005.1_26, DACV01000006.1_127, DACV01000007.1_665	DAVZ01000005.1_62, DAVZ01000036.1_17, DAVZ01000036.1_18, DAVZ01000055.1_69, DAVZ01000059.1_44	NZ_JQJK01000008.1_191, NZ_JQJK01000008.1_316, NZ_JQJK01000008.1_502, NZ_JQJK01000008.1_691, NZ_JQJK01000009.1_190, NZ_JQJK01000015.1_15, NZ_JQJK01000015.1_234, NZ_JQJK01000017.1_39	NZ_AMPO01000001.1_128, NZ_AMPO01000001.1_240, NZ_AMPO01000001.1_367, NZ_AMPO01000003.1_147, NZ_AMPO01000004.1_201, NZ_AMPO01000005.1_54, NZ_AMPO01000006.1_31, NZ_AMPO01000006.1_56	BBES01000001.1_177, BBES01000001.1_331, BBES01000001.1_332, BBES01000001.1_333, BBES01000002.1_284, BBES01000009.1_80, BBES01000009.1_82, BBES01000012.1_61, BBES01000014.1_90, BBES01000014.1_91, BBES01000015.1_4, BBES01000015.1_5, BBES01000023.1_28, BBES01000023.1_29	AMGN01000010.1_62, AMGN01000011.1_36, AMGN01000014.1_18, AMGN01000019.1_38, AMGN01000021.1_8, AMGN01000022.1_8, AMGN01000026.1_26, AMGN01000070.1_2, AMGN01000091.1_102	NC_023044.1_1257, NC_023044.1_1589, NC_023044.1_1811, NC_023044.1_1928, NC_023044.1_22	MVPY01000025.1_43, MVPY01000033.1_7, MVPY01000037.1_44, MVPY01000038.1_16, MVPY01000040.1_37, MVPY01000042.1_10, MVPY01000079.1_15, MVPY01000079.1_41	DALO01000002.1_241, DALO01000011.1_41, DALO01000016.1_136, DALO01000016.1_91, DALO01000017.1_2, DALO01000018.1_39, DALO01000027.1_2, DALO01000029.1_95, DALO01000032.1_13	CP022706.1_1115, CP022706.1_1402, CP022706.1_1538, CP022706.1_1637, CP022706.1_1667, CP022706.1_1968, CP022706.1_2289, CP022706.1_2322	NZ_CP017768.1_1077, NZ_CP017768.1_1108, NZ_CP017768.1_1424, NZ_CP017768.1_1568, NZ_CP017768.1_1708, NZ_CP017768.1_1714, NZ_CP017768.1_1826, NZ_CP017768.1_1829, NZ_CP017768.1_1961, NZ_CP017768.1_2240, NZ_CP017768.1_2306, NZ_CP017768.1_284	NZ_RKRG01000001.1_377	NZ_CP011266.1_16, NZ_CP011266.1_955	NZ_LWMU01000097.1_5	NZ_NQLD01000003.1_174, NZ_NQLD01000004.1_52, NZ_NQLD01000010.1_12	NC_009515.1_1244, NC_009515.1_1474, NC_009515.1_587	NZ_CP010834.1_1173, NZ_CP010834.1_1337	OMWD01000006.1_13, OMWD01000027.1_6	NZ_MZGS01000018.1_4, NZ_MZGS01000029.1_12	NZ_MZGU01000003.1_72, NZ_MZGU01000004.1_582	NZ_BAGX02000020.1_303
OG0000008			PLGY01000056.1_7	PMMR01000045.1_110	PMYA01000026.1_4, PMYA01000040.1_8	LFRW01000041.1_47	PNBI01000127.1_7		MZXQ01000052.1_11, MZXQ01000068.1_9, MZXQ01000089.1_6, MZXQ01000089.1_7, MZXQ01000092.1_8, MZXQ01000095.1_11, MZXQ01000326.1_6			NZ_CP009505.1_1503, NZ_CP009505.1_1556, NZ_CP009505.1_1607, NZ_CP009505.1_1733, NZ_CP009505.1_1736, NZ_CP009505.1_1821, NZ_CP009505.1_1835, NZ_CP009505.1_1853, NZ_CP009505.1_1960, NZ_CP009505.1_2165, NZ_CP009505.1_2530, NZ_CP009505.1_2890, NZ_CP009505.1_876, NZ_CP009505.1_992, NZ_CP009505.1_993, NZ_CP009505.1_995, NZ_CP009505.1_997		MVRC01000005.1_23	MVRE01000002.1_80, MVRE01000013.1_147, MVRE01000016.1_16, MVRE01000017.1_164, MVRE01000019.1_16		MVQY01000072.1_20, MVQY01000115.1_9, MVQY01000147.1_1, MVQY01000172.1_24, MVQY01000177.1_7, MVQY01000181.1_16	DACB01000005.1_21, DACB01000008.1_78, DACB01000015.1_32	DAGC01000002.1_131, DAGC01000002.1_182, DAGC01000002.1_231, DAGC01000002.1_470, DAGC01000003.1_93, DAGC01000012.1_111, DAGC01000013.1_75	DAQK01000002.1_7, DAQK01000002.1_8, DAQK01000015.1_123, DAQK01000021.1_21, DAQK01000023.1_81, DAQK01000023.1_82, DAQK01000027.1_10, DAQK01000049.1_5	PMWA01000003.1_6, PMWA01000019.1_7, PMWA01000023.1_11, PMWA01000024.1_11, PMWA01000024.1_12, PMWA01000028.1_53, PMWA01000028.1_54, PMWA01000033.1_7, PMWA01000037.1_39, PMWA01000039.1_33, PMWA01000065.1_4, PMWA01000075.1_13, PMWA01000086.1_14, PMWA01000118.1_3	NC_015216.1_1035, NC_015216.1_1097, NC_015216.1_1223, NC_015216.1_1325, NC_015216.1_1348, NC_015216.1_1406, NC_015216.1_1411, NC_015216.1_1424, NC_015216.1_1425, NC_015216.1_1542, NC_015216.1_1583, NC_015216.1_1585, NC_015216.1_1670, NC_015216.1_1749, NC_015216.1_1816, NC_015216.1_1839, NC_015216.1_1858, NC_015216.1_1887, NC_015216.1_1888, NC_015216.1_2311, NC_015216.1_325, NC_015216.1_408, NC_01…	NZ_JQLY01000001.1_1031, NZ_JQLY01000001.1_1042, NZ_JQLY01000001.1_1166, NZ_JQLY01000001.1_1411, NZ_JQLY01000001.1_1563, NZ_JQLY01000001.1_1764, NZ_JQLY01000001.1_1767, NZ_JQLY01000001.1_1779, NZ_JQLY01000001.1_1780, NZ_JQLY01000001.1_203, NZ_JQLY01000001.1_204, NZ_JQLY01000001.1_2163, NZ_JQLY01000001.1_443, NZ_JQLY01000001.1_482, NZ_JQLY01000001.1_544, NZ_JQLY01000001.1_604, NZ_JQLY01000001.1_605…	PLXT01000011.1_1, PLXT01000020.1_11, PLXT01000020.1_12, PLXT01000022.1_24, PLXT01000027.1_10, PLXT01000027.1_11, PLXT01000029.1_28, PLXT01000029.1_37, PLXT01000029.1_42, PLXT01000042.1_102, PLXT01000042.1_24, PLXT01000043.1_22, PLXT01000045.1_19, PLXT01000048.1_2, PLXT01000062.1_19, PLXT01000063.1_4, PLXT01000064.1_10, PLXT01000076.1_1, PLXT01000080.1_7, PLXT01000094.1_7, PLXT01000106.1_52, PLXT0…	NZ_LT607756.1_1230, NZ_LT607756.1_1265, NZ_LT607756.1_1484, NZ_LT607756.1_1678, NZ_LT607756.1_1734, NZ_LT607756.1_1832, NZ_LT607756.1_1980, NZ_LT607756.1_2014, NZ_LT607756.1_2263, NZ_LT607756.1_2300, NZ_LT607756.1_598, NZ_LT607756.1_612, NZ_LT607756.1_633, NZ_LT607756.1_67, NZ_LT607756.1_791, NZ_LT607756.1_887	NC_015574.1_1143, NC_015574.1_1310, NC_015574.1_1339, NC_015574.1_1386, NC_015574.1_1550, NC_015574.1_1585, NC_015574.1_174, NC_015574.1_184, NC_015574.1_1897, NC_015574.1_338	DAHH01000004.1_132, DAHH01000005.1_59, DAHH01000006.1_18, DAHH01000009.1_1, DAHH01000011.1_30, DAHH01000015.1_204, DAHH01000021.1_76, DAHH01000021.1_77, DAHH01000021.1_78	NZ_LMVM01000001.1_122, NZ_LMVM01000001.1_126, NZ_LMVM01000001.1_187, NZ_LMVM01000001.1_201, NZ_LMVM01000001.1_361, NZ_LMVM01000001.1_482, NZ_LMVM01000001.1_617, NZ_LMVM01000002.1_71, NZ_LMVM01000003.1_26, NZ_LMVM01000004.1_52, NZ_LMVM01000006.1_17, NZ_LMVM01000009.1_15, NZ_LMVM01000009.1_16, NZ_LMVM01000012.1_523, NZ_LMVM01000023.1_363, NZ_LMVM01000033.1_133, NZ_LMVM01000033.1_255, NZ_LMVM0100003…	DACV01000002.1_330, DACV01000002.1_495, DACV01000002.1_591, DACV01000006.1_95, DACV01000007.1_211, DACV01000007.1_303, DACV01000007.1_435, DACV01000008.1_103, DACV01000009.1_163	DAVZ01000023.1_23, DAVZ01000025.1_27, DAVZ01000027.1_14, DAVZ01000028.1_19, DAVZ01000030.1_7, DAVZ01000036.1_24, DAVZ01000037.1_11, DAVZ01000040.1_73, DAVZ01000046.1_8, DAVZ01000050.1_20, DAVZ01000050.1_7, DAVZ01000060.1_18, DAVZ01000071.1_21, DAVZ01000072.1_3	NZ_JQJK01000008.1_15, NZ_JQJK01000008.1_340, NZ_JQJK01000008.1_37, NZ_JQJK01000008.1_40, NZ_JQJK01000008.1_674, NZ_JQJK01000009.1_308, NZ_JQJK01000014.1_109, NZ_JQJK01000014.1_255, NZ_JQJK01000014.1_60, NZ_JQJK01000015.1_78, NZ_KN050693.1_190, NZ_KN050693.1_257, NZ_KN050693.1_283, NZ_KN050693.1_363, NZ_KN050693.1_367, NZ_KN050693.1_411, NZ_KN050693.1_588, NZ_KN050693.1_707, NZ_KN050694.1_253, NZ_…	NZ_AMPO01000001.1_355, NZ_AMPO01000001.1_520, NZ_AMPO01000002.1_276, NZ_AMPO01000002.1_39, NZ_AMPO01000002.1_46, NZ_AMPO01000003.1_105, NZ_AMPO01000003.1_227, NZ_AMPO01000003.1_71, NZ_AMPO01000003.1_85, NZ_AMPO01000004.1_118, NZ_AMPO01000004.1_85, NZ_AMPO01000004.1_86, NZ_AMPO01000004.1_88, NZ_AMPO01000004.1_93, NZ_AMPO01000005.1_157, NZ_AMPO01000005.1_195, NZ_AMPO01000005.1_49, NZ_AMPO01000006.1…	BBES01000001.1_31, BBES01000001.1_33, BBES01000002.1_222, BBES01000002.1_223, BBES01000002.1_272, BBES01000002.1_273, BBES01000002.1_274, BBES01000003.1_139, BBES01000003.1_43, BBES01000003.1_44, BBES01000003.1_55, BBES01000004.1_104, BBES01000004.1_105, BBES01000004.1_114, BBES01000004.1_115, BBES01000004.1_140, BBES01000004.1_141, BBES01000004.1_142, BBES01000005.1_174, BBES01000005.1_176, BBES…	AMGN01000003.1_11, AMGN01000004.1_140, AMGN01000004.1_58, AMGN01000006.1_18, AMGN01000006.1_49, AMGN01000011.1_31, AMGN01000016.1_102, AMGN01000016.1_110, AMGN01000017.1_21, AMGN01000021.1_5, AMGN01000025.1_48, AMGN01000027.1_48, AMGN01000028.1_1, AMGN01000038.1_11, AMGN01000040.1_32, AMGN01000046.1_29, AMGN01000051.1_17, AMGN01000051.1_18, AMGN01000051.1_24, AMGN01000052.1_18, AMGN01000052.1_22,…	NC_023044.1_1008, NC_023044.1_1016, NC_023044.1_1121, NC_023044.1_1180, NC_023044.1_1497, NC_023044.1_157, NC_023044.1_1752, NC_023044.1_1995, NC_023044.1_311, NC_023044.1_312, NC_023044.1_520, NC_023044.1_585, NC_023044.1_689, NC_023044.1_710, NC_023044.1_826, NC_023044.1_833, NC_023044.1_963	MVPY01000034.1_28, MVPY01000034.1_42, MVPY01000035.1_18, MVPY01000037.1_60, MVPY01000038.1_46, MVPY01000042.1_29, MVPY01000043.1_159, MVPY01000047.1_16, MVPY01000052.1_1, MVPY01000056.1_3, MVPY01000056.1_7, MVPY01000064.1_26, MVPY01000068.1_4, MVPY01000068.1_7, MVPY01000075.1_6, MVPY01000081.1_5, MVPY01000088.1_2, MVPY01000092.1_40, MVPY01000092.1_45, MVPY01000092.1_68, MVPY01000094.1_134, MVPY01…	DALO01000002.1_141, DALO01000002.1_299, DALO01000002.1_336, DALO01000002.1_395, DALO01000002.1_455, DALO01000003.1_8, DALO01000005.1_32, DALO01000005.1_61, DALO01000005.1_76, DALO01000008.1_68, DALO01000010.1_43, DALO01000010.1_54, DALO01000010.1_62, DALO01000011.1_40, DALO01000012.1_20, DALO01000013.1_40, DALO01000018.1_2, DALO01000019.1_67	CP022706.1_1040, CP022706.1_1063, CP022706.1_11, CP022706.1_1151, CP022706.1_1222, CP022706.1_1252, CP022706.1_153, CP022706.1_156, CP022706.1_163, CP022706.1_1759, CP022706.1_1852, CP022706.1_1964, CP022706.1_2073, CP022706.1_27, CP022706.1_28, CP022706.1_286, CP022706.1_291, CP022706.1_368, CP022706.1_377, CP022706.1_388, CP022706.1_396, CP022706.1_518, CP022706.1_590, CP022706.1_665, CP022706.…	NZ_CP017768.1_1003, NZ_CP017768.1_1004, NZ_CP017768.1_1011, NZ_CP017768.1_1104, NZ_CP017768.1_1115, NZ_CP017768.1_1118, NZ_CP017768.1_1269, NZ_CP017768.1_1428, NZ_CP017768.1_1535, NZ_CP017768.1_1597, NZ_CP017768.1_188, NZ_CP017768.1_1988, NZ_CP017768.1_2109, NZ_CP017768.1_2145, NZ_CP017768.1_2222, NZ_CP017768.1_2278, NZ_CP017768.1_2355, NZ_CP017768.1_2379, NZ_CP017768.1_278, NZ_CP017768.1_33, NZ_…	NZ_RKRG01000001.1_572, NZ_RKRG01000001.1_664	NZ_CP011266.1_1611, NZ_CP011266.1_1612, NZ_CP011266.1_226					OMWD01000002.1_30, OMWD01000009.1_1, OMWD01000009.1_2, OMWD01000009.1_3			NZ_BAGX02000035.1_23, NZ_BAGX02000036.1_16
OG0000009	LIHJ01000005.1_26, LIHJ01000010.1_27, LIHJ01000010.1_28, LIHJ01000010.1_29, LIHJ01000031.1_8, LIHJ01000048.1_2, LIHJ01000055.1_26, LIHJ01000057.1_1, LIHJ01000058.1_12	LIHK01000056.1_132	PLGY01000023.1_4, PLGY01000026.1_11, PLGY01000041.1_26, PLGY01000044.1_5, PLGY01000056.1_20, PLGY01000067.1_4, PLGY01000072.1_19	PMMR01000008.1_4, PMMR01000008.1_9, PMMR01000018.1_11, PMMR01000045.1_37, PMMR01000048.1_122, PMMR01000052.1_43, PMMR01000056.1_35	PMYA01000003.1_1, PMYA01000005.1_12, PMYA01000008.1_5, PMYA01000008.1_6, PMYA01000008.1_7, PMYA01000014.1_17, PMYA01000126.1_24, PMYA01000131.1_24, PMYA01000131.1_29, PMYA01000146.1_8	LFRW01000002.1_66, LFRW01000003.1_35, LFRW01000029.1_13, LFRW01000029.1_35, LFRW01000042.1_55, LFRW01000043.1_5, LFRW01000047.1_26, LFRW01000048.1_2	PNBI01000059.1_13, PNBI01000075.1_21, PNBI01000094.1_1, PNBI01000101.1_36, PNBI01000104.1_18, PNBI01000155.1_5, PNBI01000170.1_14	NZ_BFAX01000004.1_145	MZXQ01000064.1_16, MZXQ01000187.1_1	CP013703.1_1045, CP013703.1_1178, CP013703.1_1298, CP013703.1_432, CP013703.1_910, CP013703.1_946	MTND01000021.1_44, MTND01000026.1_115, MTND01000026.1_33, MTND01000027.1_132, MTND01000027.1_221	NZ_CP009505.1_1665, NZ_CP009505.1_1900, NZ_CP009505.1_2495, NZ_CP009505.1_2575	MVQI01000011.1_34, MVQI01000020.1_30, MVQI01000022.1_8, MVQI01000060.1_37	MVRC01000004.1_67, MVRC01000005.1_14, MVRC01000005.1_149, MVRC01000012.1_122, MVRC01000013.1_126, MVRC01000013.1_334	MVRE01000006.1_143, MVRE01000007.1_24, MVRE01000012.1_199, MVRE01000014.1_33	LVVQ01000001.1_999, LVVQ01000002.1_333, LVVQ01000002.1_49, LVVQ01000002.1_72	MVQY01000033.1_4, MVQY01000042.1_6, MVQY01000043.1_7, MVQY01000055.1_6, MVQY01000063.1_7, MVQY01000069.1_18, MVQY01000071.1_15, MVQY01000079.1_11, MVQY01000107.1_6, MVQY01000124.1_9	DACB01000001.1_153, DACB01000001.1_174, DACB01000001.1_19, DACB01000004.1_66, DACB01000007.1_244, DACB01000008.1_92, DACB01000016.1_17	DAGC01000002.1_173, DAGC01000002.1_518, DAGC01000002.1_530, DAGC01000003.1_23, DAGC01000003.1_25, DAGC01000003.1_26, DAGC01000003.1_68, DAGC01000003.1_8, DAGC01000006.1_40, DAGC01000007.1_70, DAGC01000011.1_81, DAGC01000012.1_250, DAGC01000013.1_49	DAQK01000001.1_24, DAQK01000001.1_25, DAQK01000001.1_26, DAQK01000012.1_38, DAQK01000028.1_20, DAQK01000028.1_9, DAQK01000030.1_8, DAQK01000030.1_9, DAQK01000032.1_11, DAQK01000033.1_66	PMWA01000021.1_37, PMWA01000021.1_39, PMWA01000027.1_16, PMWA01000027.1_33, PMWA01000027.1_34, PMWA01000027.1_4, PMWA01000035.1_9, PMWA01000044.1_15, PMWA01000047.1_10, PMWA01000050.1_28, PMWA01000050.1_29, PMWA01000064.1_13, PMWA01000070.1_11, PMWA01000084.1_3, PMWA01000098.1_21, PMWA01000104.1_18, PMWA01000110.1_18, PMWA01000116.1_12	NC_015216.1_1024, NC_015216.1_1051, NC_015216.1_1052, NC_015216.1_1066, NC_015216.1_1070, NC_015216.1_1095, NC_015216.1_1156, NC_015216.1_1248, NC_015216.1_1402, NC_015216.1_1485, NC_015216.1_1587, NC_015216.1_1664, NC_015216.1_1694, NC_015216.1_173, NC_015216.1_1759, NC_015216.1_1780, NC_015216.1_1880, NC_015216.1_2005, NC_015216.1_2076, NC_015216.1_2085, NC_015216.1_2295, NC_015216.1_2366, NC_0…	NZ_JQLY01000001.1_1408, NZ_JQLY01000001.1_1434, NZ_JQLY01000001.1_1468, NZ_JQLY01000001.1_2039, NZ_JQLY01000001.1_2479, NZ_JQLY01000001.1_359, NZ_JQLY01000001.1_410, NZ_JQLY01000001.1_627, NZ_JQLY01000001.1_777, NZ_JQLY01000001.1_795, NZ_JQLY01000001.1_90, NZ_JQLY01000001.1_907, NZ_JQLY01000001.1_916, NZ_JQLY01000001.1_981	PLXT01000036.1_29, PLXT01000036.1_30, PLXT01000039.1_8, PLXT01000045.1_16, PLXT01000048.1_16, PLXT01000049.1_7, PLXT01000078.1_39, PLXT01000081.1_2, PLXT01000081.1_8, PLXT01000089.1_11, PLXT01000089.1_22, PLXT01000089.1_23, PLXT01000091.1_8, PLXT01000112.1_32, PLXT01000112.1_41, PLXT01000128.1_8, PLXT01000133.1_1, PLXT01000137.1_6, PLXT01000144.1_10, PLXT01000144.1_15, PLXT01000144.1_18, PLXT0100…	NZ_LT607756.1_1083, NZ_LT607756.1_1085, NZ_LT607756.1_1106, NZ_LT607756.1_1132, NZ_LT607756.1_1282, NZ_LT607756.1_1713, NZ_LT607756.1_1714, NZ_LT607756.1_1717, NZ_LT607756.1_2102, NZ_LT607756.1_2247, NZ_LT607756.1_2261, NZ_LT607756.1_2262, NZ_LT607756.1_271, NZ_LT607756.1_347, NZ_LT607756.1_517, NZ_LT607756.1_546, NZ_LT607756.1_722, NZ_LT607756.1_771	NC_015574.1_1080, NC_015574.1_1082, NC_015574.1_1159, NC_015574.1_169, NC_015574.1_1879, NC_015574.1_1880, NC_015574.1_1881, NC_015574.1_2405, NC_015574.1_253, NC_015574.1_336, NC_015574.1_511, NC_015574.1_538, NC_015574.1_561, NC_015574.1_757, NC_015574.1_799	DAHH01000003.1_75, DAHH01000003.1_76, DAHH01000004.1_221, DAHH01000005.1_53, DAHH01000005.1_55, DAHH01000010.1_5, DAHH01000013.1_2, DAHH01000015.1_136, DAHH01000016.1_149, DAHH01000017.1_70	NZ_LMVM01000001.1_106, NZ_LMVM01000001.1_241, NZ_LMVM01000001.1_429, NZ_LMVM01000001.1_486, NZ_LMVM01000001.1_583, NZ_LMVM01000001.1_584, NZ_LMVM01000003.1_41, NZ_LMVM01000003.1_74, NZ_LMVM01000003.1_75, NZ_LMVM01000010.1_4, NZ_LMVM01000012.1_15, NZ_LMVM01000012.1_169, NZ_LMVM01000012.1_331, NZ_LMVM01000012.1_343, NZ_LMVM01000012.1_547, NZ_LMVM01000023.1_145, NZ_LMVM01000023.1_185, NZ_LMVM0100002…	DACV01000002.1_461, DACV01000002.1_585, DACV01000002.1_609, DACV01000003.1_234, DACV01000007.1_651, DACV01000007.1_652, DACV01000007.1_659, DACV01000007.1_679, DACV01000009.1_189	DAVZ01000008.1_68, DAVZ01000014.1_22, DAVZ01000038.1_8, DAVZ01000042.1_53, DAVZ01000055.1_65, DAVZ01000055.1_88, DAVZ01000056.1_28, DAVZ01000057.1_2	NZ_JQJK01000008.1_440, NZ_JQJK01000008.1_482, NZ_JQJK01000008.1_483, NZ_JQJK01000008.1_484, NZ_JQJK01000008.1_658, NZ_JQJK01000009.1_93, NZ_JQJK01000014.1_238, NZ_JQJK01000015.1_103, NZ_JQJK01000016.1_129, NZ_JQJK01000016.1_140, NZ_JQJK01000017.1_50, NZ_KN050693.1_148, NZ_KN050693.1_151, NZ_KN050693.1_463, NZ_KN050693.1_656, NZ_KN050693.1_711, NZ_KN050693.1_78, NZ_KN050693.1_90, NZ_KN050693.1_97,…	NZ_AMPO01000001.1_122, NZ_AMPO01000001.1_69, NZ_AMPO01000002.1_177, NZ_AMPO01000002.1_181, NZ_AMPO01000002.1_229, NZ_AMPO01000002.1_38, NZ_AMPO01000003.1_167, NZ_AMPO01000003.1_191, NZ_AMPO01000004.1_102, NZ_AMPO01000004.1_89, NZ_AMPO01000004.1_96, NZ_AMPO01000005.1_156, NZ_AMPO01000005.1_43, NZ_AMPO01000006.1_45, NZ_AMPO01000006.1_87, NZ_AMPO01000006.1_88, NZ_AMPO01000009.1_132, NZ_AMPO01000010.…	BBES01000001.1_166, BBES01000001.1_167, BBES01000001.1_168, BBES01000002.1_161, BBES01000002.1_162, BBES01000002.1_163, BBES01000003.1_227, BBES01000003.1_228, BBES01000003.1_229, BBES01000004.1_165, BBES01000004.1_166, BBES01000004.1_77, BBES01000004.1_78, BBES01000006.1_100, BBES01000006.1_101, BBES01000006.1_102, BBES01000006.1_111, BBES01000006.1_112, BBES01000006.1_99, BBES01000009.1_4, BBES…	AMGN01000004.1_78, AMGN01000010.1_20, AMGN01000011.1_24, AMGN01000013.1_29, AMGN01000016.1_115, AMGN01000023.1_10, AMGN01000025.1_1, AMGN01000026.1_34, AMGN01000044.1_14, AMGN01000046.1_11, AMGN01000051.1_19, AMGN01000052.1_8, AMGN01000090.1_45, AMGN01000091.1_72	NC_023044.1_1029, NC_023044.1_1499, NC_023044.1_1837, NC_023044.1_1838, NC_023044.1_286, NC_023044.1_638, NC_023044.1_737, NC_023044.1_889, NC_023044.1_942, NC_023044.1_999	MVPY01000025.1_35, MVPY01000028.1_6, MVPY01000031.1_60, MVPY01000033.1_67, MVPY01000033.1_70, MVPY01000033.1_73, MVPY01000034.1_31, MVPY01000037.1_36, MVPY01000039.1_16, MVPY01000043.1_220, MVPY01000066.1_3, MVPY01000070.1_23, MVPY01000077.1_13, MVPY01000091.1_1, MVPY01000092.1_76, MVPY01000092.1_79, MVPY01000094.1_28, MVPY01000099.1_59	DALO01000002.1_17, DALO01000002.1_436, DALO01000003.1_35, DALO01000012.1_9	CP022706.1_1072, CP022706.1_1095, CP022706.1_1390, CP022706.1_147, CP022706.1_1643, CP022706.1_19, CP022706.1_2069, CP022706.1_25, CP022706.1_288, CP022706.1_343, CP022706.1_353, CP022706.1_413, CP022706.1_740, CP022706.1_842	NZ_CP017768.1_2328, NZ_CP017768.1_274, NZ_CP017768.1_397, NZ_CP017768.1_591, NZ_CP017768.1_598, NZ_CP017768.1_654, NZ_CP017768.1_740	NZ_RKRG01000001.1_468, NZ_RKRG01000002.1_307, NZ_RKRG01000003.1_275, NZ_RKRG01000003.1_81, NZ_RKRG01000003.1_82	NZ_CP011266.1_1056, NZ_CP011266.1_1091, NZ_CP011266.1_1108, NZ_CP011266.1_1240, NZ_CP011266.1_1440, NZ_CP011266.1_1454, NZ_CP011266.1_2213, NZ_CP011266.1_735	NZ_LWMU01000072.1_9, NZ_LWMU01000103.1_97	NZ_NQLD01000003.1_155, NZ_NQLD01000003.1_156, NZ_NQLD01000013.1_24, NZ_NQLD01000014.1_89, NZ_NQLD01000014.1_90	NC_009515.1_1205, NC_009515.1_1451, NC_009515.1_1457	NZ_CP010834.1_1004, NZ_CP010834.1_1009, NZ_CP010834.1_1017, NZ_CP010834.1_1018, NZ_CP010834.1_111, NZ_CP010834.1_112, NZ_CP010834.1_138, NZ_CP010834.1_1591, NZ_CP010834.1_1740, NZ_CP010834.1_672, NZ_CP010834.1_834	OMWD01000003.1_36, OMWD01000005.1_19, OMWD01000007.1_32, OMWD01000008.1_53, OMWD01000009.1_98, OMWD01000013.1_58, OMWD01000013.1_62, OMWD01000014.1_12, OMWD01000018.1_14, OMWD01000022.1_1, OMWD01000023.1_38, OMWD01000049.1_3, OMWD01000050.1_3, OMWD01000053.1_4	NZ_MZGS01000017.1_148, NZ_MZGS01000017.1_149, NZ_MZGS01000017.1_161, NZ_MZGS01000020.1_182, NZ_MZGS01000020.1_53, NZ_MZGS01000028.1_180	NZ_MZGU01000004.1_652, NZ_MZGU01000004.1_675, NZ_MZGU01000006.1_210	NZ_BAGX02000012.1_10, NZ_BAGX02000020.1_18, NZ_BAGX02000028.1_14, NZ_BAGX02000037.1_16
OG0000010	LIHJ01000072.1_23, LIHJ01000072.1_24, LIHJ01000072.1_25	LIHK01000006.1_5, LIHK01000006.1_63, LIHK01000020.1_54, LIHK01000048.1_7, LIHK01000049.1_3	PLGY01000017.1_56, PLGY01000021.1_33, PLGY01000021.1_34, PLGY01000021.1_35, PLGY01000021.1_36, PLGY01000032.1_57, PLGY01000052.1_10, PLGY01000052.1_11, PLGY01000076.1_6	PMMR01000031.1_31, PMMR01000039.1_1, PMMR01000039.1_2, PMMR01000048.1_67, PMMR01000056.1_85, PMMR01000056.1_86, PMMR01000056.1_87, PMMR01000056.1_88	PMYA01000078.1_8, PMYA01000078.1_9, PMYA01000136.1_22, PMYA01000150.1_5, PMYA01000150.1_6, PMYA01000165.1_14	LFRW01000018.1_41, LFRW01000018.1_47, LFRW01000022.1_18, LFRW01000022.1_76, LFRW01000023.1_33, LFRW01000023.1_34, LFRW01000035.1_54, LFRW01000041.1_18	PNBI01000034.1_12, PNBI01000096.1_5, PNBI01000102.1_26	NZ_BFAX01000001.1_138, NZ_BFAX01000002.1_60, NZ_BFAX01000003.1_320, NZ_BFAX01000005.1_66	MZXQ01000008.1_39, MZXQ01000008.1_40, MZXQ01000028.1_4, MZXQ01000112.1_9, MZXQ01000178.1_6	CP013703.1_1461, CP013703.1_547	MTND01000004.1_21, MTND01000004.1_22, MTND01000004.1_24, MTND01000004.1_25, MTND01000040.1_45	NZ_CP009505.1_13, NZ_CP009505.1_14, NZ_CP009505.1_17, NZ_CP009505.1_18, NZ_CP009505.1_2566, NZ_CP009505.1_540	MVQI01000033.1_6, MVQI01000082.1_50, MVQI01000082.1_51, MVQI01000082.1_53, MVQI01000082.1_54	MVRC01000006.1_113, MVRC01000015.1_126, MVRC01000016.1_140	MVRE01000013.1_165, MVRE01000013.1_166, MVRE01000013.1_168, MVRE01000013.1_169, MVRE01000018.1_34, MVRE01000023.1_22	LVVQ01000001.1_245, LVVQ01000001.1_652	MVQY01000035.1_4, MVQY01000037.1_5, MVQY01000059.1_2, MVQY01000066.1_44, MVQY01000066.1_45, MVQY01000066.1_47, MVQY01000066.1_48, MVQY01000177.1_6	DACB01000003.1_21, DACB01000005.1_22, DACB01000006.1_84, DACB01000007.1_45, DACB01000007.1_46, DACB01000007.1_48, DACB01000007.1_49, DACB01000016.1_312	DAGC01000002.1_230, DAGC01000002.1_48, DAGC01000004.1_80, DAGC01000009.1_5, DAGC01000009.1_6, DAGC01000009.1_8, DAGC01000009.1_9, DAGC01000012.1_15, DAGC01000012.1_381	DAQK01000001.1_99, DAQK01000013.1_13, DAQK01000013.1_14, DAQK01000013.1_16, DAQK01000013.1_17, DAQK01000016.1_16, DAQK01000027.1_9, DAQK01000029.1_181, DAQK01000029.1_209	PMWA01000017.1_7, PMWA01000023.1_10, PMWA01000026.1_34, PMWA01000069.1_1, PMWA01000069.1_2, PMWA01000070.1_5, PMWA01000082.1_32, PMWA01000082.1_33	NC_015216.1_2083, NC_015216.1_2200, NC_015216.1_2457, NC_015216.1_293, NC_015216.1_294, NC_015216.1_296, NC_015216.1_297, NC_015216.1_703	NZ_JQLY01000001.1_1842, NZ_JQLY01000001.1_2277, NZ_JQLY01000001.1_2278, NZ_JQLY01000001.1_2280, NZ_JQLY01000001.1_2281, NZ_JQLY01000001.1_304, NZ_JQLY01000001.1_391, NZ_JQLY01000001.1_41	PLXT01000054.1_15, PLXT01000073.1_3, PLXT01000075.1_21, PLXT01000087.1_23, PLXT01000087.1_24, PLXT01000087.1_26, PLXT01000087.1_27, PLXT01000107.1_8, PLXT01000108.1_21	NZ_LT607756.1_1450, NZ_LT607756.1_164, NZ_LT607756.1_2028, NZ_LT607756.1_2029, NZ_LT607756.1_2031, NZ_LT607756.1_2032, NZ_LT607756.1_434, NZ_LT607756.1_519	NC_015574.1_1553, NC_015574.1_165, NC_015574.1_2137, NC_015574.1_2138, NC_015574.1_2140, NC_015574.1_2141, NC_015574.1_435, NC_015574.1_540	DAHH01000008.1_50, DAHH01000015.1_211, DAHH01000016.1_170, DAHH01000016.1_260, DAHH01000019.1_18, DAHH01000019.1_19, DAHH01000019.1_21, DAHH01000019.1_22	NZ_LMVM01000001.1_252, NZ_LMVM01000001.1_29, NZ_LMVM01000001.1_597, NZ_LMVM01000012.1_456, NZ_LMVM01000012.1_457, NZ_LMVM01000012.1_459, NZ_LMVM01000012.1_460, NZ_LMVM01000023.1_390, NZ_LMVM01000023.1_63	DACV01000003.1_10, DACV01000003.1_262, DACV01000007.1_256, DACV01000007.1_398, DACV01000007.1_40, DACV01000009.1_106, DACV01000009.1_107, DACV01000009.1_109, DACV01000009.1_110	DAVZ01000016.1_41, DAVZ01000027.1_68, DAVZ01000027.1_69, DAVZ01000027.1_71, DAVZ01000027.1_72, DAVZ01000039.1_6, DAVZ01000046.1_50, DAVZ01000068.1_5, DAVZ01000072.1_39	NZ_JQJK01000008.1_329, NZ_JQJK01000008.1_703, NZ_JQJK01000015.1_4, NZ_JQJK01000015.1_5, NZ_JQJK01000015.1_7, NZ_JQJK01000015.1_8, NZ_KN050693.1_28, NZ_KN050693.1_473, NZ_KN050694.1_105, NZ_KN050694.1_30	NZ_AMPO01000001.1_12, NZ_AMPO01000001.1_13, NZ_AMPO01000001.1_515, NZ_AMPO01000001.1_8, NZ_AMPO01000001.1_9, NZ_AMPO01000003.1_189, NZ_AMPO01000004.1_191, NZ_AMPO01000009.1_32	BBES01000001.1_10, BBES01000001.1_11, BBES01000001.1_12, BBES01000001.1_13, BBES01000001.1_15, BBES01000001.1_16, BBES01000002.1_216, BBES01000003.1_14, BBES01000009.1_7, BBES01000012.1_75	AMGN01000004.1_20, AMGN01000006.1_13, AMGN01000037.1_28, AMGN01000040.1_10, AMGN01000040.1_5, AMGN01000040.1_6, AMGN01000040.1_9, AMGN01000059.1_13	NC_023044.1_1247, NC_023044.1_151, NC_023044.1_1735, NC_023044.1_1736, NC_023044.1_1739, NC_023044.1_1740, NC_023044.1_302, NC_023044.1_507	MVPY01000031.1_62, MVPY01000035.1_13, MVPY01000038.1_5, MVPY01000043.1_133, MVPY01000068.1_20, MVPY01000068.1_21, MVPY01000068.1_23, MVPY01000068.1_24	DALO01000002.1_197, DALO01000002.1_34, DALO01000015.1_102, DALO01000015.1_103, DALO01000015.1_105, DALO01000015.1_106, DALO01000022.1_11, DALO01000029.1_105	CP022706.1_1074, CP022706.1_1257, CP022706.1_1773, CP022706.1_1774, CP022706.1_1776, CP022706.1_1777, CP022706.1_2332, CP022706.1_887	NZ_CP017768.1_1067, NZ_CP017768.1_1599, NZ_CP017768.1_1600, NZ_CP017768.1_1603, NZ_CP017768.1_1604, NZ_CP017768.1_2104, NZ_CP017768.1_2346, NZ_CP017768.1_97	NZ_RKRG01000001.1_187, NZ_RKRG01000002.1_183	NZ_CP011266.1_1705, NZ_CP011266.1_2059	NZ_LWMU01000108.1_1, NZ_LWMU01000114.1_8	NZ_NQLD01000008.1_40, NZ_NQLD01000011.1_60	NC_009515.1_1049, NC_009515.1_784	NZ_CP010834.1_1521, NZ_CP010834.1_1894	OMWD01000004.1_17, OMWD01000012.1_58	NZ_MZGS01000015.1_10, NZ_MZGS01000024.1_116	NZ_MZGU01000004.1_136, NZ_MZGU01000004.1_357, NZ_MZGU01000004.1_439, NZ_MZGU01000006.1_93	NZ_BAGX02000005.1_3, NZ_BAGX02000020.1_117
OG0000011	LIHJ01000032.1_1, LIHJ01000032.1_27, LIHJ01000032.1_33, LIHJ01000033.1_32, LIHJ01000037.1_7, LIHJ01000068.1_20	LIHK01000004.1_10, LIHK01000029.1_44, LIHK01000029.1_45, LIHK01000029.1_46, LIHK01000032.1_10	PLGY01000002.1_22, PLGY01000002.1_7, PLGY01000009.1_12, PLGY01000009.1_20, PLGY01000016.1_2, PLGY01000060.1_2, PLGY01000060.1_5, PLGY01000064.1_33, PLGY01000064.1_36, PLGY01000064.1_51	PMMR01000006.1_6, PMMR01000015.1_18, PMMR01000029.1_7	PMYA01000009.1_5, PMYA01000034.1_3, PMYA01000060.1_3, PMYA01000068.1_9, PMYA01000128.1_3	LFRW01000001.1_6, LFRW01000002.1_49, LFRW01000031.1_1, LFRW01000051.1_30, LFRW01000051.1_32	PNBI01000027.1_56, PNBI01000027.1_60, PNBI01000107.1_17, PNBI01000107.1_3, PNBI01000131.1_2	NZ_BFAX01000004.1_2	MZXQ01000009.1_21, MZXQ01000028.1_8, MZXQ01000110.1_4, MZXQ01000254.1_3		MTND01000009.1_19	NZ_CP009505.1_172, NZ_CP009505.1_771, NZ_CP009505.1_772	MVQI01000053.1_18, MVQI01000064.1_4	MVRC01000005.1_88, MVRC01000006.1_46, MVRC01000006.1_52, MVRC01000006.1_54, MVRC01000012.1_251, MVRC01000012.1_283	MVRE01000002.1_30, MVRE01000014.1_10, MVRE01000019.1_61	LVVQ01000001.1_119	MVQY01000018.1_3, MVQY01000030.1_2, MVQY01000030.1_4, MVQY01000032.1_16, MVQY01000075.1_4, MVQY01000075.1_7, MVQY01000075.1_8, MVQY01000077.1_3, MVQY01000102.1_2, MVQY01000102.1_3, MVQY01000168.1_2, MVQY01000170.1_16	DACB01000001.1_63, DACB01000004.1_102, DACB01000015.1_55, DACB01000015.1_56, DACB01000015.1_57, DACB01000015.1_60, DACB01000015.1_84, DACB01000015.1_87, DACB01000015.1_92, DACB01000015.1_96, DACB01000015.1_99, DACB01000016.1_293, DACB01000016.1_294, DACB01000016.1_296, DACB01000016.1_297	DAGC01000002.1_261, DAGC01000002.1_376, DAGC01000002.1_383, DAGC01000002.1_389, DAGC01000002.1_392, DAGC01000002.1_393, DAGC01000002.1_410, DAGC01000002.1_415, DAGC01000002.1_587, DAGC01000002.1_649, DAGC01000004.1_100, DAGC01000004.1_102, DAGC01000004.1_104, DAGC01000004.1_99, DAGC01000007.1_130, DAGC01000012.1_157	DAQK01000001.1_52, DAQK01000019.1_2, DAQK01000023.1_35, DAQK01000027.1_42, DAQK01000027.1_43, DAQK01000029.1_159, DAQK01000029.1_161, DAQK01000029.1_163, DAQK01000029.1_164, DAQK01000054.1_11, DAQK01000054.1_14, DAQK01000054.1_22	PMWA01000009.1_10, PMWA01000009.1_8, PMWA01000009.1_9, PMWA01000014.1_7, PMWA01000026.1_2, PMWA01000026.1_3, PMWA01000045.1_14, PMWA01000045.1_23, PMWA01000088.1_25, PMWA01000088.1_26, PMWA01000103.1_18, PMWA01000103.1_20, PMWA01000103.1_30, PMWA01000103.1_31, PMWA01000103.1_32, PMWA01000108.1_3, PMWA01000108.1_9, PMWA01000110.1_28, PMWA01000110.1_33, PMWA01000120.1_1, PMWA01000126.1_11, PMWA0100…	NC_015216.1_1211, NC_015216.1_1299, NC_015216.1_1300, NC_015216.1_1301, NC_015216.1_1305, NC_015216.1_248, NC_015216.1_723, NC_015216.1_851, NC_015216.1_853, NC_015216.1_889, NC_015216.1_895, NC_015216.1_896, NC_015216.1_902, NC_015216.1_908, NC_015216.1_913, NC_015216.1_914, NC_015216.1_972	NZ_JQLY01000001.1_1230, NZ_JQLY01000001.1_1233, NZ_JQLY01000001.1_1522, NZ_JQLY01000001.1_1525, NZ_JQLY01000001.1_1558, NZ_JQLY01000001.1_1589, NZ_JQLY01000001.1_1594, NZ_JQLY01000001.1_1595, NZ_JQLY01000001.1_1610, NZ_JQLY01000001.1_1649, NZ_JQLY01000001.1_1820, NZ_JQLY01000001.1_2333	PLXT01000009.1_7, PLXT01000052.1_16, PLXT01000052.1_2, PLXT01000052.1_49, PLXT01000053.1_55, PLXT01000053.1_57, PLXT01000053.1_60, PLXT01000136.1_14, PLXT01000136.1_15, PLXT01000136.1_5, PLXT01000136.1_6, PLXT01000136.1_7, PLXT01000137.1_50, PLXT01000137.1_51, PLXT01000146.1_13, PLXT01000146.1_17	NZ_LT607756.1_1183, NZ_LT607756.1_1492, NZ_LT607756.1_1500, NZ_LT607756.1_1501, NZ_LT607756.1_1502, NZ_LT607756.1_1663, NZ_LT607756.1_1797, NZ_LT607756.1_1805, NZ_LT607756.1_1808, NZ_LT607756.1_1811, NZ_LT607756.1_875, NZ_LT607756.1_958, NZ_LT607756.1_959, NZ_LT607756.1_962	NC_015574.1_1272, NC_015574.1_1346, NC_015574.1_1528, NC_015574.1_1589, NC_015574.1_1596, NC_015574.1_1597, NC_015574.1_1826, NC_015574.1_931, NC_015574.1_932, NC_015574.1_936, NC_015574.1_937	DAHH01000004.1_171, DAHH01000006.1_19, DAHH01000006.1_24, DAHH01000006.1_32, DAHH01000009.1_57, DAHH01000009.1_59, DAHH01000009.1_61, DAHH01000010.1_48	NZ_LMVM01000001.1_360, NZ_LMVM01000001.1_448, NZ_LMVM01000001.1_534, NZ_LMVM01000001.1_536, NZ_LMVM01000001.1_537, NZ_LMVM01000001.1_549, NZ_LMVM01000001.1_553, NZ_LMVM01000001.1_554, NZ_LMVM01000001.1_644, NZ_LMVM01000001.1_646, NZ_LMVM01000001.1_647, NZ_LMVM01000023.1_85, NZ_LMVM01000023.1_86, NZ_LMVM01000033.1_34, NZ_LMVM01000033.1_38, NZ_LMVM01000033.1_80, NZ_LMVM01000033.1_83	DACV01000002.1_537, DACV01000007.1_22, DACV01000007.1_23, DACV01000007.1_427, DACV01000007.1_77, DACV01000007.1_79, DACV01000007.1_85	DAVZ01000052.1_17, DAVZ01000064.1_16, DAVZ01000064.1_30	NZ_JQJK01000008.1_385, NZ_KN050693.1_587, NZ_KN050693.1_675, NZ_KN050694.1_158, NZ_KN050694.1_160, NZ_KN050694.1_161, NZ_KN050694.1_408, NZ_KN050694.1_412, NZ_KN050694.1_430, NZ_KN050694.1_439, NZ_KN050694.1_443, NZ_KN050694.1_59, NZ_KN050694.1_60	NZ_AMPO01000002.1_134, NZ_AMPO01000002.1_138, NZ_AMPO01000002.1_140, NZ_AMPO01000002.1_5, NZ_AMPO01000004.1_144, NZ_AMPO01000005.1_62, NZ_AMPO01000005.1_69, NZ_AMPO01000007.1_49, NZ_AMPO01000011.1_4, NZ_AMPO01000011.1_9	BBES01000008.1_38, BBES01000008.1_45, BBES01000008.1_46, BBES01000008.1_47, BBES01000008.1_48, BBES01000008.1_49, BBES01000011.1_100, BBES01000011.1_101, BBES01000011.1_102, BBES01000011.1_103, BBES01000011.1_99, BBES01000030.1_4, BBES01000030.1_5, BBES01000030.1_6, BBES01000032.1_1, BBES01000032.1_4, BBES01000032.1_5, BBES01000033.1_1, BBES01000033.1_2, BBES01000063.1_2, BBES01000063.1_3, BBES01…	AMGN01000012.1_2, AMGN01000012.1_7, AMGN01000016.1_7, AMGN01000016.1_8, AMGN01000033.1_72, AMGN01000033.1_75, AMGN01000045.1_56, AMGN01000052.1_47, AMGN01000052.1_50, AMGN01000052.1_51	NC_023044.1_1081, NC_023044.1_1226, NC_023044.1_1231, NC_023044.1_1414, NC_023044.1_1428, NC_023044.1_1430, NC_023044.1_1435, NC_023044.1_1439, NC_023044.1_1441, NC_023044.1_1442, NC_023044.1_819, NC_023044.1_911, NC_023044.1_946, NC_023044.1_956	MVPY01000034.1_2, MVPY01000034.1_3, MVPY01000036.1_1, MVPY01000059.1_20, MVPY01000059.1_21, MVPY01000094.1_122, MVPY01000094.1_139, MVPY01000094.1_150	DALO01000001.1_6, DALO01000001.1_7, DALO01000007.1_7, DALO01000013.1_16, DALO01000024.1_11, DALO01000024.1_2, DALO01000024.1_3, DALO01000028.1_1, DALO01000029.1_122, DALO01000029.1_123, DALO01000030.1_58	CP022706.1_129, CP022706.1_148, CP022706.1_2135, CP022706.1_2137, CP022706.1_2143, CP022706.1_2145, CP022706.1_2159, CP022706.1_2354, CP022706.1_247, CP022706.1_248, CP022706.1_253, CP022706.1_470, CP022706.1_472, CP022706.1_476	NZ_CP017768.1_1042, NZ_CP017768.1_1046, NZ_CP017768.1_1242, NZ_CP017768.1_1256, NZ_CP017768.1_1258, NZ_CP017768.1_1263, NZ_CP017768.1_1267, NZ_CP017768.1_540, NZ_CP017768.1_542, NZ_CP017768.1_812, NZ_CP017768.1_813, NZ_CP017768.1_917	NZ_RKRG01000001.1_432, NZ_RKRG01000001.1_433, NZ_RKRG01000001.1_434, NZ_RKRG01000002.1_318, NZ_RKRG01000002.1_325, NZ_RKRG01000002.1_600, NZ_RKRG01000002.1_601, NZ_RKRG01000004.1_31	NZ_CP011266.1_1290, NZ_CP011266.1_1505, NZ_CP011266.1_1513, NZ_CP011266.1_1517, NZ_CP011266.1_1564, NZ_CP011266.1_1978, NZ_CP011266.1_1980, NZ_CP011266.1_2249, NZ_CP011266.1_2250, NZ_CP011266.1_2251, NZ_CP011266.1_2253, NZ_CP011266.1_2254, NZ_CP011266.1_2256, NZ_CP011266.1_2261, NZ_CP011266.1_2263, NZ_CP011266.1_2264, NZ_CP011266.1_2265, NZ_CP011266.1_590	NZ_LWMU01000011.1_2, NZ_LWMU01000011.1_3, NZ_LWMU01000011.1_4, NZ_LWMU01000011.1_5, NZ_LWMU01000011.1_8, NZ_LWMU01000043.1_24, NZ_LWMU01000043.1_25, NZ_LWMU01000043.1_26, NZ_LWMU01000059.1_49, NZ_LWMU01000070.1_78, NZ_LWMU01000071.1_8, NZ_LWMU01000091.1_3, NZ_LWMU01000091.1_4, NZ_LWMU01000125.1_45, NZ_LWMU01000125.1_49, NZ_LWMU01000127.1_1	NZ_NQLD01000003.1_193, NZ_NQLD01000003.1_196, NZ_NQLD01000003.1_241, NZ_NQLD01000007.1_10, NZ_NQLD01000007.1_11, NZ_NQLD01000007.1_12, NZ_NQLD01000007.1_3, NZ_NQLD01000007.1_5, NZ_NQLD01000007.1_6, NZ_NQLD01000012.1_320, NZ_NQLD01000012.1_428, NZ_NQLD01000012.1_429, NZ_NQLD01000012.1_430, NZ_NQLD01000012.1_432, NZ_NQLD01000014.1_161	NC_009515.1_1306, NC_009515.1_1307, NC_009515.1_1308, NC_009515.1_1311, NC_009515.1_1316, NC_009515.1_1318, NC_009515.1_1319, NC_009515.1_1323, NC_009515.1_1324, NC_009515.1_1325, NC_009515.1_1494, NC_009515.1_1498, NC_009515.1_1531, NC_009515.1_1625, NC_009515.1_422	NZ_CP010834.1_1376, NZ_CP010834.1_218, NZ_CP010834.1_49, NZ_CP010834.1_50, NZ_CP010834.1_554, NZ_CP010834.1_69, NZ_CP010834.1_70, NZ_CP010834.1_71, NZ_CP010834.1_968	OMWD01000006.1_67, OMWD01000006.1_68, OMWD01000006.1_69, OMWD01000013.1_2, OMWD01000015.1_14, OMWD01000017.1_19, OMWD01000017.1_25, OMWD01000023.1_11, OMWD01000023.1_12, OMWD01000023.1_15, OMWD01000023.1_21, OMWD01000023.1_23, OMWD01000028.1_16	NZ_MZGS01000006.1_28, NZ_MZGS01000006.1_29, NZ_MZGS01000006.1_32, NZ_MZGS01000006.1_33, NZ_MZGS01000006.1_42, NZ_MZGS01000006.1_44, NZ_MZGS01000006.1_45, NZ_MZGS01000014.1_41, NZ_MZGS01000017.1_123, NZ_MZGS01000020.1_87, NZ_MZGS01000028.1_125, NZ_MZGS01000031.1_6, NZ_MZGS01000031.1_7, NZ_MZGS01000031.1_8	NZ_MZGU01000002.1_122, NZ_MZGU01000002.1_129, NZ_MZGU01000002.1_135, NZ_MZGU01000002.1_89, NZ_MZGU01000002.1_90, NZ_MZGU01000003.1_94, NZ_MZGU01000006.1_244, NZ_MZGU01000006.1_245, NZ_MZGU01000006.1_246, NZ_MZGU01000006.1_250, NZ_MZGU01000006.1_251, NZ_MZGU01000007.1_1, NZ_MZGU01000007.1_10, NZ_MZGU01000007.1_11, NZ_MZGU01000007.1_12, NZ_MZGU01000007.1_3, NZ_MZGU01000007.1_63, NZ_MZGU01000007.1_8	NZ_BAGX02000008.1_37, NZ_BAGX02000008.1_83, NZ_BAGX02000008.1_85, NZ_BAGX02000020.1_202, NZ_BAGX02000020.1_203, NZ_BAGX02000020.1_204, NZ_BAGX02000020.1_209, NZ_BAGX02000020.1_222, NZ_BAGX02000020.1_235, NZ_BAGX02000020.1_236, NZ_BAGX02000020.1_237, NZ_BAGX02000020.1_296, NZ_BAGX02000022.1_36, NZ_BAGX02000032.1_10
OG0000012						LFRW01000002.1_8, LFRW01000024.1_7, LFRW01000041.1_23, LFRW01000042.1_12	PNBI01000002.1_2, PNBI01000056.1_1, PNBI01000056.1_2, PNBI01000076.1_8, PNBI01000106.1_9, PNBI01000117.1_14, PNBI01000127.1_4, PNBI01000136.1_1, PNBI01000153.1_6, PNBI01000165.1_26, PNBI01000166.1_14, PNBI01000168.1_1, PNBI01000168.1_2, PNBI01000171.1_1		MZXQ01000051.1_13, MZXQ01000297.1_15			NZ_CP009505.1_1550, NZ_CP009505.1_1551, NZ_CP009505.1_1552, NZ_CP009505.1_2871, NZ_CP009505.1_2878		MVRC01000002.1_17, MVRC01000005.1_100, MVRC01000005.1_112, MVRC01000006.1_198, MVRC01000006.1_4, MVRC01000011.1_129, MVRC01000011.1_190, MVRC01000011.1_48, MVRC01000012.1_165, MVRC01000012.1_182, MVRC01000012.1_234, MVRC01000012.1_259, MVRC01000013.1_110, MVRC01000013.1_239, MVRC01000013.1_259, MVRC01000013.1_286, MVRC01000013.1_41, MVRC01000013.1_83, MVRC01000013.1_87, MVRC01000015.1_107, MVRC01…	MVRE01000003.1_274, MVRE01000004.1_3, MVRE01000004.1_4, MVRE01000005.1_40, MVRE01000006.1_102, MVRE01000006.1_188, MVRE01000006.1_203, MVRE01000006.1_216, MVRE01000006.1_222, MVRE01000006.1_33, MVRE01000006.1_34, MVRE01000006.1_35, MVRE01000006.1_60, MVRE01000006.1_72, MVRE01000007.1_74, MVRE01000012.1_96, MVRE01000013.1_103, MVRE01000013.1_171, MVRE01000013.1_196, MVRE01000013.1_210, MVRE0100001…				DAGC01000002.1_132, DAGC01000002.1_183		PMWA01000075.1_15		NZ_JQLY01000001.1_1279	PLXT01000034.1_1, PLXT01000034.1_2, PLXT01000058.1_17, PLXT01000090.1_8, PLXT01000097.1_6, PLXT01000117.1_12, PLXT01000121.1_4				NZ_LMVM01000038.1_206	DACV01000002.1_30	DAVZ01000033.1_6, DAVZ01000069.1_5	NZ_JQJK01000008.1_241		BBES01000002.1_221, BBES01000003.1_54, BBES01000004.1_116, BBES01000004.1_117, BBES01000004.1_99, BBES01000007.1_103, BBES01000007.1_110, BBES01000008.1_136, BBES01000008.1_145, BBES01000009.1_139, BBES01000018.1_42, BBES01000021.1_23, BBES01000030.1_28	AMGN01000004.1_196		MVPY01000032.1_13		CP022706.1_184, CP022706.1_400
OG0000013		LIHK01000056.1_126		PMMR01000023.1_3	PMYA01000132.1_21	LFRW01000019.1_47, LFRW01000035.1_117, LFRW01000035.1_63		NZ_BFAX01000003.1_301	MZXQ01000088.1_24	CP013703.1_1027, CP013703.1_1066, CP013703.1_1179, CP013703.1_1351, CP013703.1_1476, CP013703.1_555, CP013703.1_644, CP013703.1_884	MTND01000022.1_105	NZ_CP009505.1_2161, NZ_CP009505.1_2731, NZ_CP009505.1_52, NZ_CP009505.1_667	MVQI01000004.1_1, MVQI01000005.1_2, MVQI01000005.1_4, MVQI01000008.1_9, MVQI01000024.1_3, MVQI01000040.1_1, MVQI01000040.1_2, MVQI01000046.1_44, MVQI01000046.1_49, MVQI01000046.1_51, MVQI01000046.1_52, MVQI01000046.1_54, MVQI01000051.1_158, MVQI01000051.1_162, MVQI01000051.1_165, MVQI01000051.1_166, MVQI01000051.1_167, MVQI01000051.1_168, MVQI01000051.1_169, MVQI01000051.1_6, MVQI01000058.1_19, M…	MVRC01000012.1_6	MVRE01000009.1_25, MVRE01000009.1_31, MVRE01000009.1_48, MVRE01000009.1_50, MVRE01000009.1_51, MVRE01000009.1_63, MVRE01000022.1_7	LVVQ01000001.1_1054, LVVQ01000001.1_20, LVVQ01000001.1_401, LVVQ01000001.1_688, LVVQ01000001.1_728, LVVQ01000001.1_832, LVVQ01000001.1_939, LVVQ01000002.1_253	MVQY01000074.1_6, MVQY01000153.1_10, MVQY01000153.1_4, MVQY01000153.1_5, MVQY01000153.1_6		DAGC01000005.1_170, DAGC01000013.1_175, DAGC01000013.1_176, DAGC01000013.1_180	DAQK01000014.1_12, DAQK01000047.1_44, DAQK01000047.1_45, DAQK01000047.1_46, DAQK01000047.1_47		NC_015216.1_2469, NC_015216.1_2479	NZ_JQLY01000001.1_22		NZ_LT607756.1_143	NC_015574.1_142, NC_015574.1_2370, NC_015574.1_44	DAHH01000015.1_230, DAHH01000015.1_260	NZ_LMVM01000039.1_59, NZ_LMVM01000039.1_64, NZ_LMVM01000039.1_69, NZ_LMVM01000039.1_99, NZ_LMVM01000040.1_23, NZ_LMVM01000040.1_29	DACV01000006.1_91, DACV01000008.1_39	DAVZ01000006.1_19	NZ_JQJK01000009.1_158, NZ_JQJK01000009.1_400, NZ_JQJK01000009.1_429, NZ_JQJK01000009.1_435	NZ_AMPO01000001.1_485, NZ_AMPO01000001.1_492	BBES01000001.1_386, BBES01000002.1_197, BBES01000002.1_198	AMGN01000049.1_15	NC_023044.1_139, NC_023044.1_1947	MVPY01000087.1_35	DALO01000016.1_5	CP022706.1_1272, CP022706.1_1516	NZ_CP017768.1_1845, NZ_CP017768.1_2085	NZ_RKRG01000005.1_26		NZ_LWMU01000057.1_16, NZ_LWMU01000136.1_49	NZ_NQLD01000014.1_62	NC_009515.1_1386	NZ_CP010834.1_179	OMWD01000005.1_1, OMWD01000014.1_1	NZ_MZGS01000019.1_2		NZ_BAGX02000022.1_26
OG0000014	LIHJ01000068.1_16, LIHJ01000068.1_17	LIHK01000003.1_32, LIHK01000045.1_8	PLGY01000002.1_1, PLGY01000002.1_6, PLGY01000006.1_7, PLGY01000009.1_6, PLGY01000021.1_17, PLGY01000036.1_115, PLGY01000042.1_5, PLGY01000055.1_1, PLGY01000057.1_2, PLGY01000064.1_34, PLGY01000064.1_61, PLGY01000071.1_6	PMMR01000015.1_17, PMMR01000020.1_7, PMMR01000032.1_3, PMMR01000045.1_8, PMMR01000056.1_68, PMMR01000056.1_69, PMMR01000060.1_39	PMYA01000015.1_8, PMYA01000015.1_9, PMYA01000016.1_8, PMYA01000018.1_6, PMYA01000086.1_32, PMYA01000102.1_11, PMYA01000126.1_2	LFRW01000001.1_5, LFRW01000002.1_43, LFRW01000024.1_17, LFRW01000051.1_31	PNBI01000027.1_55, PNBI01000083.1_8, PNBI01000107.1_4, PNBI01000162.1_2	NZ_BFAX01000002.1_94, NZ_BFAX01000003.1_163	MZXQ01000018.1_9, MZXQ01000063.1_2, MZXQ01000075.1_20, MZXQ01000110.1_1, MZXQ01000141.1_1, MZXQ01000157.1_1, MZXQ01000157.1_4, MZXQ01000232.1_1, MZXQ01000275.1_9		MTND01000026.1_151, MTND01000041.1_32	NZ_CP009505.1_173, NZ_CP009505.1_232, NZ_CP009505.1_326, NZ_CP009505.1_902, NZ_CP009505.1_918	MVQI01000054.1_22, MVQI01000066.1_2	MVRC01000005.1_87, MVRC01000006.1_45, MVRC01000012.1_219, MVRC01000012.1_280	MVRE01000010.1_28, MVRE01000015.1_47, MVRE01000017.1_107	LVVQ01000001.1_129	MVQY01000061.1_18, MVQY01000067.1_1, MVQY01000067.1_2, MVQY01000067.1_3, MVQY01000120.1_1, MVQY01000149.1_2	DACB01000001.1_56, DACB01000003.1_29, DACB01000007.1_173, DACB01000015.1_77, DACB01000016.1_302	DAGC01000001.1_88, DAGC01000002.1_262, DAGC01000002.1_402, DAGC01000002.1_665, DAGC01000004.1_93, DAGC01000012.1_148, DAGC01000012.1_26	DAQK01000016.1_26, DAQK01000023.1_27, DAQK01000027.1_44, DAQK01000029.1_170, DAQK01000044.1_13, DAQK01000054.1_10	PMWA01000045.1_25, PMWA01000081.1_4, PMWA01000083.1_19, PMWA01000088.1_24, PMWA01000092.1_60, PMWA01000110.1_17, PMWA01000110.1_42, PMWA01000126.1_6	NC_015216.1_1315, NC_015216.1_175, NC_015216.1_724, NC_015216.1_835, NC_015216.1_965	NZ_JQLY01000001.1_1225, NZ_JQLY01000001.1_1530, NZ_JQLY01000001.1_1681, NZ_JQLY01000001.1_1819, NZ_JQLY01000001.1_2422	PLXT01000011.1_4, PLXT01000061.1_17, PLXT01000121.1_14, PLXT01000121.1_15, PLXT01000137.1_49, PLXT01000146.1_21	NZ_LT607756.1_1193, NZ_LT607756.1_1267, NZ_LT607756.1_1424, NZ_LT607756.1_184, NZ_LT607756.1_2181, NZ_LT607756.1_953	NC_015574.1_1283, NC_015574.1_1337, NC_015574.1_1396, NC_015574.1_1527, NC_015574.1_178, NC_015574.1_2315, NC_015574.1_926	DAHH01000003.1_5, DAHH01000009.1_48, DAHH01000010.1_60, DAHH01000011.1_20, DAHH01000015.1_200	NZ_LMVM01000001.1_438, NZ_LMVM01000001.1_629, NZ_LMVM01000023.1_407, NZ_LMVM01000023.1_87, NZ_LMVM01000033.1_119, NZ_LMVM01000033.1_31, NZ_LMVM01000033.1_60, NZ_LMVM01000033.1_86, NZ_LMVM01000040.1_93	DACV01000002.1_515, DACV01000002.1_528, DACV01000002.1_543, DACV01000003.1_283, DACV01000006.1_153, DACV01000007.1_24, DACV01000007.1_28, DACV01000007.1_334	DAVZ01000002.1_14, DAVZ01000028.1_9, DAVZ01000046.1_29, DAVZ01000049.1_16, DAVZ01000062.1_23, DAVZ01000064.1_10, DAVZ01000064.1_22, DAVZ01000071.1_49	NZ_JQJK01000008.1_386, NZ_JQJK01000008.1_720, NZ_JQJK01000009.1_226, NZ_JQJK01000014.1_271, NZ_KN050693.1_665, NZ_KN050694.1_141, NZ_KN050694.1_405, NZ_KN050694.1_431, NZ_KN050694.1_444	NZ_AMPO01000001.1_202, NZ_AMPO01000001.1_524, NZ_AMPO01000002.1_145, NZ_AMPO01000004.1_143, NZ_AMPO01000004.1_17, NZ_AMPO01000011.1_16	BBES01000001.1_287, BBES01000001.1_288, BBES01000001.1_289, BBES01000002.1_229, BBES01000002.1_230, BBES01000008.1_36, BBES01000030.1_8, BBES01000030.1_9, BBES01000032.1_15, BBES01000048.1_5	AMGN01000006.1_23, AMGN01000015.1_13, AMGN01000032.1_15, AMGN01000033.1_67, AMGN01000052.1_46, AMGN01000054.1_2, AMGN01000071.1_2	NC_023044.1_1071, NC_023044.1_1225, NC_023044.1_161, NC_023044.1_1903, NC_023044.1_917, NC_023044.1_959	MVPY01000034.1_111, MVPY01000034.1_6, MVPY01000035.1_22, MVPY01000059.1_19, MVPY01000088.1_12	DALO01000001.1_5, DALO01000004.1_10, DALO01000008.1_58, DALO01000018.1_7, DALO01000029.1_125, DALO01000031.1_23	CP022706.1_1248, CP022706.1_1566, CP022706.1_2356, CP022706.1_255, CP022706.1_464, CP022706.1_98	NZ_CP017768.1_1041, NZ_CP017768.1_1798, NZ_CP017768.1_2114, NZ_CP017768.1_2115, NZ_CP017768.1_548, NZ_CP017768.1_808	NZ_RKRG01000001.1_414, NZ_RKRG01000002.1_399	NZ_CP011266.1_1070, NZ_CP011266.1_1122, NZ_CP011266.1_1396, NZ_CP011266.1_2284	NZ_LWMU01000043.1_5, NZ_LWMU01000051.1_4, NZ_LWMU01000068.1_12, NZ_LWMU01000079.1_9	NZ_NQLD01000012.1_292, NZ_NQLD01000012.1_296, NZ_NQLD01000012.1_406, NZ_NQLD01000012.1_411	NC_009515.1_1285, NC_009515.1_1289, NC_009515.1_1607, NC_009515.1_1611	NZ_CP010834.1_48, NZ_CP010834.1_784, NZ_CP010834.1_801, NZ_CP010834.1_958	OMWD01000006.1_50, OMWD01000013.1_21, OMWD01000013.1_64, OMWD01000019.1_24	NZ_MZGS01000016.1_120, NZ_MZGS01000031.1_26	NZ_MZGU01000002.1_62, NZ_MZGU01000002.1_78, NZ_MZGU01000007.1_28, NZ_MZGU01000007.1_30	NZ_BAGX02000015.1_10, NZ_BAGX02000015.1_28, NZ_BAGX02000020.1_257, NZ_BAGX02000020.1_258
OG0000015	LIHJ01000014.1_4, LIHJ01000014.1_6, LIHJ01000026.1_68, LIHJ01000068.1_15, LIHJ01000084.1_38	LIHK01000004.1_32, LIHK01000004.1_7, LIHK01000023.1_48, LIHK01000045.1_6, LIHK01000049.1_26	PLGY01000021.1_40, PLGY01000025.1_34, PLGY01000025.1_76, PLGY01000032.1_53	PMMR01000006.1_8, PMMR01000006.1_9, PMMR01000014.1_31, PMMR01000014.1_73, PMMR01000045.1_12, PMMR01000045.1_13, PMMR01000045.1_35, PMMR01000056.1_92	PMYA01000070.1_1, PMYA01000076.1_6, PMYA01000078.1_3, PMYA01000126.1_6	LFRW01000002.1_63, LFRW01000018.1_38, LFRW01000024.1_18, LFRW01000043.1_79, LFRW01000043.1_80	PNBI01000026.1_27, PNBI01000068.1_4, PNBI01000083.1_2, PNBI01000083.1_20, PNBI01000107.1_16, PNBI01000134.1_7, PNBI01000151.1_3	NZ_BFAX01000004.1_13, NZ_BFAX01000004.1_7	MZXQ01000030.1_10, MZXQ01000075.1_12, MZXQ01000075.1_13, MZXQ01000075.1_15, MZXQ01000075.1_18, MZXQ01000150.1_1, MZXQ01000169.1_11, MZXQ01000180.1_3, MZXQ01000209.1_6	CP013703.1_1485	MTND01000001.1_38, MTND01000001.1_43, MTND01000001.1_44, MTND01000011.1_4, MTND01000031.1_10	NZ_CP009505.1_137, NZ_CP009505.1_140, NZ_CP009505.1_159, NZ_CP009505.1_919	MVQI01000050.1_7, MVQI01000066.1_5, MVQI01000066.1_6, MVQI01000066.1_7, MVQI01000082.1_145	MVRC01000005.1_33, MVRC01000011.1_202, MVRC01000012.1_246, MVRC01000012.1_250, MVRC01000012.1_268, MVRC01000013.1_44	MVRE01000017.1_122, MVRE01000019.1_39, MVRE01000019.1_41, MVRE01000019.1_50, MVRE01000019.1_52, MVRE01000019.1_58, MVRE01000019.1_60	LVVQ01000001.1_111	MVQY01000030.1_6, MVQY01000120.1_6	DACB01000016.1_11, DACB01000016.1_21, DACB01000016.1_307	DAGC01000002.1_658, DAGC01000002.1_662, DAGC01000003.1_55, DAGC01000004.1_106, DAGC01000004.1_88	DAQK01000012.1_23, DAQK01000029.1_157, DAQK01000029.1_175	PMWA01000013.1_3, PMWA01000013.1_4, PMWA01000021.1_4, PMWA01000058.1_27, PMWA01000063.1_18, PMWA01000103.1_21, PMWA01000120.1_7, PMWA01000120.1_9, PMWA01000126.1_19, PMWA01000126.1_2	NC_015216.1_1290, NC_015216.1_1590, NC_015216.1_2072, NC_015216.1_2074, NC_015216.1_721, NC_015216.1_862	NZ_JQLY01000001.1_1237, NZ_JQLY01000001.1_1567, NZ_JQLY01000001.1_1659, NZ_JQLY01000001.1_1660, NZ_JQLY01000001.1_397, NZ_JQLY01000001.1_399	PLXT01000053.1_52, PLXT01000063.1_18, PLXT01000108.1_13, PLXT01000108.1_16, PLXT01000134.1_27, PLXT01000134.1_30, PLXT01000134.1_31	NZ_LT607756.1_1263, NZ_LT607756.1_1264, NZ_LT607756.1_534, NZ_LT607756.1_538, NZ_LT607756.1_965	NC_015574.1_1374, NC_015574.1_1375, NC_015574.1_548, NC_015574.1_553, NC_015574.1_939	DAHH01000009.1_64, DAHH01000016.1_157, DAHH01000016.1_162	NZ_LMVM01000001.1_650, NZ_LMVM01000033.1_125, NZ_LMVM01000033.1_164, NZ_LMVM01000033.1_58, NZ_LMVM01000033.1_59	DACV01000002.1_451, DACV01000002.1_484, DACV01000002.1_485, DACV01000002.1_505, DACV01000006.1_70, DACV01000007.1_5	DAVZ01000015.1_2, DAVZ01000048.1_4, DAVZ01000062.1_1, DAVZ01000064.1_34, DAVZ01000071.1_26, DAVZ01000071.1_36, DAVZ01000071.1_37	NZ_JQJK01000014.1_223, NZ_JQJK01000014.1_265, NZ_KN050694.1_164, NZ_KN050694.1_420, NZ_KN050694.1_462, NZ_KN050694.1_463	NZ_AMPO01000002.1_28, NZ_AMPO01000003.1_178, NZ_AMPO01000003.1_183, NZ_AMPO01000004.1_149, NZ_AMPO01000010.1_121	BBES01000005.1_3, BBES01000005.1_4, BBES01000009.1_15, BBES01000009.1_22, BBES01000037.1_3, BBES01000037.1_4, BBES01000037.1_5, BBES01000037.1_6, BBES01000037.1_7	AMGN01000004.1_11, AMGN01000004.1_14, AMGN01000012.1_15, AMGN01000012.1_21, AMGN01000012.1_23, AMGN01000012.1_39, AMGN01000012.1_40, AMGN01000012.1_41, AMGN01000012.1_8, AMGN01000012.1_9, AMGN01000016.1_120, AMGN01000016.1_6, AMGN01000066.1_2	NC_023044.1_1085, NC_023044.1_293, NC_023044.1_296	MVPY01000064.1_2, MVPY01000064.1_23, MVPY01000064.1_7, MVPY01000096.1_22, MVPY01000096.1_25, MVPY01000099.1_149	DALO01000002.1_24, DALO01000002.1_28, DALO01000005.1_79, DALO01000005.1_89, DALO01000005.1_91, DALO01000017.1_28	CP022706.1_1080, CP022706.1_1084, CP022706.1_116, CP022706.1_117, CP022706.1_134, CP022706.1_481	NZ_CP017768.1_2337, NZ_CP017768.1_2340, NZ_CP017768.1_531	NZ_RKRG01000001.1_428, NZ_RKRG01000002.1_424	NZ_CP011266.1_1373, NZ_CP011266.1_1951, NZ_CP011266.1_2266, NZ_CP011266.1_709	NZ_LWMU01000033.1_24, NZ_LWMU01000043.1_20, NZ_LWMU01000051.1_30, NZ_LWMU01000051.1_6, NZ_LWMU01000051.1_7, NZ_LWMU01000068.1_13	NZ_NQLD01000003.1_106, NZ_NQLD01000012.1_267, NZ_NQLD01000012.1_427	NC_009515.1_1305, NC_009515.1_1688, NC_009515.1_324	NZ_CP010834.1_1375, NZ_CP010834.1_65, NZ_CP010834.1_682, NZ_CP010834.1_705, NZ_CP010834.1_783, NZ_CP010834.1_825	OMWD01000006.1_63, OMWD01000019.1_49	NZ_MZGS01000016.1_97, NZ_MZGS01000022.1_24, NZ_MZGS01000031.1_12	NZ_MZGU01000002.1_160, NZ_MZGU01000002.1_183, NZ_MZGU01000002.1_36, NZ_MZGU01000002.1_79, NZ_MZGU01000007.1_13	NZ_BAGX02000010.1_116, NZ_BAGX02000010.1_93, NZ_BAGX02000015.1_29, NZ_BAGX02000015.1_37, NZ_BAGX02000020.1_241
OG0000016	LIHJ01000032.1_60		PLGY01000028.1_19, PLGY01000028.1_25, PLGY01000038.1_4, PLGY01000038.1_6	PMMR01000004.1_2, PMMR01000011.1_1, PMMR01000040.1_11, PMMR01000040.1_6, PMMR01000050.1_1, PMMR01000059.1_1	PMYA01000036.1_13, PMYA01000104.1_7, PMYA01000107.1_6, PMYA01000146.1_7	LFRW01000002.1_85, LFRW01000023.1_26, LFRW01000023.1_37, LFRW01000034.1_4, LFRW01000043.1_76, LFRW01000048.1_1	PNBI01000009.1_3, PNBI01000034.1_9, PNBI01000055.1_11, PNBI01000074.1_12, PNBI01000083.1_7, PNBI01000129.1_19	NZ_BFAX01000001.1_280	MZXQ01000004.1_2, MZXQ01000292.1_19, MZXQ01000332.1_11, MZXQ01000332.1_12, MZXQ01000332.1_13	CP013703.1_544, CP013703.1_904, CP013703.1_981	MTND01000028.1_3, MTND01000041.1_26	NZ_CP009505.1_1209, NZ_CP009505.1_1240, NZ_CP009505.1_1242, NZ_CP009505.1_1555, NZ_CP009505.1_2188, NZ_CP009505.1_3372, NZ_CP009505.1_3373, NZ_CP009505.1_549, NZ_CP009505.1_660	MVQI01000012.1_33, MVQI01000016.1_7, MVQI01000029.1_32	MVRC01000005.1_22, MVRC01000012.1_127, MVRC01000012.1_175, MVRC01000013.1_174, MVRC01000013.1_18, MVRC01000013.1_182, MVRC01000016.1_124, MVRC01000016.1_127, MVRC01000016.1_143, MVRC01000016.1_146, MVRC01000017.1_22	MVRE01000003.1_220, MVRE01000014.1_18, MVRE01000014.1_66	LVVQ01000001.1_655	MVQY01000037.1_7, MVQY01000037.1_9, MVQY01000057.1_10, MVQY01000071.1_14, MVQY01000072.1_16, MVQY01000081.1_7, MVQY01000163.1_8	DACB01000001.1_75, DACB01000006.1_56, DACB01000006.1_86, DACB01000006.1_88	DAGC01000002.1_42, DAGC01000002.1_519, DAGC01000002.1_632, DAGC01000012.1_108, DAGC01000012.1_345, DAGC01000012.1_355, DAGC01000012.1_383, DAGC01000012.1_385, DAGC01000013.1_147, DAGC01000013.1_148	DAQK01000023.1_54, DAQK01000029.1_205, DAQK01000029.1_207, DAQK01000040.1_6, DAQK01000042.1_10, DAQK01000049.1_2	PMWA01000026.1_11, PMWA01000027.1_5, PMWA01000067.1_51, PMWA01000070.1_10, PMWA01000075.1_19, PMWA01000097.1_5, PMWA01000098.1_2, PMWA01000117.1_20	NC_015216.1_1029, NC_015216.1_1084, NC_015216.1_1758, NC_015216.1_2222, NC_015216.1_992	NZ_JQLY01000001.1_1193, NZ_JQLY01000001.1_1461, NZ_JQLY01000001.1_1496, NZ_JQLY01000001.1_2093, NZ_JQLY01000001.1_269, NZ_JQLY01000001.1_731, NZ_JQLY01000001.1_778	PLXT01000013.1_10, PLXT01000028.1_3, PLXT01000030.1_11, PLXT01000064.1_28, PLXT01000081.1_7, PLXT01000087.1_2, PLXT01000089.1_21, PLXT01000128.1_14, PLXT01000142.1_1	NZ_LT607756.1_1161, NZ_LT607756.1_1211, NZ_LT607756.1_1658, NZ_LT607756.1_279, NZ_LT607756.1_413	NC_015574.1_1240, NC_015574.1_1819, NC_015574.1_2167, NC_015574.1_345, NC_015574.1_410, NC_015574.1_514, NC_015574.1_796	DAHH01000007.1_1, DAHH01000010.1_27, DAHH01000014.1_7, DAHH01000016.1_108, DAHH01000016.1_282	NZ_LMVM01000001.1_256, NZ_LMVM01000001.1_509, NZ_LMVM01000001.1_514, NZ_LMVM01000012.1_147, NZ_LMVM01000023.1_211, NZ_LMVM01000023.1_212, NZ_LMVM01000033.1_206, NZ_LMVM01000033.1_218, NZ_LMVM01000033.1_231	DACV01000002.1_265, DACV01000002.1_407, DACV01000003.1_125, DACV01000003.1_126, DACV01000005.1_17, DACV01000007.1_254, DACV01000007.1_416, DACV01000008.1_15	DAVZ01000018.1_6, DAVZ01000020.1_38, DAVZ01000030.1_23, DAVZ01000035.1_5, DAVZ01000042.1_77, DAVZ01000072.1_42	NZ_JQJK01000008.1_405, NZ_JQJK01000008.1_510, NZ_JQJK01000008.1_511, NZ_JQJK01000014.1_175, NZ_JQJK01000014.1_186, NZ_JQJK01000014.1_195, NZ_JQJK01000017.1_30, NZ_KN050693.1_477, NZ_KN050693.1_734, NZ_KN050694.1_2	NZ_AMPO01000002.1_119, NZ_AMPO01000003.1_103, NZ_AMPO01000004.1_114, NZ_AMPO01000008.1_115, NZ_AMPO01000009.1_31, NZ_AMPO01000009.1_52	BBES01000003.1_15, BBES01000007.1_23, BBES01000007.1_25, BBES01000008.1_72, BBES01000008.1_73, BBES01000031.1_8	AMGN01000004.1_177, AMGN01000016.1_23, AMGN01000020.1_15, AMGN01000059.1_14, AMGN01000074.1_4	NC_023044.1_1643, NC_023044.1_450, NC_023044.1_895	MVPY01000016.1_3, MVPY01000016.1_5, MVPY01000022.1_11, MVPY01000022.1_9, MVPY01000033.1_55, MVPY01000043.1_134, MVPY01000043.1_97, MVPY01000065.1_9	DALO01000002.1_177, DALO01000017.1_24, DALO01000018.1_41, DALO01000019.1_13, DALO01000030.1_42	CP022706.1_1902, CP022706.1_231, CP022706.1_886, CP022706.1_910	NZ_CP017768.1_1482, NZ_CP017768.1_2244, NZ_CP017768.1_2246, NZ_CP017768.1_74, NZ_CP017768.1_829, NZ_CP017768.1_99	NZ_RKRG01000002.1_421, NZ_RKRG01000002.1_591, NZ_RKRG01000004.1_92	NZ_CP011266.1_1283, NZ_CP011266.1_1376, NZ_CP011266.1_533	NZ_LWMU01000033.1_27, NZ_LWMU01000070.1_26, NZ_LWMU01000082.1_2	NZ_NQLD01000005.1_58, NZ_NQLD01000006.1_32, NZ_NQLD01000012.1_270	NC_009515.1_1685, NC_009515.1_481, NC_009515.1_881	NZ_CP010834.1_483, NZ_CP010834.1_822, NZ_CP010834.1_952	OMWD01000002.1_76, OMWD01000017.1_31, OMWD01000019.1_46	NZ_MZGS01000006.1_53, NZ_MZGS01000016.1_100, NZ_MZGS01000020.1_146	NZ_MZGU01000002.1_39, NZ_MZGU01000003.1_161	NZ_BAGX02000007.1_115, NZ_BAGX02000013.1_68, NZ_BAGX02000028.1_4
OG0000017	LIHJ01000009.1_15, LIHJ01000028.1_5, LIHJ01000078.1_10, LIHJ01000081.1_42	LIHK01000004.1_31, LIHK01000011.1_18, LIHK01000036.1_6, LIHK01000049.1_29, LIHK01000054.1_18	PLGY01000025.1_25, PLGY01000025.1_37, PLGY01000042.1_16, PLGY01000054.1_27, PLGY01000064.1_56, PLGY01000064.1_64	PMMR01000006.1_12, PMMR01000014.1_21, PMMR01000014.1_34, PMMR01000020.1_4, PMMR01000056.1_139, PMMR01000064.1_42	PMYA01000076.1_2, PMYA01000077.1_12, PMYA01000122.1_8, PMYA01000155.1_10	LFRW01000001.1_16, LFRW01000002.1_70, LFRW01000035.1_160, LFRW01000043.1_73, LFRW01000051.1_34, LFRW01000054.1_4	PNBI01000026.1_22, PNBI01000027.1_52, PNBI01000049.1_18, PNBI01000052.1_16, PNBI01000107.1_13	NZ_BFAX01000003.1_192, NZ_BFAX01000004.1_95	MZXQ01000009.1_19, MZXQ01000028.1_1, MZXQ01000185.1_11, MZXQ01000209.1_7	CP013703.1_1527	MTND01000001.1_48, MTND01000011.1_3, MTND01000022.1_219, MTND01000031.1_19	NZ_CP009505.1_161, NZ_CP009505.1_2074, NZ_CP009505.1_226, NZ_CP009505.1_2402, NZ_CP009505.1_2405, NZ_CP009505.1_2472	MVQI01000064.1_1, MVQI01000066.1_9, MVQI01000071.1_62, MVQI01000082.1_131, MVQI01000082.1_138	MVRC01000005.1_84, MVRC01000006.1_61, MVRC01000006.1_95, MVRC01000012.1_248, MVRC01000012.1_273, MVRC01000015.1_236	MVRE01000003.1_129, MVRE01000003.1_130, MVRE01000011.1_36, MVRE01000019.1_40	LVVQ01000001.1_116, LVVQ01000001.1_133	MVQY01000120.1_2, MVQY01000120.1_3, MVQY01000180.1_44	DACB01000007.1_223, DACB01000012.1_5, DACB01000016.1_303, DACB01000016.1_304	DAGC01000002.1_663, DAGC01000004.1_91, DAGC01000004.1_92, DAGC01000012.1_285	DAQK01000029.1_171, DAQK01000029.1_172, DAQK01000053.1_22	PMWA01000018.1_2, PMWA01000046.1_30, PMWA01000120.1_10, PMWA01000126.1_4, PMWA01000126.1_5	NC_015216.1_2073, NC_015216.1_2284, NC_015216.1_916	NZ_JQLY01000001.1_1582, NZ_JQLY01000001.1_218, NZ_JQLY01000001.1_398	PLXT01000030.1_61, PLXT01000030.1_62, PLXT01000108.1_14, PLXT01000136.1_19	NZ_LT607756.1_1440, NZ_LT607756.1_1489, NZ_LT607756.1_363, NZ_LT607756.1_537	NC_015574.1_1544, NC_015574.1_358, NC_015574.1_551, NC_015574.1_552	DAHH01000008.1_43, DAHH01000015.1_49, DAHH01000016.1_158, DAHH01000016.1_159	NZ_LMVM01000001.1_312, NZ_LMVM01000001.1_550, NZ_LMVM01000001.1_628, NZ_LMVM01000023.1_136, NZ_LMVM01000033.1_127	DACV01000002.1_508, DACV01000003.1_69, DACV01000007.1_204, DACV01000007.1_25	DAVZ01000001.1_9, DAVZ01000042.1_21, DAVZ01000048.1_5, DAVZ01000050.1_12, DAVZ01000060.1_25, DAVZ01000064.1_35, DAVZ01000071.1_28	NZ_JQJK01000008.1_431, NZ_JQJK01000014.1_263, NZ_KN050693.1_530, NZ_KN050694.1_140	NZ_AMPO01000002.1_35, NZ_AMPO01000003.1_181, NZ_AMPO01000009.1_109	BBES01000009.1_18, BBES01000010.1_69, BBES01000010.1_70, BBES01000021.1_29	AMGN01000004.1_115, AMGN01000004.1_12, AMGN01000012.1_16, AMGN01000016.1_118, AMGN01000016.1_119	NC_023044.1_1078, NC_023044.1_294, NC_023044.1_396, NC_023044.1_823	MVPY01000043.1_36, MVPY01000064.1_10, MVPY01000064.1_25, MVPY01000092.1_18, MVPY01000096.1_23	DALO01000002.1_122, DALO01000002.1_26, DALO01000005.1_77, DALO01000005.1_82, DALO01000005.1_90, DALO01000006.1_49	CP022706.1_1082, CP022706.1_152, CP022706.1_968	NZ_CP017768.1_1321, NZ_CP017768.1_2338, NZ_CP017768.1_8, NZ_CP017768.1_912	NZ_RKRG01000001.1_426, NZ_RKRG01000001.1_602, NZ_RKRG01000002.1_384, NZ_RKRG01000002.1_603	NZ_CP011266.1_1413, NZ_CP011266.1_1490, NZ_CP011266.1_1495, NZ_CP011266.1_1953, NZ_CP011266.1_2268, NZ_CP011266.1_310	NZ_LWMU01000043.1_18, NZ_LWMU01000063.1_15, NZ_LWMU01000068.1_14, NZ_LWMU01000092.1_5	NZ_NQLD01000004.1_115, NZ_NQLD01000012.1_313, NZ_NQLD01000012.1_425	NC_009515.1_1303, NC_009515.1_1588, NC_009515.1_649	NZ_CP010834.1_274, NZ_CP010834.1_63, NZ_CP010834.1_782, NZ_CP010834.1_955	OMWD01000006.1_61, OMWD01000013.1_25, OMWD01000013.1_5, OMWD01000019.1_6	NZ_MZGS01000014.1_44, NZ_MZGS01000014.1_49, NZ_MZGS01000016.1_137, NZ_MZGS01000024.1_162, NZ_MZGS01000026.1_113, NZ_MZGS01000031.1_14	NZ_MZGU01000002.1_80, NZ_MZGU01000006.1_106, NZ_MZGU01000007.1_15	NZ_BAGX02000015.1_30, NZ_BAGX02000020.1_243, NZ_BAGX02000023.1_59
OG0000018																	MVQY01000009.1_3, MVQY01000044.1_59, MVQY01000066.1_55					NC_015216.1_1075, NC_015216.1_1558, NC_015216.1_1592, NC_015216.1_879		PLXT01000044.1_6, PLXT01000097.1_12				NZ_LMVM01000011.1_1, NZ_LMVM01000012.1_378, NZ_LMVM01000015.1_1, NZ_LMVM01000016.1_1, NZ_LMVM01000021.1_1			NZ_JQJK01000009.1_127, NZ_JQJK01000009.1_129, NZ_JQJK01000016.1_170		BBES01000065.1_1		NC_023044.1_1408	MVPY01000026.1_1				NZ_RKRG01000001.1_243, NZ_RKRG01000001.1_297, NZ_RKRG01000001.1_556, NZ_RKRG01000001.1_558, NZ_RKRG01000001.1_645, NZ_RKRG01000002.1_344, NZ_RKRG01000003.1_166, NZ_RKRG01000003.1_169, NZ_RKRG01000003.1_170, NZ_RKRG01000003.1_192, NZ_RKRG01000003.1_193, NZ_RKRG01000003.1_194, NZ_RKRG01000003.1_225, NZ_RKRG01000003.1_280, NZ_RKRG01000003.1_64, NZ_RKRG01000003.1_91, NZ_RKRG01000004.1_10, NZ_RKRG0100…	NZ_CP011266.1_1024, NZ_CP011266.1_105, NZ_CP011266.1_1053, NZ_CP011266.1_1065, NZ_CP011266.1_111, NZ_CP011266.1_112, NZ_CP011266.1_1147, NZ_CP011266.1_1148, NZ_CP011266.1_1153, NZ_CP011266.1_1173, NZ_CP011266.1_1252, NZ_CP011266.1_1335, NZ_CP011266.1_1336, NZ_CP011266.1_1351, NZ_CP011266.1_1352, NZ_CP011266.1_138, NZ_CP011266.1_1471, NZ_CP011266.1_1593, NZ_CP011266.1_1878, NZ_CP011266.1_2125, NZ_…	NZ_LWMU01000007.1_1, NZ_LWMU01000022.1_8, NZ_LWMU01000023.1_1, NZ_LWMU01000037.1_1, NZ_LWMU01000043.1_30, NZ_LWMU01000044.1_1, NZ_LWMU01000044.1_12, NZ_LWMU01000047.1_33, NZ_LWMU01000049.1_24, NZ_LWMU01000053.1_19, NZ_LWMU01000053.1_27, NZ_LWMU01000056.1_10, NZ_LWMU01000056.1_8, NZ_LWMU01000056.1_9, NZ_LWMU01000057.1_6, NZ_LWMU01000057.1_7, NZ_LWMU01000057.1_8, NZ_LWMU01000059.1_60, NZ_LWMU010000…	NZ_NQLD01000002.1_1, NZ_NQLD01000002.1_19, NZ_NQLD01000002.1_2, NZ_NQLD01000002.1_23, NZ_NQLD01000002.1_53, NZ_NQLD01000003.1_173, NZ_NQLD01000003.1_40, NZ_NQLD01000003.1_57, NZ_NQLD01000003.1_6, NZ_NQLD01000004.1_75, NZ_NQLD01000006.1_137, NZ_NQLD01000006.1_139, NZ_NQLD01000006.1_30, NZ_NQLD01000008.1_100, NZ_NQLD01000008.1_102, NZ_NQLD01000008.1_99, NZ_NQLD01000010.1_19, NZ_NQLD01000012.1_112, …	NC_009515.1_1106, NC_009515.1_1107, NC_009515.1_1108, NC_009515.1_1111, NC_009515.1_1163, NC_009515.1_1183, NC_009515.1_1277, NC_009515.1_1301, NC_009515.1_1302, NC_009515.1_1390, NC_009515.1_1391, NC_009515.1_1539, NC_009515.1_1552, NC_009515.1_1570, NC_009515.1_1572, NC_009515.1_1575, NC_009515.1_1673, NC_009515.1_1695, NC_009515.1_1702, NC_009515.1_1721, NC_009515.1_217, NC_009515.1_263, NC_00…	NZ_CP010834.1_1036, NZ_CP010834.1_1037, NZ_CP010834.1_1285, NZ_CP010834.1_1310, NZ_CP010834.1_1359, NZ_CP010834.1_139, NZ_CP010834.1_1440, NZ_CP010834.1_163, NZ_CP010834.1_164, NZ_CP010834.1_165, NZ_CP010834.1_2004, NZ_CP010834.1_2060, NZ_CP010834.1_2061, NZ_CP010834.1_247, NZ_CP010834.1_266, NZ_CP010834.1_267, NZ_CP010834.1_504, NZ_CP010834.1_505, NZ_CP010834.1_507, NZ_CP010834.1_666, NZ_CP01083…	OMWD01000001.1_27, OMWD01000001.1_69, OMWD01000002.1_32, OMWD01000002.1_33, OMWD01000003.1_120, OMWD01000003.1_122, OMWD01000003.1_123, OMWD01000003.1_125, OMWD01000004.1_1, OMWD01000005.1_20, OMWD01000005.1_40, OMWD01000007.1_34, OMWD01000011.1_1, OMWD01000011.1_40, OMWD01000013.1_9, OMWD01000014.1_2, OMWD01000014.1_3, OMWD01000014.1_4, OMWD01000014.1_47, OMWD01000014.1_5, OMWD01000016.1_1, OMWD…	NZ_MZGS01000005.1_3, NZ_MZGS01000005.1_4, NZ_MZGS01000005.1_5, NZ_MZGS01000007.1_1, NZ_MZGS01000007.1_2, NZ_MZGS01000007.1_3, NZ_MZGS01000007.1_4, NZ_MZGS01000007.1_5, NZ_MZGS01000010.1_11, NZ_MZGS01000010.1_12, NZ_MZGS01000010.1_13, NZ_MZGS01000010.1_14, NZ_MZGS01000010.1_2, NZ_MZGS01000011.1_3, NZ_MZGS01000011.1_4, NZ_MZGS01000013.1_1, NZ_MZGS01000014.1_18, NZ_MZGS01000016.1_138, NZ_MZGS0100001…	NZ_MZGU01000001.1_1, NZ_MZGU01000003.1_163, NZ_MZGU01000004.1_1, NZ_MZGU01000004.1_42, NZ_MZGU01000004.1_751, NZ_MZGU01000006.1_186, NZ_MZGU01000007.1_107, NZ_MZGU01000009.1_1, NZ_MZGU01000012.1_1	NZ_BAGX02000007.1_86, NZ_BAGX02000008.1_23, NZ_BAGX02000008.1_24, NZ_BAGX02000008.1_25, NZ_BAGX02000008.1_27, NZ_BAGX02000008.1_71, NZ_BAGX02000010.1_175, NZ_BAGX02000010.1_75, NZ_BAGX02000011.1_12, NZ_BAGX02000011.1_5, NZ_BAGX02000012.1_14, NZ_BAGX02000012.1_2, NZ_BAGX02000013.1_10, NZ_BAGX02000015.1_19, NZ_BAGX02000016.1_50, NZ_BAGX02000016.1_52, NZ_BAGX02000020.1_256, NZ_BAGX02000021.1_18, NZ_…
OG0000019	LIHJ01000067.1_5	LIHK01000056.1_128	PLGY01000051.1_21	PMMR01000023.1_5, PMMR01000038.1_25	PMYA01000132.1_19	LFRW01000005.1_2, LFRW01000019.1_45, LFRW01000027.1_1, LFRW01000035.1_119, LFRW01000035.1_64, LFRW01000042.1_56	PNBI01000024.1_2, PNBI01000098.1_14, PNBI01000098.1_15	NZ_BFAX01000003.1_299, NZ_BFAX01000004.1_75	MZXQ01000088.1_22, MZXQ01000093.1_20, MZXQ01000297.1_22	CP013703.1_1029, CP013703.1_1064, CP013703.1_1099, CP013703.1_1103, CP013703.1_1115, CP013703.1_1167, CP013703.1_1181, CP013703.1_1185, CP013703.1_1198, CP013703.1_1350, CP013703.1_1406, CP013703.1_1473, CP013703.1_1521, CP013703.1_553, CP013703.1_642, CP013703.1_675, CP013703.1_882	MTND01000008.1_41, MTND01000008.1_42, MTND01000022.1_107, MTND01000028.1_27, MTND01000028.1_41	NZ_CP009505.1_1756, NZ_CP009505.1_2159, NZ_CP009505.1_2729, NZ_CP009505.1_3498, NZ_CP009505.1_50, NZ_CP009505.1_665	MVQI01000024.1_7, MVQI01000042.1_12, MVQI01000046.1_24, MVQI01000072.1_40, MVQI01000077.1_28	MVRC01000011.1_149, MVRC01000012.1_8, MVRC01000015.1_200	MVRE01000009.1_27, MVRE01000009.1_46, MVRE01000022.1_13	LVVQ01000001.1_1051, LVVQ01000001.1_23, LVVQ01000001.1_34, LVVQ01000001.1_403, LVVQ01000001.1_685, LVVQ01000001.1_730, LVVQ01000001.1_834, LVVQ01000001.1_941, LVVQ01000002.1_251, LVVQ01000002.1_255	MVQY01000074.1_4, MVQY01000098.1_23, MVQY01000141.1_4, MVQY01000153.1_9	DACB01000015.1_16	DAGC01000002.1_447, DAGC01000005.1_172, DAGC01000013.1_179	DAQK01000008.1_7, DAQK01000014.1_14, DAQK01000047.1_50	PMWA01000021.1_58	NC_015216.1_1697, NC_015216.1_2477	NZ_JQLY01000001.1_1475, NZ_JQLY01000001.1_20	PLXT01000042.1_34	NZ_LT607756.1_1136, NZ_LT607756.1_145	NC_015574.1_1193, NC_015574.1_140	DAHH01000003.1_162, DAHH01000015.1_232, DAHH01000015.1_257	NZ_LMVM01000033.1_131, NZ_LMVM01000039.1_66, NZ_LMVM01000040.1_27	DACV01000002.1_499, DACV01000006.1_94, DACV01000008.1_37	DAVZ01000006.1_17, DAVZ01000071.1_23	NZ_JQJK01000009.1_162, NZ_JQJK01000009.1_432, NZ_JQJK01000009.1_433, NZ_JQJK01000014.1_259	NZ_AMPO01000001.1_483, NZ_AMPO01000002.1_97	BBES01000001.1_380, BBES01000001.1_381, BBES01000002.1_193, BBES01000002.1_194, BBES01000008.1_99	AMGN01000016.1_47, AMGN01000049.1_13	NC_023044.1_137, NC_023044.1_1944, NC_023044.1_872	MVPY01000054.1_14, MVPY01000087.1_37	DALO01000016.1_7, DALO01000030.1_24	CP022706.1_1274, CP022706.1_1519, CP022706.1_208	NZ_CP017768.1_1842, NZ_CP017768.1_2082, NZ_CP017768.1_852	NZ_RKRG01000005.1_28		NZ_LWMU01000057.1_14, NZ_LWMU01000136.1_52	NZ_NQLD01000014.1_60	NC_009515.1_1388	NZ_CP010834.1_181	OMWD01000005.1_3	NZ_MZGS01000019.1_4		NZ_BAGX02000022.1_23
OG0000020	LIHJ01000015.1_9, LIHJ01000019.1_11, LIHJ01000019.1_12, LIHJ01000032.1_31, LIHJ01000055.1_41	LIHK01000006.1_4, LIHK01000007.1_35, LIHK01000008.1_13, LIHK01000029.1_11, LIHK01000056.1_117	PLGY01000020.1_10, PLGY01000025.1_9, PLGY01000045.1_10, PLGY01000045.1_11, PLGY01000064.1_23	PMMR01000014.1_3, PMMR01000029.1_4, PMMR01000052.1_31, PMMR01000064.1_7	PMYA01000001.1_3, PMYA01000048.1_5, PMYA01000074.1_2, PMYA01000075.1_2, PMYA01000141.1_6	LFRW01000001.1_27, LFRW01000042.1_38	PNBI01000074.1_37	NZ_BFAX01000004.1_182, NZ_BFAX01000004.1_237	MZXQ01000009.1_6, MZXQ01000009.1_7, MZXQ01000040.1_6, MZXQ01000058.1_6, MZXQ01000075.1_11, MZXQ01000215.1_6, MZXQ01000262.1_1, MZXQ01000300.1_21		MTND01000009.1_113, MTND01000022.1_11, MTND01000022.1_163, MTND01000025.1_58, MTND01000026.1_114, MTND01000032.1_48	NZ_CP009505.1_2415, NZ_CP009505.1_247, NZ_CP009505.1_3134, NZ_CP009505.1_3357, NZ_CP009505.1_3425, NZ_CP009505.1_586	MVQI01000046.1_12, MVQI01000048.1_14, MVQI01000051.1_87, MVQI01000058.1_47, MVQI01000060.1_56	MVRC01000011.1_115	MVRE01000006.1_45, MVRE01000007.1_3, MVRE01000012.1_58, MVRE01000012.1_61, MVRE01000015.1_50, MVRE01000019.1_7		MVQY01000028.1_8, MVQY01000059.1_10	DACB01000004.1_16, DACB01000007.1_317	DAGC01000002.1_37, DAGC01000005.1_133	DAQK01000001.1_90, DAQK01000012.1_27, DAQK01000017.1_22	PMWA01000091.1_1, PMWA01000121.1_16	NC_015216.1_1050, NC_015216.1_2506	NZ_JQLY01000001.1_11	PLXT01000016.1_24, PLXT01000039.1_10, PLXT01000039.1_11, PLXT01000039.1_9, PLXT01000120.1_6	NZ_LT607756.1_121	NC_015574.1_119, NC_015574.1_1368, NC_015574.1_1780	DAHH01000004.1_30, DAHH01000015.1_249	NZ_LMVM01000023.1_233, NZ_LMVM01000038.1_121	DACV01000002.1_75, DACV01000008.1_58	DAVZ01000006.1_34, DAVZ01000067.1_37	NZ_JQJK01000008.1_152, NZ_JQJK01000008.1_531, NZ_JQJK01000015.1_16, NZ_JQJK01000016.1_146	NZ_AMPO01000001.1_463	BBES01000002.1_142, BBES01000014.1_53, BBES01000014.1_54, BBES01000014.1_55	AMGN01000034.1_7	NC_023044.1_106, NC_023044.1_699	MVPY01000078.1_5, MVPY01000092.1_66, MVPY01000101.1_60	DALO01000016.1_26	CP022706.1_1305, CP022706.1_652	NZ_CP017768.1_1825, NZ_CP017768.1_2063	NZ_RKRG01000001.1_493, NZ_RKRG01000001.1_527	NZ_CP011266.1_1094, NZ_CP011266.1_1364, NZ_CP011266.1_2174	NZ_LWMU01000042.1_11, NZ_LWMU01000114.1_33, NZ_LWMU01000114.1_34	NZ_NQLD01000003.1_187, NZ_NQLD01000014.1_47	NC_009515.1_1399, NC_009515.1_1488	NZ_CP010834.1_191, NZ_CP010834.1_626	OMWD01000003.1_68, OMWD01000009.1_93	NZ_MZGS01000020.1_190, NZ_MZGS01000023.1_184, NZ_MZGS01000028.1_150	NZ_MZGU01000004.1_438, NZ_MZGU01000006.1_181	NZ_BAGX02000007.1_96, NZ_BAGX02000015.1_40, NZ_BAGX02000022.1_12
OG0000021	LIHJ01000023.1_2, LIHJ01000023.1_3, LIHJ01000042.1_13		PLGY01000003.1_4	PMMR01000060.1_44	PMYA01000102.1_6	LFRW01000002.1_76, LFRW01000053.1_9	PNBI01000129.1_12, PNBI01000129.1_13		MZXQ01000018.1_11, MZXQ01000078.1_2, MZXQ01000105.1_2, MZXQ01000146.1_4, MZXQ01000169.1_1, MZXQ01000190.1_8, MZXQ01000283.1_1, MZXQ01000328.1_2		MTND01000005.1_35, MTND01000009.1_98, MTND01000027.1_193	NZ_CP009505.1_1299, NZ_CP009505.1_1660, NZ_CP009505.1_1809, NZ_CP009505.1_1933, NZ_CP009505.1_3181, NZ_CP009505.1_3207, NZ_CP009505.1_429, NZ_CP009505.1_434, NZ_CP009505.1_436	MVQI01000053.1_37, MVQI01000057.1_25, MVQI01000060.1_34, MVQI01000082.1_92, MVQI01000082.1_93	MVRC01000008.1_22, MVRC01000008.1_24, MVRC01000012.1_207, MVRC01000013.1_101, MVRC01000016.1_10, MVRC01000016.1_12	MVRE01000012.1_187		MVQY01000019.1_1, MVQY01000032.1_12, MVQY01000080.1_12, MVQY01000095.1_12, MVQY01000161.1_50	DACB01000007.1_195	DAGC01000001.1_67, DAGC01000002.1_156, DAGC01000002.1_647, DAGC01000007.1_137, DAGC01000008.1_30, DAGC01000012.1_209	DAQK01000001.1_193, DAQK01000005.1_29, DAQK01000023.1_38, DAQK01000023.1_39	PMWA01000021.1_48, PMWA01000028.1_6, PMWA01000028.1_7, PMWA01000072.1_47, PMWA01000089.1_6, PMWA01000094.1_22	NC_015216.1_1251, NC_015216.1_1481, NC_015216.1_1506, NC_015216.1_1580, NC_015216.1_1793, NC_015216.1_1817, NC_015216.1_2156	NZ_JQLY01000001.1_349, NZ_JQLY01000001.1_704, NZ_JQLY01000001.1_867, NZ_JQLY01000001.1_884	PLXT01000025.1_11, PLXT01000042.1_61, PLXT01000043.1_21, PLXT01000043.1_28, PLXT01000064.1_8	NZ_LT607756.1_1567, NZ_LT607756.1_1739, NZ_LT607756.1_2108, NZ_LT607756.1_2130, NZ_LT607756.1_2208, NZ_LT607756.1_628, NZ_LT607756.1_808	NC_015574.1_1100, NC_015574.1_1149, NC_015574.1_1901, NC_015574.1_2148, NC_015574.1_2236, NC_015574.1_2262, NC_015574.1_348	DAHH01000001.1_4, DAHH01000007.1_47, DAHH01000007.1_64	NZ_LMVM01000001.1_416, NZ_LMVM01000001.1_50, NZ_LMVM01000001.1_53, NZ_LMVM01000001.1_59, NZ_LMVM01000012.1_294, NZ_LMVM01000039.1_14, NZ_LMVM01000040.1_125, NZ_LMVM01000040.1_130	DACV01000005.1_65, DACV01000007.1_370, DACV01000007.1_677, DACV01000008.1_122, DACV01000009.1_26	DAVZ01000007.1_11, DAVZ01000014.1_8, DAVZ01000016.1_20, DAVZ01000055.1_86	NZ_JQJK01000009.1_259, NZ_JQJK01000009.1_264, NZ_JQJK01000009.1_470, NZ_JQJK01000016.1_118, NZ_JQJK01000016.1_153, NZ_JQJK01000016.1_95, NZ_KN050693.1_286, NZ_KN050693.1_290, NZ_KN050693.1_295, NZ_KN050693.1_645	NZ_AMPO01000001.1_105, NZ_AMPO01000001.1_110, NZ_AMPO01000002.1_231, NZ_AMPO01000005.1_30, NZ_AMPO01000005.1_97, NZ_AMPO01000006.1_22, NZ_AMPO01000007.1_83, NZ_AMPO01000009.1_139	BBES01000001.1_139, BBES01000001.1_142, BBES01000001.1_143, BBES01000001.1_327, BBES01000001.1_328, BBES01000003.1_52, BBES01000004.1_164, BBES01000015.1_38	AMGN01000004.1_200, AMGN01000010.1_65, AMGN01000011.1_14, AMGN01000025.1_50, AMGN01000026.1_58, AMGN01000026.1_60, AMGN01000026.1_65, AMGN01000090.1_48	NC_023044.1_1814, NC_023044.1_1925, NC_023044.1_367, NC_023044.1_527	MVPY01000025.1_24, MVPY01000037.1_10, MVPY01000037.1_6, MVPY01000043.1_157, MVPY01000043.1_6, MVPY01000061.1_5, MVPY01000079.1_10	DALO01000002.1_98, DALO01000015.1_21, DALO01000016.1_164, DALO01000032.1_10	CP022706.1_1001, CP022706.1_1542, CP022706.1_1661, CP022706.1_1663, CP022706.1_344, CP022706.1_860	NZ_CP017768.1_125, NZ_CP017768.1_1688, NZ_CP017768.1_1694, NZ_CP017768.1_1696, NZ_CP017768.1_1822, NZ_CP017768.1_2408	NZ_RKRG01000001.1_649	NZ_CP011266.1_1001, NZ_CP011266.1_352	NZ_LWMU01000092.1_48			NZ_CP010834.1_316	OMWD01000033.1_7	NZ_MZGS01000026.1_73	NZ_MZGU01000006.1_63
OG0000022			PLGY01000056.1_4, PLGY01000064.1_1, PLGY01000064.1_4	PMMR01000038.1_56, PMMR01000045.1_111	PMYA01000026.1_3				MZXQ01000208.1_24		MTND01000026.1_131	NZ_CP009505.1_1120, NZ_CP009505.1_1131, NZ_CP009505.1_1488, NZ_CP009505.1_1490, NZ_CP009505.1_1695, NZ_CP009505.1_1725, NZ_CP009505.1_1732, NZ_CP009505.1_1735, NZ_CP009505.1_1934, NZ_CP009505.1_2299, NZ_CP009505.1_269, NZ_CP009505.1_270, NZ_CP009505.1_2801, NZ_CP009505.1_2808, NZ_CP009505.1_282, NZ_CP009505.1_2849, NZ_CP009505.1_289, NZ_CP009505.1_3044, NZ_CP009505.1_3172, NZ_CP009505.1_3173, NZ_…	MVQI01000011.1_66	MVRC01000015.1_176	MVRE01000022.1_77						PMWA01000081.1_7				NZ_LT607756.1_1526, NZ_LT607756.1_170	NC_015574.1_1702, NC_015574.1_173	DAHH01000004.1_113, DAHH01000015.1_205	NZ_LMVM01000012.1_530, NZ_LMVM01000023.1_226, NZ_LMVM01000038.1_217, NZ_LMVM01000038.1_218, NZ_LMVM01000038.1_219, NZ_LMVM01000040.1_170	DACV01000002.1_49, DACV01000002.1_50, DACV01000008.1_104	DAVZ01000023.1_24, DAVZ01000067.1_13, DAVZ01000067.1_14	NZ_JQJK01000008.1_252, NZ_JQJK01000008.1_253, NZ_JQJK01000008.1_254, NZ_JQJK01000008.1_524, NZ_JQJK01000009.1_307, NZ_JQJK01000015.1_85	NZ_AMPO01000001.1_519, NZ_AMPO01000002.1_52	BBES01000002.1_220, BBES01000021.1_12, BBES01000021.1_13	AMGN01000006.1_17, AMGN01000016.1_96	NC_023044.1_155, NC_023044.1_835	MVPY01000035.1_17, MVPY01000058.1_5	DALO01000005.1_60, DALO01000018.1_1	CP022706.1_1253, CP022706.1_165	NZ_CP017768.1_2108, NZ_CP017768.1_898	NZ_RKRG01000002.1_151, NZ_RKRG01000002.1_152, NZ_RKRG01000005.1_9	NZ_CP011266.1_1739, NZ_CP011266.1_1740, NZ_CP011266.1_607	NZ_LWMU01000048.1_18, NZ_LWMU01000048.1_19, NZ_LWMU01000070.1_95	NZ_NQLD01000011.1_87, NZ_NQLD01000011.1_88, NZ_NQLD01000014.1_181	NC_009515.1_404, NC_009515.1_811, NC_009515.1_812	NZ_CP010834.1_1552, NZ_CP010834.1_1553, NZ_CP010834.1_1563, NZ_CP010834.1_1564, NZ_CP010834.1_1796, NZ_CP010834.1_1797, NZ_CP010834.1_579	OMWD01000004.1_47, OMWD01000004.1_48, OMWD01000008.1_10	NZ_MZGS01000020.1_66, NZ_MZGS01000023.1_27, NZ_MZGS01000023.1_28	NZ_MZGU01000004.1_311, NZ_MZGU01000004.1_332, NZ_MZGU01000004.1_333	NZ_BAGX02000001.1_55, NZ_BAGX02000001.1_56
OG0000023	LIHJ01000026.1_16, LIHJ01000041.1_9, LIHJ01000068.1_24	LIHK01000006.1_64, LIHK01000038.1_1	PLGY01000036.1_88, PLGY01000072.1_77, PLGY01000072.1_83	PMMR01000034.1_6, PMMR01000060.1_11, PMMR01000062.1_67, PMMR01000062.1_73	PMYA01000031.1_2, PMYA01000045.1_6, PMYA01000129.1_5, PMYA01000133.1_38, PMYA01000159.1_13	LFRW01000022.1_16, LFRW01000022.1_54, LFRW01000029.1_16, LFRW01000043.1_95, LFRW01000043.1_96	PNBI01000035.1_3, PNBI01000118.1_20, PNBI01000137.1_10, PNBI01000160.1_20	NZ_BFAX01000002.1_210, NZ_BFAX01000005.1_2	MZXQ01000009.1_22, MZXQ01000097.1_34, MZXQ01000221.1_1, MZXQ01000244.1_9, MZXQ01000309.1_11	CP013703.1_1209, CP013703.1_139, CP013703.1_167, CP013703.1_536	MTND01000005.1_59, MTND01000010.1_30, MTND01000014.1_49, MTND01000018.1_7, MTND01000026.1_11	NZ_CP009505.1_1010, NZ_CP009505.1_1612, NZ_CP009505.1_248, NZ_CP009505.1_2952, NZ_CP009505.1_686	MVQI01000029.1_26, MVQI01000043.1_16, MVQI01000047.1_5, MVQI01000063.1_7, MVQI01000082.1_102	MVRC01000002.1_12, MVRC01000010.1_22, MVRC01000011.1_26, MVRC01000015.1_288, MVRC01000015.1_289, MVRC01000016.1_119, MVRC01000016.1_17	MVRE01000006.1_98, MVRE01000011.1_82	LVVQ01000001.1_421, LVVQ01000001.1_441, LVVQ01000001.1_469, LVVQ01000001.1_545, LVVQ01000001.1_877	MVQY01000043.1_25, MVQY01000063.1_13, MVQY01000064.1_15, MVQY01000164.1_4	DACB01000008.1_161, DACB01000014.1_53, DACB01000016.1_58	DAGC01000003.1_109, DAGC01000003.1_42, DAGC01000005.1_63, DAGC01000011.1_88, DAGC01000012.1_143	DAQK01000012.1_3, DAQK01000012.1_4, DAQK01000023.1_97, DAQK01000049.1_37	PMWA01000017.1_11, PMWA01000024.1_9, PMWA01000087.1_13, PMWA01000096.1_11, PMWA01000125.1_8	NC_015216.1_2022, NC_015216.1_2356, NC_015216.1_470	NZ_JQLY01000001.1_1119, NZ_JQLY01000001.1_153, NZ_JQLY01000001.1_2100, NZ_JQLY01000001.1_448, NZ_JQLY01000001.1_657, NZ_JQLY01000001.1_658, NZ_JQLY01000001.1_853	PLXT01000032.1_3, PLXT01000032.1_4, PLXT01000042.1_6, PLXT01000080.1_2, PLXT01000106.1_37	NZ_LT607756.1_1772, NZ_LT607756.1_300, NZ_LT607756.1_54, NZ_LT607756.1_603	NC_015574.1_1930, NC_015574.1_290, NC_015574.1_523, NC_015574.1_602	DAHH01000002.1_69, DAHH01000015.1_114, DAHH01000016.1_113	NZ_LMVM01000001.1_229, NZ_LMVM01000001.1_498, NZ_LMVM01000002.1_50, NZ_LMVM01000037.1_168, NZ_LMVM01000037.1_169	DACV01000002.1_311, DACV01000007.1_273, DACV01000007.1_484	DAVZ01000036.1_44, DAVZ01000043.1_3, DAVZ01000072.1_22	NZ_JQJK01000014.1_38, NZ_KN050693.1_232, NZ_KN050693.1_233, NZ_KN050693.1_450, NZ_KN050693.1_723	NZ_AMPO01000001.1_76, NZ_AMPO01000003.1_218, NZ_AMPO01000003.1_79, NZ_AMPO01000005.1_135, NZ_AMPO01000013.1_14	BBES01000001.1_100, BBES01000003.1_196, BBES01000003.1_197, BBES01000003.1_198, BBES01000013.1_31, BBES01000013.1_32, BBES01000019.1_59, BBES01000019.1_60, BBES01000038.1_10, BBES01000038.1_11	AMGN01000004.1_49, AMGN01000005.1_46, AMGN01000010.1_30, AMGN01000091.1_57	NC_023044.1_1528, NC_023044.1_1786, NC_023044.1_325, NC_023044.1_625	MVPY01000025.1_102, MVPY01000031.1_35, MVPY01000081.1_19, MVPY01000092.1_91	DALO01000002.1_338, DALO01000002.1_57, DALO01000011.1_99	CP022706.1_1048, CP022706.1_1166, CP022706.1_1692, CP022706.1_2028, CP022706.1_764	NZ_CP017768.1_1363, NZ_CP017768.1_2207, NZ_CP017768.1_2370, NZ_CP017768.1_252	NZ_RKRG01000002.1_423	NZ_CP011266.1_1374	NZ_LWMU01000033.1_25	NZ_NQLD01000012.1_268	NC_009515.1_1687	NZ_CP010834.1_650, NZ_CP010834.1_824	OMWD01000019.1_48	NZ_MZGS01000016.1_98	NZ_MZGU01000002.1_37, NZ_MZGU01000003.1_2	NZ_BAGX02000007.1_116, NZ_BAGX02000010.1_77, NZ_BAGX02000015.1_42
OG0000024	LIHJ01000013.1_4, LIHJ01000049.1_7, LIHJ01000052.1_11, LIHJ01000089.1_121	LIHK01000021.1_49	PLGY01000021.1_25, PLGY01000037.1_84, PLGY01000062.1_60	PMMR01000055.1_112, PMMR01000056.1_76, PMMR01000058.1_73, PMMR01000058.1_74	PMYA01000078.1_17, PMYA01000080.1_34, PMYA01000089.1_1	LFRW01000003.1_36, LFRW01000029.1_10, LFRW01000041.1_37, LFRW01000050.1_19	PNBI01000025.1_7, PNBI01000066.1_2, PNBI01000079.1_5, PNBI01000131.1_6	NZ_BFAX01000001.1_163, NZ_BFAX01000001.1_278	MZXQ01000068.1_4, MZXQ01000116.1_7, MZXQ01000162.1_5, MZXQ01000256.1_3, MZXQ01000329.1_8	CP013703.1_120, CP013703.1_1204, CP013703.1_204, CP013703.1_873	MTND01000004.1_12, MTND01000018.1_131, MTND01000029.1_41, MTND01000031.1_72, MTND01000038.1_3	NZ_CP009505.1_1153, NZ_CP009505.1_2080, NZ_CP009505.1_2342, NZ_CP009505.1_2759, NZ_CP009505.1_3035	MVQI01000025.1_9, MVQI01000072.1_34, MVQI01000082.1_116, MVQI01000082.1_147	MVRC01000006.1_32, MVRC01000012.1_226, MVRC01000015.1_38, MVRC01000016.1_83	MVRE01000004.1_46, MVRE01000012.1_148, MVRE01000012.1_216, MVRE01000015.1_41	LVVQ01000001.1_1022, LVVQ01000001.1_13, LVVQ01000001.1_548, LVVQ01000001.1_84	MVQY01000089.1_9, MVQY01000158.1_5	DACB01000005.1_8, DACB01000015.1_47	DAGC01000002.1_248, DAGC01000002.1_501	DAQK01000012.1_56, DAQK01000027.1_29	PMWA01000014.1_15, PMWA01000086.1_13	NC_015216.1_710, NC_015216.1_820	NZ_JQLY01000001.1_1695, NZ_JQLY01000001.1_1833	PLXT01000054.1_7, PLXT01000138.1_6	NZ_LT607756.1_1299, NZ_LT607756.1_1435	NC_015574.1_1429, NC_015574.1_1540	DAHH01000008.1_40, DAHH01000017.1_69	NZ_LMVM01000023.1_73, NZ_LMVM01000038.1_51	DACV01000002.1_217, DACV01000003.1_22	DAVZ01000046.1_41, DAVZ01000069.1_74	NZ_JQJK01000008.1_370, NZ_JQJK01000008.1_82	NZ_AMPO01000002.1_156, NZ_AMPO01000004.1_170	BBES01000008.1_17, BBES01000008.1_18, BBES01000008.1_19, BBES01000012.1_92, BBES01000012.1_93	AMGN01000032.1_4, AMGN01000037.1_10	NC_023044.1_1238, NC_023044.1_928	MVPY01000049.1_10, MVPY01000074.1_8	DALO01000029.1_112, DALO01000031.1_12	CP022706.1_2342, CP022706.1_266	NZ_CP017768.1_1057, NZ_CP017768.1_718	NZ_RKRG01000002.1_185, NZ_RKRG01000002.1_276	NZ_CP011266.1_1620, NZ_CP011266.1_1703	NZ_LWMU01000103.1_2, NZ_LWMU01000103.1_98	NZ_NQLD01000003.1_151, NZ_NQLD01000011.1_58	NC_009515.1_1447, NC_009515.1_782	NZ_CP010834.1_1434, NZ_CP010834.1_1519	OMWD01000004.1_15, OMWD01000009.1_10	NZ_MZGS01000014.1_119, NZ_MZGS01000015.1_12	NZ_MZGU01000004.1_359, NZ_MZGU01000004.1_442	NZ_BAGX02000005.1_8, NZ_BAGX02000007.1_65
OG0000025	LIHJ01000026.1_63, LIHJ01000026.1_64, LIHJ01000038.1_13, LIHJ01000038.1_16, LIHJ01000038.1_24, LIHJ01000084.1_47, LIHJ01000088.1_11					LFRW01000029.1_21, LFRW01000030.1_13, LFRW01000030.1_15, LFRW01000037.1_24, LFRW01000043.1_30, LFRW01000043.1_48	PNBI01000017.1_3, PNBI01000071.1_1, PNBI01000080.1_4, PNBI01000102.1_4, PNBI01000106.1_1, PNBI01000117.1_12			CP013703.1_1057, CP013703.1_1229, CP013703.1_1236, CP013703.1_1237, CP013703.1_252, CP013703.1_738	MTND01000008.1_59, MTND01000018.1_26, MTND01000027.1_134, MTND01000027.1_53, MTND01000029.1_55	NZ_CP009505.1_1206, NZ_CP009505.1_1630, NZ_CP009505.1_1731, NZ_CP009505.1_2031, NZ_CP009505.1_2052, NZ_CP009505.1_2057, NZ_CP009505.1_2064, NZ_CP009505.1_2748, NZ_CP009505.1_2753, NZ_CP009505.1_277, NZ_CP009505.1_2802, NZ_CP009505.1_2809, NZ_CP009505.1_281, NZ_CP009505.1_3156, NZ_CP009505.1_3159, NZ_CP009505.1_3174, NZ_CP009505.1_3305, NZ_CP009505.1_3388, NZ_CP009505.1_602, NZ_CP009505.1_604, NZ_…		MVRC01000004.1_25, MVRC01000006.1_213, MVRC01000006.1_215, MVRC01000011.1_166, MVRC01000012.1_135, MVRC01000013.1_28, MVRC01000016.1_63		LVVQ01000001.1_578			DAGC01000005.1_58		PMWA01000022.1_10	NC_015216.1_1018, NC_015216.1_1883	NZ_JQLY01000001.1_611	PLXT01000017.1_7, PLXT01000020.1_8, PLXT01000058.1_9	NZ_LT607756.1_1124	NC_015574.1_1084	DAHH01000021.1_80	NZ_LMVM01000012.1_187	DACV01000005.1_46		NZ_JQJK01000008.1_261, NZ_JQJK01000017.1_71		BBES01000004.1_101, BBES01000004.1_102					CP022706.1_398	NZ_CP017768.1_609				NZ_NQLD01000005.1_27	NC_009515.1_512		OMWD01000002.1_42
OG0000026		LIHK01000007.1_43, LIHK01000055.1_74, LIHK01000056.1_29	PLGY01000012.1_3, PLGY01000020.1_23, PLGY01000032.1_37, PLGY01000044.1_6, PLGY01000065.1_7, PLGY01000071.1_31, PLGY01000072.1_18	PMMR01000029.1_9, PMMR01000035.1_25, PMMR01000037.1_19, PMMR01000045.1_39, PMMR01000048.1_100, PMMR01000048.1_123, PMMR01000049.1_7, PMMR01000052.1_44	PMYA01000023.1_1, PMYA01000044.1_1, PMYA01000063.1_12, PMYA01000068.1_11, PMYA01000096.1_4, PMYA01000105.1_15, PMYA01000105.1_37, PMYA01000126.1_26	LFRW01000035.1_82, LFRW01000036.1_40, LFRW01000047.1_1, LFRW01000050.1_9	PNBI01000004.1_3, PNBI01000101.1_64, PNBI01000132.1_9, PNBI01000152.1_7, PNBI01000170.1_13		MZXQ01000124.1_7, MZXQ01000204.1_1, MZXQ01000292.1_4	CP013703.1_1023, CP013703.1_1112, CP013703.1_277, CP013703.1_803	MTND01000010.1_18	NZ_CP009505.1_1323, NZ_CP009505.1_1355, NZ_CP009505.1_3233, NZ_CP009505.1_750	MVQI01000041.1_43	MVRC01000004.1_18, MVRC01000012.1_72, MVRC01000015.1_155, MVRC01000015.1_49	MVRE01000008.1_8, MVRE01000013.1_102, MVRE01000017.1_91	LVVQ01000001.1_624	MVQY01000137.1_6	DACB01000007.1_115, DACB01000016.1_201	DAGC01000004.1_217, DAGC01000008.1_21	DAQK01000026.1_15, DAQK01000029.1_41	PMWA01000044.1_9, PMWA01000053.1_7, PMWA01000059.1_16, PMWA01000059.1_17, PMWA01000086.1_7, PMWA01000110.1_3	NC_015216.1_1739, NC_015216.1_1831, NC_015216.1_767	NZ_JQLY01000001.1_1746, NZ_JQLY01000001.1_1747, NZ_JQLY01000001.1_1900, NZ_JQLY01000001.1_689, NZ_JQLY01000001.1_824	PLXT01000023.1_17, PLXT01000034.1_8, PLXT01000037.1_50, PLXT01000073.1_2	NZ_LT607756.1_1981, NZ_LT607756.1_2001, NZ_LT607756.1_2120, NZ_LT607756.1_2245, NZ_LT607756.1_607	NC_015574.1_1203, NC_015574.1_2097, NC_015574.1_2244, NC_015574.1_2448, NC_015574.1_579	DAHH01000007.1_52, DAHH01000016.1_110, DAHH01000019.1_45, DAHH01000019.1_62	NZ_LMVM01000012.1_117, NZ_LMVM01000012.1_118, NZ_LMVM01000012.1_281, NZ_LMVM01000012.1_364, NZ_LMVM01000012.1_495, NZ_LMVM01000012.1_497, NZ_LMVM01000012.1_535, NZ_LMVM01000039.1_153	DACV01000005.1_5, DACV01000009.1_20, DACV01000009.1_66	DAVZ01000018.1_20, DAVZ01000026.1_1, DAVZ01000045.1_1, DAVZ01000063.1_31	NZ_JQJK01000009.1_326, NZ_JQJK01000015.1_46, NZ_JQJK01000015.1_49, NZ_JQJK01000015.1_90, NZ_JQJK01000016.1_164, NZ_JQJK01000016.1_82, NZ_JQJK01000017.1_12	NZ_AMPO01000001.1_143, NZ_AMPO01000001.1_42, NZ_AMPO01000003.1_125, NZ_AMPO01000008.1_48, NZ_AMPO01000008.1_51, NZ_AMPO01000008.1_62	BBES01000001.1_195, BBES01000007.1_113, BBES01000007.1_130, BBES01000007.1_134, BBES01000007.1_135, BBES01000007.1_136	AMGN01000001.1_24, AMGN01000001.1_26, AMGN01000026.1_9, AMGN01000038.1_7	NC_023044.1_1701, NC_023044.1_1848	MVPY01000037.1_55, MVPY01000042.1_8	DALO01000008.1_3, DALO01000008.1_4, DALO01000017.1_32, DALO01000023.1_13	CP022706.1_1624, CP022706.1_1679, CP022706.1_1835, CP022706.1_1838, CP022706.1_1848	NZ_CP017768.1_1539, NZ_CP017768.1_1548, NZ_CP017768.1_1549, NZ_CP017768.1_2272	NZ_RKRG01000001.1_277, NZ_RKRG01000001.1_358, NZ_RKRG01000002.1_6, NZ_RKRG01000003.1_196, NZ_RKRG01000003.1_218, NZ_RKRG01000004.1_61	NZ_CP011266.1_1052, NZ_CP011266.1_1103, NZ_CP011266.1_1326, NZ_CP011266.1_1355, NZ_CP011266.1_159, NZ_CP011266.1_33, NZ_CP011266.1_568	NZ_LWMU01000033.1_12, NZ_LWMU01000045.1_11, NZ_LWMU01000048.1_85, NZ_LWMU01000070.1_56, NZ_LWMU01000081.1_59	NZ_NQLD01000012.1_250, NZ_NQLD01000012.1_343, NZ_NQLD01000012.1_410, NZ_NQLD01000014.1_137	NC_009515.1_1288, NC_009515.1_1559, NC_009515.1_1708, NC_009515.1_444	NZ_CP010834.1_1302, NZ_CP010834.1_1712, NZ_CP010834.1_1986, NZ_CP010834.1_2071, NZ_CP010834.1_533, NZ_CP010834.1_840, NZ_CP010834.1_869	OMWD01000001.1_93, OMWD01000013.1_61, OMWD01000015.1_35, OMWD01000024.1_36, OMWD01000029.1_29, OMWD01000034.1_10, OMWD01000035.1_15, OMWD01000043.1_2	NZ_MZGS01000016.1_16, NZ_MZGS01000016.1_36, NZ_MZGS01000020.1_109, NZ_MZGS01000023.1_134, NZ_MZGS01000027.1_38, NZ_MZGS01000032.1_37	NZ_MZGU01000002.1_105, NZ_MZGU01000002.1_27, NZ_MZGU01000003.1_118, NZ_MZGU01000004.1_566	NZ_BAGX02000008.1_12, NZ_BAGX02000008.1_58, NZ_BAGX02000008.1_76, NZ_BAGX02000016.1_53, NZ_BAGX02000024.1_16, NZ_BAGX02000028.1_31
OG0000027	LIHJ01000016.1_3, LIHJ01000016.1_4, LIHJ01000023.1_7, LIHJ01000042.1_16		PLGY01000020.1_4, PLGY01000030.1_4, PLGY01000048.1_9, PLGY01000050.1_2, PLGY01000050.1_8, PLGY01000056.1_21	PMMR01000012.1_11, PMMR01000012.1_12, PMMR01000035.1_5, PMMR01000045.1_100, PMMR01000048.1_78, PMMR01000055.1_95, PMMR01000056.1_60, PMMR01000057.1_4, PMMR01000062.1_9, PMMR01000064.1_14	PMYA01000071.1_5, PMYA01000082.1_7, PMYA01000093.1_2, PMYA01000094.1_5, PMYA01000107.1_4, PMYA01000130.1_3, PMYA01000141.1_1, PMYA01000175.1_2	LFRW01000035.1_168, LFRW01000042.1_68, LFRW01000043.1_65	PNBI01000027.1_17, PNBI01000048.1_3, PNBI01000066.1_3, PNBI01000097.1_4, PNBI01000097.1_5, PNBI01000097.1_8, PNBI01000099.1_2, PNBI01000101.1_49, PNBI01000115.1_6, PNBI01000130.1_4, PNBI01000130.1_5		MZXQ01000003.1_10, MZXQ01000052.1_15, MZXQ01000311.1_3	CP013703.1_1175, CP013703.1_1190, CP013703.1_1192	MTND01000027.1_73	NZ_CP009505.1_1792, NZ_CP009505.1_1848, NZ_CP009505.1_2193	MVQI01000022.1_16, MVQI01000022.1_19, MVQI01000041.1_55, MVQI01000051.1_156, MVQI01000065.1_11	MVRC01000008.1_14, MVRC01000011.1_73, MVRC01000012.1_222, MVRC01000012.1_86, MVRC01000013.1_199, MVRC01000015.1_183, MVRC01000015.1_184, MVRC01000015.1_246	MVRE01000002.1_10, MVRE01000003.1_177, MVRE01000006.1_89, MVRE01000009.1_44, MVRE01000017.1_74, MVRE01000020.1_5, MVRE01000022.1_8	LVVQ01000001.1_695, LVVQ01000001.1_937	MVQY01000001.1_6, MVQY01000023.1_2, MVQY01000127.1_22, MVQY01000128.1_4, MVQY01000155.1_4, MVQY01000161.1_30, MVQY01000172.1_18	DACB01000004.1_84, DACB01000008.1_90	DAGC01000003.1_140, DAGC01000003.1_31, DAGC01000003.1_32, DAGC01000003.1_87, DAGC01000005.1_33, DAGC01000009.1_71, DAGC01000013.1_45	DAQK01000021.1_44, DAQK01000023.1_76, DAQK01000046.1_23, DAQK01000046.1_56, DAQK01000047.1_25	PMWA01000027.1_29, PMWA01000045.1_42, PMWA01000057.1_12, PMWA01000076.1_15, PMWA01000092.1_14, PMWA01000104.1_15, PMWA01000115.1_3	NC_015216.1_1455, NC_015216.1_1471, NC_015216.1_1702, NC_015216.1_1870, NC_015216.1_2046, NC_015216.1_451, NC_015216.1_61	NZ_JQLY01000001.1_1141, NZ_JQLY01000001.1_1276, NZ_JQLY01000001.1_2166, NZ_JQLY01000001.1_642	PLXT01000023.1_7, PLXT01000027.1_6, PLXT01000029.1_31, PLXT01000035.1_7, PLXT01000048.1_10, PLXT01000053.1_11, PLXT01000077.1_24, PLXT01000144.1_39	NZ_LT607756.1_1880, NZ_LT607756.1_30, NZ_LT607756.1_568	NC_015574.1_1387, NC_015574.1_1997, NC_015574.1_2259, NC_015574.1_27, NC_015574.1_580	DAHH01000001.1_15, DAHH01000003.1_147, DAHH01000004.1_4	NZ_LMVM01000012.1_156, NZ_LMVM01000012.1_352, NZ_LMVM01000023.1_202, NZ_LMVM01000023.1_380, NZ_LMVM01000033.1_217, NZ_LMVM01000041.1_120	DACV01000005.1_25, DACV01000007.1_664	DAVZ01000005.1_63, DAVZ01000036.1_14, DAVZ01000036.1_15, DAVZ01000036.1_16, DAVZ01000055.1_68	NZ_JQJK01000008.1_501, NZ_JQJK01000008.1_693, NZ_JQJK01000015.1_235, NZ_JQJK01000016.1_145, NZ_JQJK01000017.1_38	NZ_AMPO01000001.1_127, NZ_AMPO01000001.1_366, NZ_AMPO01000003.1_148, NZ_AMPO01000003.1_149, NZ_AMPO01000005.1_55, NZ_AMPO01000006.1_55	BBES01000001.1_175, BBES01000001.1_176, BBES01000009.1_79, BBES01000015.1_3, BBES01000023.1_26, BBES01000023.1_27	AMGN01000011.1_37, AMGN01000022.1_7, AMGN01000026.1_22, AMGN01000026.1_27, AMGN01000065.1_1, AMGN01000070.1_1	NC_023044.1_1588, NC_023044.1_21	MVPY01000025.1_44, MVPY01000033.1_6, MVPY01000037.1_43, MVPY01000040.1_38, MVPY01000042.1_9	DALO01000002.1_240, DALO01000011.1_42, DALO01000016.1_92, DALO01000017.1_1, DALO01000018.1_40, DALO01000027.1_1	CP022706.1_1114, CP022706.1_1403, CP022706.1_1638, CP022706.1_1969, CP022706.1_2290	NZ_CP017768.1_1423, NZ_CP017768.1_1567, NZ_CP017768.1_1713, NZ_CP017768.1_1960, NZ_CP017768.1_2241, NZ_CP017768.1_2307	NZ_RKRG01000001.1_376	NZ_CP011266.1_17		NZ_NQLD01000010.1_13	NC_009515.1_1243		OMWD01000006.1_12	NZ_MZGS01000029.1_11	NZ_MZGU01000004.1_583	NZ_BAGX02000020.1_304
OG0000028		LIHK01000001.1_15, LIHK01000001.1_16, LIHK01000017.1_32, LIHK01000056.1_85	PLGY01000019.1_21, PLGY01000025.1_83, PLGY01000036.1_75, PLGY01000056.1_33	PMMR01000014.1_79, PMMR01000041.1_57, PMMR01000045.1_86, PMMR01000055.1_25	PMYA01000054.1_22, PMYA01000121.1_6	LFRW01000002.1_2, LFRW01000023.1_51, LFRW01000029.1_36, LFRW01000035.1_87	PNBI01000046.1_6, PNBI01000091.1_4, PNBI01000145.1_3	NZ_BFAX01000002.1_111, NZ_BFAX01000002.1_156, NZ_BFAX01000004.1_61	MZXQ01000057.1_12, MZXQ01000263.1_4, MZXQ01000299.1_10, MZXQ01000312.1_14	CP013703.1_376	MTND01000008.1_51, MTND01000026.1_61, MTND01000027.1_46, MTND01000029.1_52	NZ_CP009505.1_1450, NZ_CP009505.1_355, NZ_CP009505.1_43, NZ_CP009505.1_746	MVQI01000016.1_14, MVQI01000034.1_8, MVQI01000046.1_41	MVRC01000012.1_56, MVRC01000015.1_164, MVRC01000016.1_166, MVRC01000016.1_37	MVRE01000002.1_52, MVRE01000014.1_25, MVRE01000021.1_25	LVVQ01000002.1_221	MVQY01000088.1_7, MVQY01000156.1_1, MVQY01000172.1_5, MVQY01000182.1_43	DACB01000004.1_88, DACB01000016.1_38	DAGC01000003.1_73, DAGC01000005.1_28, DAGC01000012.1_162	DAQK01000023.1_61, DAQK01000046.1_28, DAQK01000049.1_39	PMWA01000054.1_12, PMWA01000057.1_18, PMWA01000096.1_13	NC_015216.1_2060, NC_015216.1_2354, NC_015216.1_66	NZ_JQLY01000001.1_155, NZ_JQLY01000001.1_2534, NZ_JQLY01000001.1_415	PLXT01000018.1_9, PLXT01000019.1_6, PLXT01000032.1_1, PLXT01000077.1_19	NZ_LT607756.1_26, NZ_LT607756.1_302, NZ_LT607756.1_552	NC_015574.1_22, NC_015574.1_292, NC_015574.1_567	DAHH01000003.1_142, DAHH01000015.1_112, DAHH01000016.1_143	NZ_LMVM01000001.1_227, NZ_LMVM01000012.1_151, NZ_LMVM01000033.1_248	DACV01000002.1_392, DACV01000005.1_21, DACV01000007.1_275	DAVZ01000018.1_4, DAVZ01000020.1_53, DAVZ01000072.1_20	NZ_JQJK01000014.1_158, NZ_JQJK01000017.1_33, NZ_KN050693.1_448	NZ_AMPO01000001.1_361, NZ_AMPO01000003.1_162, NZ_AMPO01000003.1_220	BBES01000009.1_54, BBES01000009.1_55, BBES01000009.1_56, BBES01000019.1_54, BBES01000019.1_55, BBES01000023.1_18, BBES01000023.1_19	AMGN01000004.1_51, AMGN01000044.1_19, AMGN01000065.1_6	NC_023044.1_15, NC_023044.1_281, NC_023044.1_327	MVPY01000031.1_33, MVPY01000040.1_43, MVPY01000077.1_8	DALO01000002.1_12, DALO01000002.1_59, DALO01000016.1_97	CP022706.1_1046, CP022706.1_1100, CP022706.1_1408	NZ_CP017768.1_1955, NZ_CP017768.1_2323, NZ_CP017768.1_2372	NZ_RKRG01000001.1_374, NZ_RKRG01000001.1_514, NZ_RKRG01000003.1_1	NZ_CP011266.1_19, NZ_CP011266.1_2154, NZ_CP011266.1_679	NZ_LWMU01000042.1_31, NZ_LWMU01000054.1_22, NZ_LWMU01000080.1_1	NZ_NQLD01000010.1_15, NZ_NQLD01000014.1_27, NZ_NQLD01000015.1_2	NC_009515.1_1241, NC_009515.1_346, NC_009515.1_717	NZ_CP010834.1_216, NZ_CP010834.1_652, NZ_CP010834.1_9	OMWD01000003.1_89, OMWD01000006.1_10, OMWD01000014.1_59	NZ_MZGS01000022.1_1, NZ_MZGS01000028.1_130, NZ_MZGS01000029.1_9	NZ_MZGU01000002.1_207, NZ_MZGU01000006.1_160, NZ_MZGU01000007.1_68	NZ_BAGX02000010.1_79, NZ_BAGX02000020.1_307, NZ_BAGX02000023.1_19
OG0000029		LIHK01000056.1_127	PLGY01000022.1_44	PMMR01000023.1_2, PMMR01000023.1_4	PMYA01000132.1_20	LFRW01000005.1_1, LFRW01000019.1_46, LFRW01000035.1_118, LFRW01000035.1_65, LFRW01000042.1_57	PNBI01000098.1_16	NZ_BFAX01000002.1_225, NZ_BFAX01000002.1_226, NZ_BFAX01000003.1_300	MZXQ01000088.1_23	CP013703.1_1028, CP013703.1_1065, CP013703.1_1097, CP013703.1_1098, CP013703.1_1101, CP013703.1_1102, CP013703.1_1116, CP013703.1_1166, CP013703.1_1180, CP013703.1_1184, CP013703.1_1199, CP013703.1_1352, CP013703.1_1407, CP013703.1_1474, CP013703.1_1475, CP013703.1_1518, CP013703.1_1519, CP013703.1_554, CP013703.1_643, CP013703.1_674, CP013703.1_883	MTND01000022.1_106	NZ_CP009505.1_2160, NZ_CP009505.1_2730, NZ_CP009505.1_51, NZ_CP009505.1_664	MVQI01000024.1_6, MVQI01000042.1_13, MVQI01000051.1_161, MVQI01000072.1_41, MVQI01000077.1_27	MVRC01000012.1_7, MVRC01000015.1_201	MVRE01000009.1_26, MVRE01000009.1_29, MVRE01000009.1_47, MVRE01000022.1_12	LVVQ01000001.1_1052, LVVQ01000001.1_22, LVVQ01000001.1_402, LVVQ01000001.1_683, LVVQ01000001.1_684, LVVQ01000001.1_729, LVVQ01000001.1_833, LVVQ01000001.1_940, LVVQ01000002.1_250, LVVQ01000002.1_254	MVQY01000074.1_5, MVQY01000141.1_5, MVQY01000153.1_8		DAGC01000005.1_171, DAGC01000013.1_178	DAQK01000014.1_13, DAQK01000047.1_49		NC_015216.1_2478	NZ_JQLY01000001.1_21		NZ_LT607756.1_144	NC_015574.1_141, NC_015574.1_43	DAHH01000015.1_231, DAHH01000015.1_258	NZ_LMVM01000039.1_65, NZ_LMVM01000040.1_26	DACV01000006.1_93, DACV01000008.1_38	DAVZ01000006.1_18	NZ_JQJK01000009.1_161, NZ_JQJK01000009.1_434	NZ_AMPO01000001.1_484	BBES01000001.1_382, BBES01000001.1_383, BBES01000002.1_195, BBES01000002.1_196	AMGN01000049.1_14	NC_023044.1_138, NC_023044.1_1945	MVPY01000087.1_36	DALO01000016.1_6	CP022706.1_1273, CP022706.1_1518	NZ_CP017768.1_1843, NZ_CP017768.1_2083	NZ_RKRG01000005.1_27		NZ_LWMU01000057.1_15, NZ_LWMU01000136.1_51	NZ_NQLD01000014.1_61	NC_009515.1_1387	NZ_CP010834.1_180	OMWD01000005.1_2	NZ_MZGS01000019.1_3		NZ_BAGX02000022.1_24, NZ_BAGX02000022.1_25
OG0000030	LIHJ01000043.1_9, LIHJ01000055.1_38, LIHJ01000055.1_39, LIHJ01000055.1_40, LIHJ01000065.1_8											NZ_CP009505.1_1549, NZ_CP009505.1_1625, NZ_CP009505.1_1939, NZ_CP009505.1_1940, NZ_CP009505.1_2990	MVQI01000009.1_2, MVQI01000012.1_40, MVQI01000018.1_1, MVQI01000036.1_20, MVQI01000037.1_10, MVQI01000038.1_1, MVQI01000038.1_2, MVQI01000046.1_6, MVQI01000056.1_1, MVQI01000058.1_31, MVQI01000074.1_1, MVQI01000076.1_1				MVQY01000096.1_2, MVQY01000096.1_3		DAGC01000006.1_24	DAQK01000023.1_71, DAQK01000023.1_72			NZ_JQLY01000001.1_1546, NZ_JQLY01000001.1_1759, NZ_JQLY01000001.1_1837, NZ_JQLY01000001.1_1962, NZ_JQLY01000001.1_1963, NZ_JQLY01000001.1_2179, NZ_JQLY01000001.1_2180, NZ_JQLY01000001.1_2295, NZ_JQLY01000001.1_2296, NZ_JQLY01000001.1_2480, NZ_JQLY01000001.1_847	PLXT01000060.1_1, PLXT01000068.1_1, PLXT01000115.1_102, PLXT01000121.1_1, PLXT01000130.1_3, PLXT01000134.1_1, PLXT01000134.1_14, PLXT01000134.1_18, PLXT01000138.1_1					DACV01000002.1_314												NZ_CP011266.1_1167, NZ_CP011266.1_126, NZ_CP011266.1_1468, NZ_CP011266.1_155, NZ_CP011266.1_2088, NZ_CP011266.1_211, NZ_CP011266.1_2117, NZ_CP011266.1_262, NZ_CP011266.1_566, NZ_CP011266.1_707, NZ_CP011266.1_958					OMWD01000001.1_1, OMWD01000009.1_90, OMWD01000009.1_91, OMWD01000025.1_1, OMWD01000038.1_1, OMWD01000043.1_1, OMWD01000045.1_10, OMWD01000045.1_4, OMWD01000047.1_6, OMWD01000047.1_7, OMWD01000050.1_1, OMWD01000053.1_6	NZ_MZGS01000022.1_10
OG0000031	LIHJ01000081.1_11, LIHJ01000081.1_12, LIHJ01000081.1_9		PLGY01000020.1_19, PLGY01000020.1_21	PMMR01000054.1_4, PMMR01000054.1_6	PMYA01000141.1_15	LFRW01000017.1_25, LFRW01000022.1_19, LFRW01000022.1_20, LFRW01000022.1_21, LFRW01000034.1_5, LFRW01000034.1_6, LFRW01000045.1_2, LFRW01000045.1_5	PNBI01000074.1_5, PNBI01000074.1_8, PNBI01000160.1_22, PNBI01000160.1_23, PNBI01000160.1_24	NZ_BFAX01000003.1_108	MZXQ01000107.1_15, MZXQ01000107.1_16, MZXQ01000107.1_17, MZXQ01000123.1_15, MZXQ01000123.1_17, MZXQ01000123.1_18, MZXQ01000123.1_19, MZXQ01000123.1_20	CP013703.1_163, CP013703.1_164, CP013703.1_165	MTND01000009.1_121, MTND01000009.1_122, MTND01000009.1_123	NZ_CP009505.1_1026, NZ_CP009505.1_1027, NZ_CP009505.1_1028, NZ_CP009505.1_293, NZ_CP009505.1_296, NZ_CP009505.1_81, NZ_CP009505.1_84	MVQI01000012.1_12, MVQI01000012.1_13, MVQI01000012.1_14	MVRC01000005.1_15, MVRC01000005.1_18, MVRC01000011.1_22, MVRC01000011.1_23, MVRC01000011.1_24, MVRC01000011.1_89, MVRC01000013.1_27	MVRE01000012.1_159, MVRE01000012.1_169, MVRE01000012.1_170	LVVQ01000001.1_465, LVVQ01000001.1_466, LVVQ01000001.1_467	MVQY01000066.1_13	DACB01000007.1_77	DAGC01000009.1_43	DAQK01000007.1_7	PMWA01000082.1_12	NC_015216.1_264	NZ_JQLY01000001.1_2317	PLXT01000009.1_23	NZ_LT607756.1_2066	NC_015574.1_2187	DAHH01000007.1_15	NZ_LMVM01000012.1_509	DACV01000009.1_147	DAVZ01000027.1_31	NZ_JQJK01000015.1_62	NZ_AMPO01000001.1_55	BBES01000001.1_73	AMGN01000010.1_6	NC_023044.1_1770	MVPY01000100.1_14	DALO01000015.1_52	CP022706.1_1711	NZ_CP017768.1_1644, NZ_CP017768.1_1645	NZ_RKRG01000001.1_207	NZ_CP011266.1_2080	NZ_LWMU01000052.1_16	NZ_NQLD01000008.1_58	NC_009515.1_1067	NZ_CP010834.1_1913	OMWD01000012.1_38	NZ_MZGS01000024.1_136	NZ_MZGU01000004.1_114	NZ_BAGX02000020.1_135
OG0000032			PLGY01000003.1_6, PLGY01000066.1_7, PLGY01000066.1_8	PMMR01000055.1_114, PMMR01000060.1_46	PMYA01000004.1_6, PMYA01000062.1_17, PMYA01000102.1_4, PMYA01000165.1_47					CP013703.1_508		NZ_CP009505.1_1472, NZ_CP009505.1_1855, NZ_CP009505.1_1865, NZ_CP009505.1_2319, NZ_CP009505.1_2873, NZ_CP009505.1_687, NZ_CP009505.1_688, NZ_CP009505.1_690	MVQI01000008.1_2, MVQI01000008.1_3, MVQI01000008.1_4, MVQI01000008.1_5, MVQI01000008.1_6, MVQI01000020.1_32, MVQI01000021.1_37, MVQI01000029.1_77, MVQI01000030.1_1, MVQI01000032.1_1, MVQI01000036.1_9, MVQI01000048.1_22, MVQI01000049.1_5, MVQI01000051.1_111, MVQI01000051.1_152, MVQI01000051.1_153, MVQI01000053.1_44, MVQI01000060.1_8, MVQI01000073.1_7, MVQI01000076.1_25		MVRE01000004.1_26, MVRE01000006.1_296, MVRE01000010.1_23, MVRE01000012.1_57, MVRE01000018.1_3		MVQY01000031.1_4, MVQY01000038.1_17, MVQY01000079.1_36, MVQY01000115.1_2, MVQY01000118.1_1	DACB01000001.1_95, DACB01000004.1_120, DACB01000005.1_39, DACB01000007.1_226	DAGC01000001.1_27, DAGC01000002.1_203, DAGC01000002.1_210, DAGC01000002.1_474, DAGC01000002.1_480, DAGC01000002.1_599, DAGC01000002.1_611, DAGC01000002.1_612, DAGC01000005.1_55, DAGC01000007.1_112	DAQK01000024.1_27, DAQK01000025.1_12, DAQK01000034.1_12	PMWA01000012.1_5, PMWA01000041.1_15, PMWA01000050.1_33, PMWA01000060.1_2, PMWA01000118.1_13	NC_015216.1_1433, NC_015216.1_1519, NC_015216.1_745	NZ_JQLY01000001.1_1153, NZ_JQLY01000001.1_1795, NZ_JQLY01000001.1_692, NZ_JQLY01000001.1_866	PLXT01000042.1_68, PLXT01000098.1_4, PLXT01000111.1_4, PLXT01000139.1_11	NZ_LT607756.1_1276, NZ_LT607756.1_15, NZ_LT607756.1_798	NC_015574.1_1036, NC_015574.1_1040, NC_015574.1_1102, NC_015574.1_1168, NC_015574.1_1497, NC_015574.1_2128, NC_015574.1_263, NC_015574.1_721, NC_015574.1_802	DAHH01000008.1_59, DAHH01000011.1_10, DAHH01000011.1_11, DAHH01000011.1_12, DAHH01000011.1_9, DAHH01000015.1_129	NZ_LMVM01000001.1_196, NZ_LMVM01000012.1_133, NZ_LMVM01000039.1_118, NZ_LMVM01000041.1_71	DACV01000002.1_288, DACV01000002.1_558	DAVZ01000008.1_1, DAVZ01000054.1_4	NZ_JQJK01000009.1_380, NZ_JQJK01000014.1_6, NZ_JQJK01000015.1_182, NZ_JQJK01000015.1_183, NZ_JQJK01000015.1_184, NZ_KN050693.1_418	NZ_AMPO01000002.1_87, NZ_AMPO01000007.1_51, NZ_AMPO01000013.1_59	BBES01000008.1_120, BBES01000009.1_20, BBES01000009.1_21, BBES01000011.1_105, BBES01000011.1_106, BBES01000015.1_1, BBES01000020.1_1	AMGN01000016.1_56, AMGN01000045.1_59	NC_023044.1_1412, NC_023044.1_863	MVPY01000008.1_10, MVPY01000008.1_3, MVPY01000023.1_1, MVPY01000023.1_6, MVPY01000024.1_8, MVPY01000043.1_182, MVPY01000054.1_8, MVPY01000056.1_6, MVPY01000073.1_3, MVPY01000094.1_119, MVPY01000099.1_8	DALO01000005.1_34, DALO01000010.1_61, DALO01000013.1_19, DALO01000019.1_73, DALO01000019.1_75	CP022706.1_1083, CP022706.1_197, CP022706.1_2161	NZ_CP017768.1_1239, NZ_CP017768.1_699, NZ_CP017768.1_795, NZ_CP017768.1_860		NZ_CP011266.1_1890				NZ_CP010834.1_1204, NZ_CP010834.1_1646		NZ_MZGS01000012.1_12
OG0000033	LIHJ01000022.1_6, LIHJ01000022.1_7, LIHJ01000058.1_14, LIHJ01000058.1_15	LIHK01000007.1_27	PLGY01000022.1_26, PLGY01000022.1_39	PMMR01000002.1_4, PMMR01000023.1_13	PMYA01000186.1_3	LFRW01000023.1_21, LFRW01000043.1_102	PNBI01000049.1_4, PNBI01000102.1_5	NZ_BFAX01000003.1_237	MZXQ01000112.1_20, MZXQ01000112.1_21, MZXQ01000123.1_5, MZXQ01000208.1_11, MZXQ01000330.1_4		MTND01000004.1_59, MTND01000009.1_3	NZ_CP009505.1_2374, NZ_CP009505.1_2553, NZ_CP009505.1_314, NZ_CP009505.1_315, NZ_CP009505.1_491, NZ_CP009505.1_849	MVQI01000016.1_34, MVQI01000062.1_24	MVRC01000011.1_244, MVRC01000012.1_147	MVRE01000006.1_85, MVRE01000006.1_90, MVRE01000006.1_96, MVRE01000009.1_39, MVRE01000014.1_42		MVQY01000107.1_11, MVQY01000122.1_1, MVQY01000122.1_3, MVQY01000131.1_10, MVQY01000131.1_6, MVQY01000143.1_5	DACB01000016.1_87	DAGC01000003.1_149, DAGC01000003.1_151, DAGC01000011.1_28, DAGC01000011.1_57, DAGC01000011.1_61, DAGC01000012.1_213	DAQK01000015.1_30, DAQK01000033.1_33		NC_015216.1_1963	NZ_JQLY01000001.1_498	PLXT01000124.1_13	NZ_LT607756.1_662, NZ_LT607756.1_664	NC_015574.1_645, NC_015574.1_647	DAHH01000016.1_75, DAHH01000016.1_78	NZ_LMVM01000001.1_164, NZ_LMVM01000001.1_564, NZ_LMVM01000001.1_571, NZ_LMVM01000001.1_589, NZ_LMVM01000038.1_7	DACV01000002.1_247	DAVZ01000069.1_105	NZ_JQJK01000008.1_35, NZ_KN050694.1_71, NZ_KN050694.1_78	NZ_AMPO01000006.1_103, NZ_AMPO01000006.1_79, NZ_AMPO01000012.1_102	BBES01000003.1_83, BBES01000003.1_84, BBES01000025.1_25, BBES01000025.1_26, BBES01000025.1_29, BBES01000025.1_30	AMGN01000025.1_10	NC_023044.1_552, NC_023044.1_650	MVPY01000043.1_202, MVPY01000043.1_204, MVPY01000078.1_2, MVPY01000092.1_15	DALO01000002.1_359	CP022706.1_701, CP022706.1_818, CP022706.1_836	NZ_CP017768.1_155, NZ_CP017768.1_310	NZ_RKRG01000001.1_675, NZ_RKRG01000002.1_397, NZ_RKRG01000002.1_93	NZ_CP011266.1_1398, NZ_CP011266.1_1798, NZ_CP011266.1_379	NZ_LWMU01000011.1_53, NZ_LWMU01000050.1_20, NZ_LWMU01000062.1_18, NZ_LWMU01000079.1_5, NZ_LWMU01000103.1_87, NZ_LWMU01000114.1_39	NZ_NQLD01000004.1_46, NZ_NQLD01000011.1_40, NZ_NQLD01000012.1_298	NC_009515.1_1605, NC_009515.1_581, NC_009515.1_764	NZ_CP010834.1_404, NZ_CP010834.1_746, NZ_CP010834.1_799	OMWD01000019.1_22, OMWD01000020.1_29	NZ_MZGS01000016.1_122, NZ_MZGS01000026.1_27	NZ_MZGU01000002.1_64	NZ_BAGX02000015.1_13
OG0000034		LIHK01000014.1_16, LIHK01000014.1_17, LIHK01000017.1_24, LIHK01000017.1_25, LIHK01000029.1_6				LFRW01000002.1_36	PNBI01000043.1_10, PNBI01000043.1_4, PNBI01000066.1_8, PNBI01000155.1_9, PNBI01000160.1_2, PNBI01000160.1_3, PNBI01000160.1_5, PNBI01000167.1_1		MZXQ01000052.1_6, MZXQ01000068.1_5, MZXQ01000095.1_14, MZXQ01000156.1_9, MZXQ01000252.1_1, MZXQ01000287.1_24, MZXQ01000291.1_3		MTND01000004.1_66, MTND01000010.1_47, MTND01000011.1_20, MTND01000014.1_52, MTND01000018.1_83, MTND01000021.1_36, MTND01000026.1_159, MTND01000027.1_148, MTND01000028.1_23	NZ_CP009505.1_2009, NZ_CP009505.1_2011, NZ_CP009505.1_3312, NZ_CP009505.1_446	MVQI01000041.1_38, MVQI01000046.1_5	MVRC01000002.1_31, MVRC01000002.1_32, MVRC01000002.1_33, MVRC01000007.1_37, MVRC01000012.1_104, MVRC01000012.1_110, MVRC01000013.1_150	MVRE01000005.1_17, MVRE01000012.1_93			DACB01000016.1_218	DAGC01000002.1_223, DAGC01000002.1_224, DAGC01000004.1_192	DAQK01000029.1_70	PMWA01000031.1_67	NC_015216.1_1142, NC_015216.1_1333, NC_015216.1_1334	NZ_JQLY01000001.1_1215, NZ_JQLY01000001.1_1216, NZ_JQLY01000001.1_1374, NZ_JQLY01000001.1_755, NZ_JQLY01000001.1_987, NZ_JQLY01000001.1_988	PLXT01000007.1_4, PLXT01000034.1_5, PLXT01000034.1_6, PLXT01000045.1_27, PLXT01000071.1_9, PLXT01000112.1_5, PLXT01000112.1_6	NZ_LT607756.1_1065	NC_015574.1_1061	DAHH01000005.1_39	NZ_LMVM01000004.1_46, NZ_LMVM01000038.1_41	DACV01000002.1_627	DAVZ01000008.1_53	NZ_JQJK01000008.1_70, NZ_KN050694.1_247	NZ_AMPO01000010.1_33, NZ_AMPO01000011.1_28, NZ_AMPO01000011.1_29	BBES01000004.1_11, BBES01000004.1_12, BBES01000004.1_13, BBES01000004.1_14, BBES01000004.1_15, BBES01000005.1_156, BBES01000005.1_157	AMGN01000027.1_38, AMGN01000033.1_30, AMGN01000033.1_31	NC_023044.1_1062, NC_023044.1_1063, NC_023044.1_1172, NC_023044.1_831	MVPY01000059.1_7, MVPY01000059.1_8, MVPY01000099.1_94	DALO01000002.1_463, DALO01000005.1_63	CP022706.1_161, CP022706.1_454, CP022706.1_455, CP022706.1_582	NZ_CP017768.1_465, NZ_CP017768.1_557, NZ_CP017768.1_558, NZ_CP017768.1_902
OG0000035		LIHK01000046.1_10, LIHK01000046.1_11	PLGY01000071.1_24		PMYA01000105.1_22	LFRW01000011.1_5, LFRW01000019.1_67, LFRW01000034.1_28, LFRW01000044.1_7	PNBI01000030.1_16, PNBI01000065.1_3, PNBI01000130.1_3	NZ_BFAX01000002.1_11, NZ_BFAX01000004.1_108, NZ_BFAX01000005.1_68	MZXQ01000020.1_2, MZXQ01000020.1_3, MZXQ01000040.1_11, MZXQ01000178.1_5	CP013703.1_1267, CP013703.1_240, CP013703.1_248, CP013703.1_483	MTND01000010.1_14, MTND01000018.1_150, MTND01000018.1_151, MTND01000018.1_85	NZ_CP009505.1_1212, NZ_CP009505.1_1322, NZ_CP009505.1_2007, NZ_CP009505.1_2008, NZ_CP009505.1_472, NZ_CP009505.1_539	MVQI01000073.1_34, MVQI01000073.1_39	MVRC01000006.1_123, MVRC01000010.1_50, MVRC01000011.1_259, MVRC01000012.1_196, MVRC01000013.1_263, MVRC01000015.1_186, MVRC01000018.1_31	MVRE01000002.1_64, MVRE01000003.1_263, MVRE01000003.1_264, MVRE01000013.1_18, MVRE01000014.1_15	LVVQ01000001.1_780, LVVQ01000002.1_238	MVQY01000161.1_11, MVQY01000161.1_19		DAGC01000009.1_62	DAQK01000026.1_6, DAQK01000048.1_10, DAQK01000048.1_18, DAQK01000048.1_7, DAQK01000048.1_8, DAQK01000048.1_9	PMWA01000047.1_2, PMWA01000047.1_3	NC_015216.1_252	NZ_JQLY01000001.1_2329, NZ_JQLY01000001.1_2559	PLXT01000009.1_11, PLXT01000044.1_11, PLXT01000077.1_50	NZ_LT607756.1_2077, NZ_LT607756.1_65	NC_015574.1_2200	DAHH01000007.1_26	NZ_LMVM01000012.1_204, NZ_LMVM01000012.1_520	DACV01000005.1_59, DACV01000009.1_159	DAVZ01000005.1_33, DAVZ01000027.1_18, DAVZ01000027.1_19, DAVZ01000068.1_33	NZ_JQJK01000015.1_74, NZ_JQJK01000017.1_90	NZ_AMPO01000001.1_394, NZ_AMPO01000001.1_87	BBES01000001.1_103, BBES01000001.1_104, BBES01000002.1_38, BBES01000015.1_31, BBES01000015.1_32	AMGN01000010.1_41, AMGN01000019.1_6	NC_023044.1_1597, NC_023044.1_1789, NC_023044.1_1790	MVPY01000025.1_21, MVPY01000081.1_7	DALO01000011.1_32	CP022706.1_1373, CP022706.1_1689, CP022706.1_1952	NZ_CP017768.1_1664, NZ_CP017768.1_2021	NZ_RKRG01000001.1_221	NZ_CP011266.1_1828, NZ_CP011266.1_2100				NZ_CP010834.1_1926	OMWD01000012.1_22, OMWD01000013.1_36	NZ_MZGS01000024.1_151	NZ_MZGU01000004.1_100	NZ_BAGX02000020.1_147
OG0000036	LIHJ01000075.1_2	LIHK01000056.1_60, LIHK01000056.1_61		PMMR01000012.1_35	PMYA01000053.1_1	LFRW01000002.1_88, LFRW01000042.1_29	PNBI01000116.1_1	NZ_BFAX01000001.1_236, NZ_BFAX01000001.1_84, NZ_BFAX01000002.1_122, NZ_BFAX01000004.1_197	MZXQ01000014.1_8, MZXQ01000114.1_1, MZXQ01000322.1_6	CP013703.1_448	MTND01000008.1_76, MTND01000022.1_180	NZ_CP009505.1_1757, NZ_CP009505.1_374	MVQI01000059.1_5, MVQI01000065.1_2	MVRC01000012.1_129	MVRE01000004.1_102, MVRE01000011.1_47	LVVQ01000001.1_562	MVQY01000001.1_12, MVQY01000049.1_1, MVQY01000049.1_2, MVQY01000119.1_15, MVQY01000171.1_5, MVQY01000182.1_26	DACB01000007.1_289, DACB01000007.1_383, DACB01000007.1_384, DACB01000008.1_10, DACB01000015.1_37	DAGC01000002.1_138, DAGC01000002.1_139, DAGC01000002.1_488, DAGC01000004.1_158, DAGC01000005.1_12, DAGC01000013.1_171	DAQK01000001.1_176, DAQK01000001.1_177, DAQK01000012.1_68, DAQK01000029.1_104, DAQK01000046.1_44, DAQK01000047.1_19	PMWA01000031.1_40, PMWA01000044.1_16, PMWA01000057.1_37, PMWA01000066.1_26, PMWA01000066.1_27	NC_015216.1_1490, NC_015216.1_1778, NC_015216.1_654, NC_015216.1_655, NC_015216.1_822, NC_015216.1_85	NZ_JQLY01000001.1_1687, NZ_JQLY01000001.1_1892, NZ_JQLY01000001.1_1893, NZ_JQLY01000001.1_2516	PLXT01000038.1_34, PLXT01000038.1_35, PLXT01000060.1_19, PLXT01000062.1_3	NZ_LT607756.1_1529, NZ_LT607756.1_1530, NZ_LT607756.1_1951, NZ_LT607756.1_2316	NC_015574.1_1, NC_015574.1_1705, NC_015574.1_1706, NC_015574.1_2068	DAHH01000003.1_119, DAHH01000004.1_109, DAHH01000004.1_110, DAHH01000019.1_90	NZ_LMVM01000002.1_23, NZ_LMVM01000003.1_38, NZ_LMVM01000012.1_84, NZ_LMVM01000038.1_213, NZ_LMVM01000038.1_214, NZ_LMVM01000040.1_150, NZ_LMVM01000041.1_14, NZ_LMVM01000041.1_22	DACV01000002.1_54, DACV01000002.1_55, DACV01000002.1_612, DACV01000006.1_7, DACV01000007.1_605	DAVZ01000007.1_32, DAVZ01000008.1_65, DAVZ01000018.1_29, DAVZ01000064.1_44, DAVZ01000067.1_18, DAVZ01000067.1_19	NZ_JQJK01000008.1_248, NZ_JQJK01000008.1_249, NZ_JQJK01000009.1_23, NZ_JQJK01000009.1_289, NZ_JQJK01000014.1_11, NZ_JQJK01000015.1_134, NZ_KN050694.1_305	NZ_AMPO01000001.1_342, NZ_AMPO01000008.1_94, NZ_AMPO01000014.1_26, NZ_AMPO01000014.1_27	BBES01000007.1_55, BBES01000007.1_56, BBES01000016.1_10, BBES01000017.1_27, BBES01000017.1_28, BBES01000017.1_29	AMGN01000007.1_13, AMGN01000007.1_14, AMGN01000028.1_14, AMGN01000091.1_87	NC_023044.1_1302, NC_023044.1_1303, NC_023044.1_1665, NC_023044.1_2019	MVPY01000029.1_3, MVPY01000045.1_11, MVPY01000094.1_6, MVPY01000094.1_7	DALO01000016.1_113, DALO01000019.1_34, DALO01000029.1_51, DALO01000029.1_52	CP022706.1_1438, CP022706.1_1881, CP022706.1_2261, CP022706.1_2262	NZ_CP017768.1_1136, NZ_CP017768.1_1137, NZ_CP017768.1_1503, NZ_CP017768.1_1933	NZ_RKRG01000001.1_369, NZ_RKRG01000003.1_247	NZ_CP011266.1_1310, NZ_CP011266.1_24	NZ_LWMU01000054.1_27, NZ_LWMU01000056.1_6	NZ_NQLD01000010.1_20, NZ_NQLD01000012.1_120	NC_009515.1_1236, NC_009515.1_44	NZ_CP010834.1_1061, NZ_CP010834.1_4	OMWD01000006.1_5, OMWD01000024.1_3	NZ_MZGS01000017.1_109, NZ_MZGS01000029.1_4	NZ_MZGU01000004.1_673, NZ_MZGU01000007.1_73	NZ_BAGX02000013.1_11, NZ_BAGX02000020.1_310
OG0000037			PLGY01000048.1_2, PLGY01000061.1_4, PLGY01000072.1_11	PMMR01000036.1_4, PMMR01000037.1_10, PMMR01000051.1_26	PMYA01000113.1_6, PMYA01000131.1_28	LFRW01000029.1_27, LFRW01000035.1_18, LFRW01000043.1_34	PNBI01000018.1_5, PNBI01000033.1_3, PNBI01000046.1_3, PNBI01000087.1_3, PNBI01000119.1_25	NZ_BFAX01000003.1_260	MZXQ01000116.1_18	CP013703.1_1021	MTND01000010.1_32	NZ_CP009505.1_1782, NZ_CP009505.1_462, NZ_CP009505.1_524, NZ_CP009505.1_657, NZ_CP009505.1_787	MVQI01000016.1_40, MVQI01000051.1_112, MVQI01000059.1_4	MVRC01000012.1_66, MVRC01000013.1_203, MVRC01000013.1_219, MVRC01000013.1_61	MVRE01000012.1_100, MVRE01000012.1_120, MVRE01000018.1_26	LVVQ01000002.1_287	MVQY01000037.1_31, MVQY01000038.1_40, MVQY01000173.1_5, MVQY01000176.1_1	DACB01000004.1_19, DACB01000006.1_110, DACB01000014.1_2	DAGC01000001.1_48, DAGC01000004.1_18, DAGC01000005.1_127, DAGC01000012.1_72	DAQK01000002.1_52, DAQK01000005.1_8, DAQK01000050.1_13	PMWA01000056.1_4, PMWA01000067.1_69	NC_015216.1_1245, NC_015216.1_2125, NC_015216.1_2184, NC_015216.1_2509	NZ_JQLY01000001.1_1032, NZ_JQLY01000001.1_322	PLXT01000060.1_25, PLXT01000060.1_6, PLXT01000067.1_11, PLXT01000075.1_3, PLXT01000128.1_10	NZ_LT607756.1_120, NZ_LT607756.1_2129, NZ_LT607756.1_451, NZ_LT607756.1_927	NC_015574.1_2260, NC_015574.1_452	DAHH01000007.1_62, DAHH01000015.1_250, DAHH01000016.1_241	NZ_LMVM01000001.1_248, NZ_LMVM01000001.1_275, NZ_LMVM01000012.1_270, NZ_LMVM01000038.1_11, NZ_LMVM01000039.1_123, NZ_LMVM01000039.1_38	DACV01000002.1_245, DACV01000002.1_256, DACV01000007.1_237, DACV01000007.1_260, DACV01000009.1_5	DAVZ01000069.1_103, DAVZ01000072.1_35	NZ_JQJK01000008.1_39, NZ_JQJK01000009.1_374, NZ_JQJK01000009.1_451, NZ_JQJK01000016.1_67, NZ_KN050693.1_469, NZ_KN050693.1_494	NZ_AMPO01000001.1_153, NZ_AMPO01000001.1_257, NZ_AMPO01000009.1_3	BBES01000001.1_215, BBES01000001.1_388, BBES01000001.1_389, BBES01000002.1_134, BBES01000003.1_53, BBES01000066.1_2	AMGN01000014.1_9, AMGN01000025.1_49, AMGN01000073.1_10	NC_023044.1_101, NC_023044.1_1858, NC_023044.1_1949, NC_023044.1_528	MVPY01000033.1_65, MVPY01000037.1_66, MVPY01000043.1_158, MVPY01000079.1_31, MVPY01000101.1_57	DALO01000002.1_217, DALO01000008.1_14, DALO01000016.1_29, DALO01000032.1_22	CP022706.1_1161, CP022706.1_1310, CP022706.1_1513, CP022706.1_1614, CP022706.1_859	NZ_CP017768.1_126, NZ_CP017768.1_1735, NZ_CP017768.1_1847	NZ_RKRG01000003.1_74	NZ_CP011266.1_763	NZ_LWMU01000053.1_22	NZ_NQLD01000003.1_75	NC_009515.1_293	NZ_CP010834.1_1298	OMWD01000005.1_27	NZ_MZGS01000019.1_25	NZ_MZGU01000002.1_154	NZ_BAGX02000010.1_121
OG0000038			PLGY01000041.1_12		PMYA01000059.1_3	LFRW01000048.1_3	PNBI01000059.1_12, PNBI01000097.1_3		MZXQ01000283.1_2		MTND01000026.1_103	NZ_CP009505.1_1690		MVRC01000005.1_56, MVRC01000006.1_133, MVRC01000016.1_137	MVRE01000003.1_155, MVRE01000021.1_57	LVVQ01000002.1_272	MVQY01000019.1_2, MVQY01000044.1_50, MVQY01000059.1_9, MVQY01000066.1_3, MVQY01000066.1_31, MVQY01000066.1_4, MVQY01000071.1_16, MVQY01000071.1_21, MVQY01000072.1_12, MVQY01000072.1_22, MVQY01000103.1_4, MVQY01000130.1_9, MVQY01000138.1_4, MVQY01000145.1_1, MVQY01000145.1_14, MVQY01000146.1_8, MVQY01000164.1_6, MVQY01000169.1_12, MVQY01000180.1_11	DACB01000001.1_136, DACB01000003.1_65, DACB01000003.1_66, DACB01000007.1_60	DAGC01000002.1_38, DAGC01000002.1_512, DAGC01000002.1_517, DAGC01000003.1_191, DAGC01000003.1_203, DAGC01000005.1_65, DAGC01000007.1_138, DAGC01000009.1_24, DAGC01000011.1_44, DAGC01000012.1_104, DAGC01000012.1_114, DAGC01000012.1_173, DAGC01000012.1_180, DAGC01000012.1_28, DAGC01000012.1_29, DAGC01000012.1_50, DAGC01000012.1_51, DAGC01000013.1_238	DAQK01000001.1_91, DAQK01000016.1_49, DAQK01000016.1_50, DAQK01000018.1_16, DAQK01000018.1_45, DAQK01000018.1_46, DAQK01000020.1_1, DAQK01000036.1_4, DAQK01000041.1_7, DAQK01000045.1_7, DAQK01000049.1_7	PMWA01000015.1_6, PMWA01000015.1_7, PMWA01000015.1_8, PMWA01000015.1_9, PMWA01000019.1_4, PMWA01000019.1_9, PMWA01000061.1_4, PMWA01000062.1_74, PMWA01000064.1_6, PMWA01000080.1_34, PMWA01000090.1_4, PMWA01000110.1_6, PMWA01000116.1_6	NC_015216.1_1158, NC_015216.1_1218, NC_015216.1_1371, NC_015216.1_1403, NC_015216.1_1429, NC_015216.1_1581, NC_015216.1_1706, NC_015216.1_1725, NC_015216.1_1731, NC_015216.1_1732, NC_015216.1_2273, NC_015216.1_279	NZ_JQLY01000001.1_1185, NZ_JQLY01000001.1_2302, NZ_JQLY01000001.1_2565, NZ_JQLY01000001.1_357, NZ_JQLY01000001.1_722, NZ_JQLY01000001.1_784, NZ_JQLY01000001.1_806, NZ_JQLY01000001.1_843, NZ_JQLY01000001.1_883, NZ_JQLY01000001.1_892	PLXT01000042.1_112, PLXT01000085.1_1, PLXT01000091.1_1, PLXT01000091.1_2, PLXT01000096.1_5, PLXT01000097.1_2, PLXT01000144.1_36	NZ_LT607756.1_1072, NZ_LT607756.1_1108, NZ_LT607756.1_1114, NZ_LT607756.1_1461, NZ_LT607756.1_2048, NZ_LT607756.1_2101, NZ_LT607756.1_2103, NZ_LT607756.1_270, NZ_LT607756.1_795, NZ_LT607756.1_868, NZ_LT607756.1_874	NC_015574.1_1779, NC_015574.1_2169, NC_015574.1_797, NC_015574.1_858	DAHH01000004.1_31, DAHH01000012.1_2, DAHH01000012.1_3, DAHH01000016.1_247, DAHH01000021.1_91	NZ_LMVM01000001.1_104, NZ_LMVM01000001.1_105, NZ_LMVM01000001.1_171, NZ_LMVM01000001.1_279, NZ_LMVM01000001.1_284, NZ_LMVM01000001.1_362, NZ_LMVM01000001.1_61, NZ_LMVM01000007.1_44, NZ_LMVM01000010.1_1, NZ_LMVM01000012.1_110, NZ_LMVM01000012.1_111, NZ_LMVM01000012.1_245, NZ_LMVM01000012.1_246, NZ_LMVM01000012.1_316, NZ_LMVM01000012.1_320, NZ_LMVM01000012.1_369, NZ_LMVM01000012.1_483, NZ_LMVM01000…	DACV01000003.1_199, DACV01000003.1_219, DACV01000003.1_220, DACV01000003.1_221, DACV01000005.1_2, DACV01000005.1_3, DACV01000005.1_64, DACV01000006.1_15, DACV01000006.1_16, DACV01000006.1_17, DACV01000006.1_18, DACV01000007.1_238, DACV01000007.1_291, DACV01000007.1_439, DACV01000008.1_86, DACV01000009.1_128, DACV01000009.1_52	DAVZ01000018.1_22, DAVZ01000018.1_35, DAVZ01000018.1_36, DAVZ01000027.1_53, DAVZ01000049.1_10, DAVZ01000055.1_9, DAVZ01000066.1_10	NZ_JQJK01000008.1_678, NZ_JQJK01000009.1_138, NZ_JQJK01000009.1_179, NZ_JQJK01000009.1_321, NZ_JQJK01000009.1_454, NZ_JQJK01000015.1_34, NZ_JQJK01000016.1_169, NZ_JQJK01000016.1_40, NZ_JQJK01000016.1_41, NZ_JQJK01000016.1_42, NZ_JQJK01000017.1_3, NZ_JQJK01000017.1_4, NZ_KN050693.1_158, NZ_KN050693.1_297, NZ_KN050693.1_336, NZ_KN050693.1_337, NZ_KN050693.1_498, NZ_KN050693.1_589, NZ_KN050693.1_691…	NZ_AMPO01000001.1_29, NZ_AMPO01000001.1_336, NZ_AMPO01000001.1_405, NZ_AMPO01000001.1_406, NZ_AMPO01000001.1_68, NZ_AMPO01000001.1_77, NZ_AMPO01000001.1_78, NZ_AMPO01000001.1_84, NZ_AMPO01000003.1_169, NZ_AMPO01000003.1_89, NZ_AMPO01000004.1_94, NZ_AMPO01000004.1_99, NZ_AMPO01000012.1_52	BBES01000001.1_101, BBES01000001.1_39, BBES01000001.1_40, BBES01000001.1_89, BBES01000001.1_90, BBES01000002.1_56, BBES01000002.1_57, BBES01000006.1_107, BBES01000006.1_108, BBES01000006.1_109, BBES01000009.1_150, BBES01000009.1_151, BBES01000009.1_41, BBES01000009.1_42, BBES01000014.1_49, BBES01000014.1_88, BBES01000014.1_89, BBES01000016.1_28, BBES01000023.1_6, BBES01000038.1_9, BBES01000041.1_…	AMGN01000009.1_9, AMGN01000010.1_19, AMGN01000010.1_31, AMGN01000010.1_32, AMGN01000010.1_38, AMGN01000017.1_30, AMGN01000025.1_29, AMGN01000028.1_21, AMGN01000040.1_33, AMGN01000044.1_9, AMGN01000051.1_27, AMGN01000052.1_6, AMGN01000090.1_42, AMGN01000091.1_84	NC_023044.1_1754, NC_023044.1_1780, NC_023044.1_1787, NC_023044.1_2013, NC_023044.1_236, NC_023044.1_239, NC_023044.1_55, NC_023044.1_739	MVPY01000029.1_9, MVPY01000033.1_30, MVPY01000033.1_62, MVPY01000033.1_68, MVPY01000034.1_33, MVPY01000034.1_40, MVPY01000061.1_6, MVPY01000068.1_3, MVPY01000077.1_14, MVPY01000079.1_6, MVPY01000081.1_16, MVPY01000081.1_17, MVPY01000081.1_18, MVPY01000096.1_7, MVPY01000096.1_8, MVPY01000099.1_24, MVPY01000100.1_1	DALO01000002.1_406, DALO01000015.1_37, DALO01000015.1_65, DALO01000017.1_37	CP022706.1_1093, CP022706.1_1158, CP022706.1_1167, CP022706.1_1361, CP022706.1_1419, CP022706.1_1446, CP022706.1_1691, CP022706.1_1698, CP022706.1_1733, CP022706.1_21, CP022706.1_656, CP022706.1_737	NZ_CP017768.1_1620, NZ_CP017768.1_1658, NZ_CP017768.1_1707, NZ_CP017768.1_181, NZ_CP017768.1_1926, NZ_CP017768.1_2011, NZ_CP017768.1_2206, NZ_CP017768.1_2216, NZ_CP017768.1_294, NZ_CP017768.1_361, NZ_CP017768.1_425, NZ_CP017768.1_589		NZ_CP011266.1_1111, NZ_CP011266.1_1112, NZ_CP011266.1_317	NZ_LWMU01000048.1_82, NZ_LWMU01000103.1_83	NZ_NQLD01000004.1_109, NZ_NQLD01000012.1_68	NC_009515.1_644, NC_009515.1_93	NZ_CP010834.1_1022, NZ_CP010834.1_1799, NZ_CP010834.1_625, NZ_CP010834.1_949	OMWD01000009.1_100, OMWD01000009.1_106, OMWD01000009.1_92, OMWD01000032.1_9, OMWD01000047.1_3, OMWD01000047.1_4	NZ_MZGS01000014.1_93		NZ_BAGX02000008.1_67, NZ_BAGX02000035.1_20
OG0000039			PLGY01000031.1_1, PLGY01000038.1_8, PLGY01000051.1_6	PMMR01000012.1_16, PMMR01000038.1_40, PMMR01000043.1_11	PMYA01000014.1_12, PMYA01000036.1_11, PMYA01000053.1_12, PMYA01000116.1_4, PMYA01000160.1_5	LFRW01000002.1_61, LFRW01000032.1_4, LFRW01000043.1_15	PNBI01000033.1_4, PNBI01000052.1_7, PNBI01000054.1_6		MZXQ01000271.1_8, MZXQ01000285.1_5	CP013703.1_1301, CP013703.1_1394, CP013703.1_1411	MTND01000005.1_24, MTND01000005.1_37, MTND01000029.1_35, MTND01000039.1_21	NZ_CP009505.1_841	MVQI01000001.1_2, MVQI01000020.1_40, MVQI01000024.1_1, MVQI01000070.1_5	MVRC01000013.1_89	MVRE01000002.1_87	LVVQ01000001.1_79, LVVQ01000002.1_35	MVQY01000021.1_1, MVQY01000054.1_15, MVQY01000069.1_1, MVQY01000069.1_2, MVQY01000107.1_12	DACB01000004.1_27, DACB01000008.1_146, DACB01000012.1_39, DACB01000012.1_40	DAGC01000005.1_117, DAGC01000007.1_91, DAGC01000011.1_27, DAGC01000012.1_228, DAGC01000012.1_231, DAGC01000012.1_232	DAQK01000017.1_3, DAQK01000033.1_32	PMWA01000018.1_5, PMWA01000031.1_23, PMWA01000051.1_6, PMWA01000096.1_9	NC_015216.1_1092, NC_015216.1_1236, NC_015216.1_1754, NC_015216.1_9	NZ_JQLY01000001.1_1104, NZ_JQLY01000001.1_1113, NZ_JQLY01000001.1_195, NZ_JQLY01000001.1_528	PLXT01000056.1_42, PLXT01000077.1_10, PLXT01000077.1_78, PLXT01000132.1_9	NZ_LT607756.1_1235, NZ_LT607756.1_350, NZ_LT607756.1_94	NC_015574.1_1128, NC_015574.1_1217, NC_015574.1_1220, NC_015574.1_1316	DAHH01000005.1_93, DAHH01000015.1_132, DAHH01000015.1_275, DAHH01000016.1_95	NZ_LMVM01000001.1_158, NZ_LMVM01000001.1_160, NZ_LMVM01000040.1_147, NZ_LMVM01000040.1_155	DACV01000003.1_274, DACV01000006.1_24, DACV01000008.1_108	DAVZ01000007.1_22, DAVZ01000007.1_31, DAVZ01000007.1_33, DAVZ01000044.1_2	NZ_JQJK01000009.1_285, NZ_JQJK01000009.1_294, NZ_KN050693.1_400, NZ_KN050693.1_402	NZ_AMPO01000001.1_426, NZ_AMPO01000003.1_132, NZ_AMPO01000003.1_134, NZ_AMPO01000011.1_59	BBES01000002.1_88, BBES01000002.1_89, BBES01000002.1_90, BBES01000004.1_56, BBES01000004.1_57, BBES01000004.1_58, BBES01000009.1_102, BBES01000009.1_107, BBES01000009.1_108	AMGN01000009.1_31, AMGN01000022.1_21, AMGN01000022.1_23, AMGN01000040.1_27	NC_023044.1_1200, NC_023044.1_257, NC_023044.1_68	MVPY01000033.1_20, MVPY01000033.1_32, MVPY01000101.1_32	DALO01000016.1_50, DALO01000017.1_15, DALO01000017.1_17	CP022706.1_1128, CP022706.1_1130, CP022706.1_1342, CP022706.1_429	NZ_CP017768.1_1995, NZ_CP017768.1_2287, NZ_CP017768.1_2292	NZ_RKRG01000001.1_276, NZ_RKRG01000001.1_97, NZ_RKRG01000002.1_101, NZ_RKRG01000002.1_388, NZ_RKRG01000003.1_77	NZ_CP011266.1_1407, NZ_CP011266.1_160, NZ_CP011266.1_1790, NZ_CP011266.1_1914, NZ_CP011266.1_766	NZ_LWMU01000048.1_56, NZ_LWMU01000053.1_26, NZ_LWMU01000068.1_7, NZ_LWMU01000081.1_60, NZ_LWMU01000125.1_12	NZ_NQLD01000002.1_40, NZ_NQLD01000002.1_58, NZ_NQLD01000002.1_59, NZ_NQLD01000003.1_68, NZ_NQLD01000006.1_102, NZ_NQLD01000008.1_113, NZ_NQLD01000008.1_128, NZ_NQLD01000012.1_307	NC_009515.1_1122, NC_009515.1_1148, NC_009515.1_290, NC_009515.1_955	NZ_CP010834.1_1295, NZ_CP010834.1_1607, NZ_CP010834.1_1805, NZ_CP010834.1_1985, NZ_CP010834.1_789	OMWD01000005.1_30, OMWD01000009.1_102, OMWD01000013.1_85, OMWD01000019.1_12, OMWD01000029.1_28	NZ_MZGS01000016.1_132, NZ_MZGS01000019.1_29, NZ_MZGS01000023.1_83, NZ_MZGS01000024.1_20, NZ_MZGS01000027.1_37	NZ_MZGU01000002.1_151, NZ_MZGU01000004.1_224, NZ_MZGU01000004.1_54, NZ_MZGU01000004.1_694, NZ_MZGU01000004.1_72	NZ_BAGX02000010.1_157, NZ_BAGX02000015.1_14, NZ_BAGX02000022.1_6, NZ_BAGX02000035.1_8, NZ_BAGX02000037.1_21
OG0000040	LIHJ01000003.1_16	LIHK01000025.1_3	PLGY01000072.1_7, PLGY01000072.1_8	PMMR01000001.1_2, PMMR01000001.1_3, PMMR01000063.1_8	PMYA01000063.1_26, PMYA01000104.1_8	LFRW01000019.1_43, LFRW01000055.1_84	PNBI01000101.1_57		MZXQ01000049.1_1, MZXQ01000085.1_1, MZXQ01000158.1_1, MZXQ01000158.1_2, MZXQ01000158.1_3	CP013703.1_1016, CP013703.1_789		NZ_CP009505.1_286, NZ_CP009505.1_537	MVQI01000029.1_86, MVQI01000042.1_9, MVQI01000078.1_6	MVRC01000006.1_104, MVRC01000006.1_112	MVRE01000003.1_151, MVRE01000003.1_244, MVRE01000006.1_207, MVRE01000006.1_209, MVRE01000014.1_16	LVVQ01000001.1_960, LVVQ01000002.1_312	MVQY01000085.1_6	DACB01000004.1_57, DACB01000005.1_9, DACB01000006.1_62	DAGC01000002.1_247, DAGC01000005.1_76, DAGC01000012.1_361	DAQK01000026.1_5, DAQK01000042.1_4, DAQK01000047.1_31, DAQK01000047.1_32, DAQK01000047.1_33, DAQK01000047.1_34	PMWA01000105.1_9	NC_015216.1_1027, NC_015216.1_1525, NC_015216.1_2215	NZ_JQLY01000001.1_1462, NZ_JQLY01000001.1_277, NZ_JQLY01000001.1_977	PLXT01000030.1_4, PLXT01000142.1_2, PLXT01000142.1_3, PLXT01000142.1_4, PLXT01000142.1_5	NZ_LT607756.1_1437, NZ_LT607756.1_419, NZ_LT607756.1_648, NZ_LT607756.1_68	NC_015574.1_1119, NC_015574.1_1178, NC_015574.1_417, NC_015574.1_67	DAHH01000005.1_57, DAHH01000005.1_96, DAHH01000008.1_42, DAHH01000015.1_297, DAHH01000016.1_275	NZ_LMVM01000003.1_1, NZ_LMVM01000006.1_6, NZ_LMVM01000023.1_222, NZ_LMVM01000040.1_141	DACV01000002.1_254, DACV01000002.1_345, DACV01000003.1_132, DACV01000003.1_18, DACV01000005.1_61	DAVZ01000005.1_30, DAVZ01000034.1_4, DAVZ01000042.1_84, DAVZ01000046.1_42, DAVZ01000065.1_13, DAVZ01000065.1_4	NZ_JQJK01000008.1_519, NZ_JQJK01000009.1_275, NZ_JQJK01000014.1_94, NZ_JQJK01000014.1_95, NZ_JQJK01000014.1_96, NZ_JQJK01000014.1_97, NZ_KN050694.1_343	NZ_AMPO01000001.1_396, NZ_AMPO01000004.1_171, NZ_AMPO01000009.1_46	BBES01000002.1_40, BBES01000002.1_41, BBES01000012.1_89, BBES01000012.1_90, BBES01000012.1_91, BBES01000042.1_5, BBES01000042.1_6, BBES01000042.1_7	AMGN01000004.1_183, AMGN01000019.1_4, AMGN01000037.1_11	NC_023044.1_1239, NC_023044.1_1963, NC_023044.1_1964, NC_023044.1_456	MVPY01000037.1_29, MVPY01000040.1_10, MVPY01000043.1_104, MVPY01000074.1_9	DALO01000002.1_183, DALO01000012.1_13, DALO01000029.1_111, DALO01000029.1_72	CP022706.1_1371, CP022706.1_2341, CP022706.1_904	NZ_CP017768.1_1058, NZ_CP017768.1_121, NZ_CP017768.1_2019, NZ_CP017768.1_80	NZ_RKRG01000001.1_33	NZ_CP011266.1_1844	NZ_LWMU01000048.1_97	NZ_NQLD01000006.1_41	NC_009515.1_889	NZ_CP010834.1_1733	OMWD01000016.1_42	NZ_MZGS01000023.1_152	NZ_MZGU01000004.1_282	NZ_BAGX02000026.1_11
OG0000041			PLGY01000048.1_11	PMMR01000035.1_8, PMMR01000051.1_6, PMMR01000051.1_7	PMYA01000089.1_2, PMYA01000089.1_3, PMYA01000118.1_10, PMYA01000130.1_1	LFRW01000024.1_63, LFRW01000037.1_14, LFRW01000041.1_40	PNBI01000051.1_2, PNBI01000061.1_12, PNBI01000069.1_5, PNBI01000069.1_6		MZXQ01000100.1_4	CP013703.1_839, CP013703.1_842, CP013703.1_958	MTND01000010.1_36, MTND01000026.1_27, MTND01000026.1_60, MTND01000027.1_171, MTND01000041.1_28	NZ_CP009505.1_1715, NZ_CP009505.1_2092, NZ_CP009505.1_530, NZ_CP009505.1_742	MVQI01000041.1_27, MVQI01000053.1_41	MVRC01000006.1_130, MVRC01000011.1_157, MVRC01000013.1_109	MVRE01000013.1_6, MVRE01000013.1_7, MVRE01000017.1_25, MVRE01000017.1_26	LVVQ01000001.1_709, LVVQ01000001.1_782, LVVQ01000001.1_786, LVVQ01000002.1_23	MVQY01000095.1_9	DACB01000001.1_83, DACB01000004.1_42, DACB01000007.1_400	DAGC01000002.1_159, DAGC01000002.1_623	DAQK01000001.1_196, DAQK01000043.1_13	PMWA01000078.1_18, PMWA01000098.1_9	NC_015216.1_1004, NC_015216.1_12, NC_015216.1_667	NZ_JQLY01000001.1_1487, NZ_JQLY01000001.1_1880, NZ_JQLY01000001.1_2583	PLXT01000038.1_48, PLXT01000077.1_75, PLXT01000102.1_11	NZ_LT607756.1_1152, NZ_LT607756.1_1509, NZ_LT607756.1_88	NC_015574.1_1231, NC_015574.1_1609, NC_015574.1_88	DAHH01000004.1_124, DAHH01000010.1_19, DAHH01000015.1_280, DAHH01000015.1_281, DAHH01000015.1_282	NZ_LMVM01000023.1_12, NZ_LMVM01000033.1_221, NZ_LMVM01000040.1_142	DACV01000002.1_33, DACV01000002.1_416, DACV01000008.1_117	DAVZ01000007.1_25, DAVZ01000020.1_29, DAVZ01000033.1_11	NZ_JQJK01000008.1_276, NZ_JQJK01000009.1_276, NZ_JQJK01000014.1_184	NZ_AMPO01000001.1_419, NZ_AMPO01000001.1_420, NZ_AMPO01000002.1_109, NZ_AMPO01000014.1_38	BBES01000002.1_77, BBES01000002.1_78, BBES01000008.1_80, BBES01000017.1_7, BBES01000017.1_8	AMGN01000009.1_22, AMGN01000016.1_33, AMGN01000079.1_1	NC_023044.1_1292, NC_023044.1_885	MVPY01000038.1_58, MVPY01000065.1_2, MVPY01000101.1_27	DALO01000029.1_68, DALO01000030.1_37	CP022706.1_1349, CP022706.1_224, CP022706.1_2275	NZ_CP017768.1_1124, NZ_CP017768.1_2001, NZ_CP017768.1_838	NZ_RKRG01000003.1_204, NZ_RKRG01000005.1_20	NZ_CP011266.1_1337, NZ_CP011266.1_617	NZ_LWMU01000033.1_5, NZ_LWMU01000070.1_105	NZ_NQLD01000012.1_256, NZ_NQLD01000014.1_196	NC_009515.1_1700, NC_009515.1_387	NZ_CP010834.1_591, NZ_CP010834.1_849	OMWD01000008.1_20, OMWD01000035.1_8	NZ_MZGS01000016.1_26, NZ_MZGS01000020.1_56	NZ_MZGU01000002.1_29, NZ_MZGU01000004.1_323	NZ_BAGX02000002.1_14, NZ_BAGX02000013.1_56
OG0000042	LIHJ01000005.1_8, LIHJ01000012.1_1, LIHJ01000022.1_23, LIHJ01000022.1_39, LIHJ01000072.1_36, LIHJ01000088.1_38	LIHK01000028.1_10, LIHK01000028.1_11, LIHK01000035.1_1, LIHK01000056.1_136, LIHK01000056.1_148				LFRW01000017.1_24, LFRW01000026.1_27, LFRW01000030.1_6, LFRW01000035.1_158	PNBI01000049.1_22, PNBI01000070.1_3, PNBI01000074.1_2, PNBI01000119.1_14, PNBI01000120.1_8, PNBI01000152.1_15	NZ_BFAX01000001.1_184	MZXQ01000095.1_5, MZXQ01000115.1_4, MZXQ01000203.1_3, MZXQ01000203.1_4, MZXQ01000215.1_4	CP013703.1_217, CP013703.1_85	MTND01000001.1_10, MTND01000002.1_15, MTND01000002.1_2, MTND01000006.1_9, MTND01000009.1_96, MTND01000014.1_11, MTND01000015.1_24, MTND01000020.1_3, MTND01000020.1_7, MTND01000031.1_66, MTND01000031.1_69, MTND01000032.1_63, MTND01000034.1_47, MTND01000041.1_4	NZ_CP009505.1_2305, NZ_CP009505.1_256, NZ_CP009505.1_258, NZ_CP009505.1_2955, NZ_CP009505.1_30, NZ_CP009505.1_3161	MVQI01000051.1_108, MVQI01000051.1_3	MVRC01000002.1_28, MVRC01000005.1_12, MVRC01000013.1_2, MVRC01000015.1_232, MVRC01000015.1_56	MVRE01000018.1_17	LVVQ01000001.1_292, LVVQ01000001.1_372	MVQY01000032.1_9, MVQY01000095.1_19, MVQY01000181.1_13	DACB01000001.1_64, DACB01000007.1_392	DAGC01000002.1_149, DAGC01000002.1_644, DAGC01000012.1_203, DAGC01000013.1_72	DAQK01000001.1_186, DAQK01000021.1_24, DAQK01000023.1_42, DAQK01000033.1_43	PMWA01000042.1_2, PMWA01000045.1_12, PMWA01000045.1_13, PMWA01000094.1_15	NC_015216.1_2101, NC_015216.1_662, NC_015216.1_973	NZ_JQLY01000001.1_1521, NZ_JQLY01000001.1_1885, NZ_JQLY01000001.1_374	PLXT01000038.1_42, PLXT01000108.1_37, PLXT01000146.1_12	NZ_LT607756.1_1182, NZ_LT607756.1_1520	NC_015574.1_1271, NC_015574.1_1697, NC_015574.1_2391	DAHH01000004.1_118, DAHH01000010.1_47	NZ_LMVM01000033.1_40, NZ_LMVM01000038.1_225, NZ_LMVM01000039.1_145	DACV01000002.1_43, DACV01000002.1_535	DAVZ01000045.1_3, DAVZ01000064.1_17, DAVZ01000067.1_7	NZ_JQJK01000008.1_260, NZ_JQJK01000009.1_334, NZ_KN050694.1_414	NZ_AMPO01000002.1_133, NZ_AMPO01000014.1_32	BBES01000008.1_52, BBES01000017.1_18, BBES01000017.1_19	AMGN01000007.1_7, AMGN01000016.1_9	NC_023044.1_1285, NC_023044.1_1297, NC_023044.1_251, NC_023044.1_909	MVPY01000038.1_66, MVPY01000044.1_5	DALO01000029.1_62, DALO01000030.1_57	CP022706.1_2268, CP022706.1_245	NZ_CP017768.1_1130, NZ_CP017768.1_2274, NZ_CP017768.1_815	NZ_RKRG01000002.1_401, NZ_RKRG01000005.1_14	NZ_CP011266.1_1394, NZ_CP011266.1_612	NZ_LWMU01000070.1_100, NZ_LWMU01000079.1_11	NZ_NQLD01000012.1_294, NZ_NQLD01000014.1_190	NC_009515.1_1609, NC_009515.1_393	NZ_CP010834.1_584, NZ_CP010834.1_803	OMWD01000008.1_15, OMWD01000019.1_26	NZ_MZGS01000016.1_118, NZ_MZGS01000016.1_178, NZ_MZGS01000020.1_61	NZ_MZGU01000002.1_60, NZ_MZGU01000004.1_316	NZ_BAGX02000002.1_8, NZ_BAGX02000015.1_8
OG0000043	LIHJ01000028.1_7		PLGY01000037.1_127	PMMR01000058.1_29	PMYA01000097.1_10	LFRW01000026.1_32, LFRW01000047.1_12, LFRW01000047.1_13, LFRW01000050.1_8	PNBI01000085.1_4, PNBI01000091.1_14, PNBI01000152.1_9	NZ_BFAX01000001.1_130, NZ_BFAX01000003.1_41	MZXQ01000116.1_10, MZXQ01000224.1_1, MZXQ01000257.1_1, MZXQ01000292.1_17	CP013703.1_210, CP013703.1_767, CP013703.1_769	MTND01000014.1_54	NZ_CP009505.1_1161, NZ_CP009505.1_2091, NZ_CP009505.1_538	MVQI01000013.1_1, MVQI01000075.1_5	MVRC01000006.1_114, MVRC01000012.1_240, MVRC01000015.1_50, MVRC01000016.1_22	MVRE01000006.1_206, MVRE01000014.1_46	LVVQ01000001.1_365, LVVQ01000001.1_366	MVQY01000049.1_12	DACB01000007.1_373	DAGC01000002.1_126	DAQK01000001.1_166	PMWA01000066.1_12	NC_015216.1_642	NZ_JQLY01000001.1_1904	PLXT01000038.1_24	NZ_LT607756.1_1541	NC_015574.1_1716	DAHH01000004.1_99	NZ_LMVM01000038.1_202	DACV01000002.1_66	DAVZ01000067.1_29	NZ_JQJK01000008.1_236	NZ_AMPO01000014.1_15	BBES01000017.1_45	AMGN01000007.1_24	NC_023044.1_1313	MVPY01000052.1_6, MVPY01000094.1_17	DALO01000029.1_41	CP022706.1_2251	NZ_CP017768.1_1147	NZ_RKRG01000004.1_100	NZ_CP011266.1_525	NZ_LWMU01000070.1_19	NZ_NQLD01000005.1_50	NC_009515.1_489	NZ_CP010834.1_475	OMWD01000002.1_68	NZ_MZGS01000020.1_154	NZ_MZGU01000003.1_169	NZ_BAGX02000001.1_46
OG0000044	LIHJ01000006.1_25, LIHJ01000041.1_2, LIHJ01000043.1_20, LIHJ01000055.1_113, LIHJ01000087.1_4, LIHJ01000089.1_152	LIHK01000009.1_4, LIHK01000021.1_2, LIHK01000021.1_8, LIHK01000041.1_12, LIHK01000053.1_12	PLGY01000024.1_49, PLGY01000054.1_11, PLGY01000060.1_27, PLGY01000064.1_25	PMMR01000007.1_1, PMMR01000049.1_16, PMMR01000056.1_96, PMMR01000064.1_24	PMYA01000048.1_3, PMYA01000073.1_13, PMYA01000105.1_4, PMYA01000163.1_2	LFRW01000038.1_16, LFRW01000055.1_60	PNBI01000065.1_30, PNBI01000089.1_2	NZ_BFAX01000003.1_3	MZXQ01000014.1_6		MTND01000008.1_35, MTND01000022.1_241, MTND01000031.1_5	NZ_CP009505.1_2572, NZ_CP009505.1_3401, NZ_CP009505.1_79, NZ_CP009505.1_80	MVQI01000030.1_20, MVQI01000048.1_10, MVQI01000049.1_12	MVRC01000010.1_26, MVRC01000010.1_28	MVRE01000006.1_316, MVRE01000011.1_34, MVRE01000013.1_64, MVRE01000013.1_66		MVQY01000033.1_12, MVQY01000036.1_5, MVQY01000064.1_10, MVQY01000089.1_12	DACB01000001.1_30, DACB01000015.1_45, DACB01000016.1_63, DACB01000016.1_94	DAGC01000002.1_498, DAGC01000003.1_114, DAGC01000003.1_158, DAGC01000006.1_32	DAQK01000002.1_17, DAQK01000012.1_58, DAQK01000014.1_27, DAQK01000015.1_21	PMWA01000010.1_2, PMWA01000024.1_16, PMWA01000028.1_45, PMWA01000029.1_10, PMWA01000029.1_7	NC_015216.1_1023, NC_015216.1_1037, NC_015216.1_1226, NC_015216.1_1292, NC_015216.1_1815, NC_015216.1_1953, NC_015216.1_941	NZ_JQLY01000001.1_1302, NZ_JQLY01000001.1_1449, NZ_JQLY01000001.1_1469, NZ_JQLY01000001.1_1555, NZ_JQLY01000001.1_2050, NZ_JQLY01000001.1_505, NZ_JQLY01000001.1_619, NZ_JQLY01000001.1_706, NZ_JQLY01000001.1_791	PLXT01000037.1_47, PLXT01000049.1_15, PLXT01000064.1_11, PLXT01000111.1_6, PLXT01000116.1_6, PLXT01000124.1_5, PLXT01000143.1_20	NZ_LT607756.1_1629, NZ_LT607756.1_671	NC_015574.1_1167, NC_015574.1_1806, NC_015574.1_2162, NC_015574.1_655	DAHH01000004.1_5, DAHH01000016.1_69, DAHH01000019.1_3	NZ_LMVM01000001.1_298, NZ_LMVM01000001.1_299, NZ_LMVM01000012.1_532, NZ_LMVM01000012.1_533, NZ_LMVM01000033.1_93	DACV01000002.1_127, DACV01000007.1_215, DACV01000007.1_216	DAVZ01000040.1_40, DAVZ01000060.1_10, DAVZ01000060.1_9	NZ_JQJK01000015.1_87, NZ_JQJK01000015.1_88, NZ_KN050693.1_516, NZ_KN050693.1_517, NZ_KN050694.1_451	NZ_AMPO01000002.1_227, NZ_AMPO01000004.1_177, NZ_AMPO01000005.1_14, NZ_AMPO01000012.1_94	BBES01000004.1_169, BBES01000015.1_62, BBES01000015.1_63, BBES01000025.1_7, BBES01000025.1_8	AMGN01000011.1_1, AMGN01000037.1_17, AMGN01000090.1_37	NC_023044.1_1610, NC_023044.1_663, NC_023044.1_982, NC_023044.1_998	MVPY01000025.1_7, MVPY01000066.1_4, MVPY01000092.1_7	DALO01000002.1_368	CP022706.1_1935, CP022706.1_331, CP022706.1_340, CP022706.1_691	NZ_CP017768.1_1451, NZ_CP017768.1_321, NZ_CP017768.1_655	NZ_RKRG01000002.1_24	NZ_CP011266.1_1813	NZ_LWMU01000048.1_67	NZ_NQLD01000006.1_16	NC_009515.1_864	NZ_CP010834.1_1688	OMWD01000013.1_56	NZ_MZGS01000023.1_106	NZ_MZGU01000003.1_83	NZ_BAGX02000032.1_51
OG0000045	LIHJ01000073.1_8	LIHK01000010.1_20, LIHK01000013.1_30, LIHK01000023.1_41						NZ_BFAX01000004.1_265		CP013703.1_23		NZ_CP009505.1_147, NZ_CP009505.1_3430	MVQI01000004.1_6, MVQI01000080.1_13		MVRE01000003.1_98, MVRE01000006.1_10, MVRE01000006.1_146, MVRE01000006.1_159, MVRE01000006.1_2, MVRE01000007.1_40, MVRE01000011.1_61, MVRE01000017.1_51	LVVQ01000001.1_339	MVQY01000070.1_1, MVQY01000092.1_1		DAGC01000004.1_209	DAQK01000001.1_4, DAQK01000029.1_52	PMWA01000033.1_8							NZ_LMVM01000001.1_370, NZ_LMVM01000005.1_48, NZ_LMVM01000005.1_49, NZ_LMVM01000005.1_50	DACV01000002.1_357, DACV01000007.1_648	DAVZ01000005.1_19, DAVZ01000027.1_42, DAVZ01000027.1_43, DAVZ01000055.1_59	NZ_JQJK01000015.1_253, NZ_KN050693.1_598	NZ_AMPO01000001.1_252		AMGN01000064.1_9		MVPY01000024.1_11	DALO01000005.1_30, DALO01000030.1_9	CP022706.1_2130		NZ_RKRG01000001.1_540	NZ_CP011266.1_1124, NZ_CP011266.1_1904, NZ_CP011266.1_477	NZ_LWMU01000033.1_35				OMWD01000002.1_18, OMWD01000010.1_21, OMWD01000058.1_4	NZ_MZGS01000020.1_197
OG0000046		LIHK01000014.1_28	PLGY01000002.1_23, PLGY01000007.1_5, PLGY01000009.1_11, PLGY01000010.1_2, PLGY01000013.1_8, PLGY01000021.1_12, PLGY01000036.1_71, PLGY01000060.1_1, PLGY01000064.1_74	PMMR01000020.1_12, PMMR01000028.1_4, PMMR01000041.1_53, PMMR01000044.1_2, PMMR01000056.1_119, PMMR01000056.1_63	PMYA01000086.1_27, PMYA01000149.1_13	LFRW01000043.1_82	PNBI01000083.1_14	NZ_BFAX01000004.1_6, NZ_BFAX01000005.1_35	MZXQ01000009.1_20, MZXQ01000053.1_2, MZXQ01000249.1_1		MTND01000011.1_2	NZ_CP009505.1_1095, NZ_CP009505.1_166, NZ_CP009505.1_813, NZ_CP009505.1_908, NZ_CP009505.1_911, NZ_CP009505.1_985	MVQI01000082.1_146	MVRC01000006.1_51			MVQY01000010.1_7, MVQY01000027.1_2, MVQY01000030.1_5, MVQY01000079.1_14	DACB01000015.1_1, DACB01000016.1_142, DACB01000016.1_292	DAGC01000002.1_176, DAGC01000002.1_259, DAGC01000002.1_403, DAGC01000003.1_205, DAGC01000004.1_105, DAGC01000012.1_160	DAQK01000018.1_43, DAQK01000023.1_30, DAQK01000024.1_6, DAQK01000027.1_39, DAQK01000029.1_158	PMWA01000009.1_6, PMWA01000028.1_40, PMWA01000040.1_3, PMWA01000045.1_17, PMWA01000088.1_29, PMWA01000108.1_2, PMWA01000110.1_32, PMWA01000126.1_18	NC_015216.1_1294, NC_015216.1_1948, NC_015216.1_566, NC_015216.1_720, NC_015216.1_861, NC_015216.1_884, NC_015216.1_971	NZ_JQLY01000001.1_1236, NZ_JQLY01000001.1_1524, NZ_JQLY01000001.1_1615, NZ_JQLY01000001.1_1646, NZ_JQLY01000001.1_1825, NZ_JQLY01000001.1_1990, NZ_JQLY01000001.1_509	PLXT01000053.1_53, PLXT01000056.1_57, PLXT01000072.1_4, PLXT01000134.1_32, PLXT01000137.1_55, PLXT01000146.1_14	NZ_LT607756.1_1186, NZ_LT607756.1_1259, NZ_LT607756.1_1809, NZ_LT607756.1_678, NZ_LT607756.1_898, NZ_LT607756.1_964	NC_015574.1_1275, NC_015574.1_1341, NC_015574.1_1366, NC_015574.1_1427, NC_015574.1_1531, NC_015574.1_660, NC_015574.1_899, NC_015574.1_938	DAHH01000008.1_32, DAHH01000009.1_19, DAHH01000009.1_63, DAHH01000010.1_57, DAHH01000016.1_64	NZ_LMVM01000001.1_404, NZ_LMVM01000001.1_450, NZ_LMVM01000001.1_637, NZ_LMVM01000001.1_649, NZ_LMVM01000002.1_67, NZ_LMVM01000006.1_16, NZ_LMVM01000012.1_123, NZ_LMVM01000012.1_67, NZ_LMVM01000033.1_36, NZ_LMVM01000033.1_75, NZ_LMVM01000033.1_77	DACV01000002.1_469, DACV01000002.1_539, DACV01000005.1_10, DACV01000007.1_16, DACV01000007.1_98	DAVZ01000014.1_1, DAVZ01000018.1_15, DAVZ01000062.1_11, DAVZ01000062.1_9, DAVZ01000064.1_15, DAVZ01000064.1_36, DAVZ01000071.1_44	NZ_JQJK01000008.1_383, NZ_JQJK01000014.1_108, NZ_JQJK01000014.1_54, NZ_JQJK01000016.1_83, NZ_JQJK01000017.1_17, NZ_KN050693.1_633, NZ_KN050693.1_677, NZ_KN050694.1_146, NZ_KN050694.1_163, NZ_KN050694.1_410, NZ_KN050694.1_421, NZ_KN050694.1_457	NZ_AMPO01000002.1_141, NZ_AMPO01000002.1_21, NZ_AMPO01000004.1_150, NZ_AMPO01000005.1_56, NZ_AMPO01000011.1_3, NZ_AMPO01000012.1_88	BBES01000008.1_44, BBES01000030.1_1, BBES01000034.1_4, BBES01000034.1_5, BBES01000043.1_7, BBES01000043.1_8, BBES01000050.1_3, BBES01000050.1_4, BBES01000050.1_5, BBES01000087.1_1	AMGN01000013.1_2, AMGN01000016.1_3, AMGN01000052.1_53, AMGN01000055.1_10	NC_023044.1_1076, NC_023044.1_1077, NC_023044.1_670, NC_023044.1_945	MVPY01000034.1_4, MVPY01000064.1_21, MVPY01000092.1_2	DALO01000002.1_373, DALO01000005.1_84, DALO01000021.1_4, DALO01000029.1_118, DALO01000031.1_26	CP022706.1_125, CP022706.1_2351, CP022706.1_249, CP022706.1_361, CP022706.1_478, CP022706.1_686	NZ_CP017768.1_326, NZ_CP017768.1_387, NZ_CP017768.1_536	NZ_RKRG01000001.1_328, NZ_RKRG01000002.1_348	NZ_CP011266.1_1537, NZ_CP011266.1_1834, NZ_CP011266.1_82	NZ_LWMU01000011.1_31, NZ_LWMU01000045.1_32, NZ_LWMU01000052.1_34	NZ_NQLD01000006.1_49, NZ_NQLD01000012.1_356, NZ_NQLD01000012.1_357, NZ_NQLD01000013.1_20	NC_009515.1_1203, NC_009515.1_1544, NC_009515.1_1545	NZ_CP010834.1_1377, NZ_CP010834.1_1780, NZ_CP010834.1_2039	OMWD01000001.1_29, OMWD01000028.1_25	NZ_MZGS01000014.1_40, NZ_MZGS01000023.1_103, NZ_MZGS01000032.1_4	NZ_MZGU01000002.1_118, NZ_MZGU01000004.1_240, NZ_MZGU01000004.1_7	NZ_BAGX02000003.1_20, NZ_BAGX02000008.1_86, NZ_BAGX02000020.1_319, NZ_BAGX02000023.1_128
OG0000047			PLGY01000018.1_2, PLGY01000026.1_9, PLGY01000048.1_24, PLGY01000048.1_25, PLGY01000067.1_20	PMMR01000035.1_28, PMMR01000035.1_29	PMYA01000019.1_3, PMYA01000071.1_3, PMYA01000112.1_5, PMYA01000138.1_5		PNBI01000153.1_3		MZXQ01000247.1_1	CP013703.1_1534	MTND01000007.1_3, MTND01000022.1_101, MTND01000025.1_14, MTND01000030.1_21, MTND01000030.1_31, MTND01000038.1_10	NZ_CP009505.1_2466, NZ_CP009505.1_3098	MVQI01000010.1_31, MVQI01000015.1_7, MVQI01000044.1_20, MVQI01000052.1_3, MVQI01000062.1_1, MVQI01000067.1_23, MVQI01000077.1_13	MVRC01000006.1_143	MVRE01000012.1_11, MVRE01000015.1_85, MVRE01000017.1_14, MVRE01000017.1_9, MVRE01000018.1_50	LVVQ01000001.1_433	MVQY01000006.1_14, MVQY01000150.1_14, MVQY01000180.1_51	DACB01000012.1_12	DAGC01000012.1_278	DAQK01000053.1_15	PMWA01000046.1_38	NC_015216.1_2319	NZ_JQLY01000001.1_191	PLXT01000030.1_76	NZ_LT607756.1_341	NC_015574.1_331	DAHH01000015.1_65	NZ_LMVM01000001.1_133	DACV01000007.1_329	DAVZ01000049.1_23	NZ_KN050693.1_374	NZ_AMPO01000009.1_119	BBES01000010.1_85, BBES01000010.1_86, BBES01000010.1_87	AMGN01000004.1_103	NC_023044.1_383	MVPY01000043.1_25	DALO01000002.1_112	CP022706.1_980	NZ_CP017768.1_2429	NZ_RKRG01000002.1_446		NZ_LWMU01000059.1_81	NZ_NQLD01000012.1_216, NZ_NQLD01000014.1_156	NC_009515.1_427			NZ_MZGS01000029.1_60, NZ_MZGS01000029.1_61	NZ_MZGU01000003.1_99	NZ_BAGX02000032.1_5
OG0000048	LIHJ01000021.1_64, LIHJ01000026.1_5, LIHJ01000026.1_6	LIHK01000019.1_2	PLGY01000019.1_45, PLGY01000051.1_56, PLGY01000051.1_57, PLGY01000061.1_2	PMMR01000048.1_167, PMMR01000048.1_168, PMMR01000051.1_28, PMMR01000055.1_48	PMYA01000052.1_1, PMYA01000057.1_11, PMYA01000057.1_12, PMYA01000113.1_4	LFRW01000022.1_70, LFRW01000024.1_44	PNBI01000077.1_8, PNBI01000118.1_6	NZ_BFAX01000001.1_18	MZXQ01000084.1_8, MZXQ01000104.1_3, MZXQ01000169.1_16, MZXQ01000287.1_10	CP013703.1_1386, CP013703.1_774	MTND01000008.1_46, MTND01000019.1_1, MTND01000019.1_21, MTND01000026.1_45, MTND01000042.1_1	NZ_CP009505.1_1329, NZ_CP009505.1_254, NZ_CP009505.1_279, NZ_CP009505.1_2804, NZ_CP009505.1_2811, NZ_CP009505.1_3443	MVQI01000018.1_39, MVQI01000044.1_1, MVQI01000073.1_42	MVRC01000005.1_165, MVRC01000011.1_125, MVRC01000017.1_10	MVRE01000003.1_271, MVRE01000005.1_5	LVVQ01000001.1_102, LVVQ01000001.1_977	MVQY01000043.1_15, MVQY01000146.1_6	DACB01000001.1_13, DACB01000016.1_169	DAGC01000003.1_16, DAGC01000004.1_256	DAQK01000018.1_18, DAQK01000028.1_27	PMWA01000020.1_1, PMWA01000021.1_27, PMWA01000027.1_1	NC_015216.1_1365, NC_015216.1_1893	NZ_JQLY01000001.1_1187, NZ_JQLY01000001.1_593	PLXT01000015.1_9, PLXT01000042.1_115	NZ_LT607756.1_752, NZ_LT607756.1_899	NC_015574.1_735, NC_015574.1_900	DAHH01000009.1_20, DAHH01000016.1_7	NZ_LMVM01000001.1_401, NZ_LMVM01000009.1_6	DACV01000002.1_569, DACV01000007.1_131	DAVZ01000004.1_8, DAVZ01000030.1_30	NZ_KN050693.1_628, NZ_KN050694.1_361	NZ_AMPO01000011.1_60, NZ_AMPO01000012.1_24	BBES01000004.1_59, BBES01000014.1_97, BBES01000029.1_32, BBES01000029.1_33, BBES01000029.1_34	AMGN01000085.1_1, AMGN01000087.1_1, AMGN01000089.1_1, AMGN01000095.1_1, AMGN01000103.1_1	NC_023044.1_1041, NC_023044.1_726	MVPY01000070.1_12, MVPY01000099.1_49	DALO01000002.1_428, DALO01000003.1_24	CP022706.1_428, CP022706.1_629	NZ_CP017768.1_386, NZ_CP017768.1_583	NZ_RKRG01000002.1_144, NZ_RKRG01000003.1_142	NZ_CP011266.1_1747, NZ_CP011266.1_831	NZ_LWMU01000048.1_27, NZ_LWMU01000074.1_12	NZ_NQLD01000011.1_96, NZ_NQLD01000016.1_62	NC_009515.1_216, NC_009515.1_820	NZ_CP010834.1_1235, NZ_CP010834.1_1562	OMWD01000004.1_56, OMWD01000005.1_90	NZ_MZGS01000019.1_90, NZ_MZGS01000023.1_36	NZ_MZGU01000003.1_40, NZ_MZGU01000004.1_531	NZ_BAGX02000016.1_2, NZ_BAGX02000035.1_15
OG0000049	LIHJ01000003.1_3, LIHJ01000005.1_21, LIHJ01000073.1_3, LIHJ01000083.1_17	LIHK01000029.1_25	PLGY01000032.1_24, PLGY01000055.1_8	PMMR01000045.1_52	PMYA01000019.1_4, PMYA01000071.1_13				MZXQ01000007.1_2, MZXQ01000013.1_19, MZXQ01000058.1_10, MZXQ01000075.1_1, MZXQ01000080.1_1, MZXQ01000089.1_3, MZXQ01000089.1_5, MZXQ01000112.1_26, MZXQ01000144.1_4, MZXQ01000165.1_3, MZXQ01000214.1_2		MTND01000022.1_134	NZ_CP009505.1_1505, NZ_CP009505.1_1511, NZ_CP009505.1_1516, NZ_CP009505.1_1519, NZ_CP009505.1_1593, NZ_CP009505.1_2247, NZ_CP009505.1_303, NZ_CP009505.1_39			MVRE01000002.1_5, MVRE01000006.1_5, MVRE01000007.1_14, MVRE01000011.1_18, MVRE01000013.1_83		MVQY01000145.1_11, MVQY01000155.1_2		DAGC01000002.1_550, DAGC01000003.1_195, DAGC01000007.1_33	DAQK01000003.1_27, DAQK01000012.1_31, DAQK01000018.1_56	PMWA01000058.1_22		NZ_JQLY01000001.1_1286						DACV01000007.1_644	DAVZ01000052.1_18, DAVZ01000055.1_44	NZ_JQJK01000014.1_137	NZ_AMPO01000002.1_31	BBES01000004.1_170, BBES01000034.1_19				DALO01000004.1_17	CP022706.1_338
OG0000050	LIHJ01000081.1_23	LIHK01000015.1_7, LIHK01000030.1_6	PLGY01000025.1_23, PLGY01000025.1_32, PLGY01000064.1_37	PMMR01000014.1_19, PMMR01000014.1_29, PMMR01000022.1_2	PMYA01000015.1_1, PMYA01000018.1_23, PMYA01000122.1_1, PMYA01000122.1_10	LFRW01000023.1_57	PNBI01000045.1_8, PNBI01000073.1_5		MZXQ01000075.1_17, MZXQ01000169.1_13, MZXQ01000262.1_4	CP013703.1_1145, CP013703.1_952	MTND01000026.1_140	NZ_CP009505.1_141, NZ_CP009505.1_814, NZ_CP009505.1_816	MVQI01000060.1_24, MVQI01000082.1_134	MVRC01000004.1_9	MVRE01000006.1_101	LVVQ01000001.1_700	MVQY01000119.1_23	DACB01000005.1_4, DACB01000015.1_107, DACB01000015.1_83, DACB01000016.1_244, DACB01000017.1_16	DAGC01000002.1_263, DAGC01000004.1_165	DAQK01000027.1_45, DAQK01000029.1_97, DAQK01000029.1_98	PMWA01000021.1_50, PMWA01000031.1_27, PMWA01000031.1_42, PMWA01000088.1_22, PMWA01000095.1_7	NC_015216.1_1174, NC_015216.1_2121, NC_015216.1_725	NZ_JQLY01000001.1_1348, NZ_JQLY01000001.1_1644, NZ_JQLY01000001.1_1647, NZ_JQLY01000001.1_1768, NZ_JQLY01000001.1_1817	PLXT01000078.1_6, PLXT01000134.1_33, PLXT01000137.1_47, PLXT01000137.1_54	NZ_LT607756.1_1040, NZ_LT607756.1_1100, NZ_LT607756.1_1422, NZ_LT607756.1_1798	NC_015574.1_1025, NC_015574.1_1281, NC_015574.1_1343, NC_015574.1_1349, NC_015574.1_1360, NC_015574.1_1525	DAHH01000005.1_15, DAHH01000006.1_27, DAHH01000009.1_58, DAHH01000010.1_58	NZ_LMVM01000023.1_255, NZ_LMVM01000033.1_48, NZ_LMVM01000033.1_73, NZ_LMVM01000033.1_74, NZ_LMVM01000038.1_131	DACV01000002.1_272, DACV01000003.1_158, DACV01000007.1_13, DACV01000007.1_7	DAVZ01000013.1_45, DAVZ01000046.1_27, DAVZ01000062.1_7, DAVZ01000064.1_29	NZ_JQJK01000008.1_165, NZ_JQJK01000008.1_554, NZ_KN050694.1_149, NZ_KN050694.1_450, NZ_KN050694.1_57	NZ_AMPO01000004.1_142, NZ_AMPO01000010.1_61	BBES01000005.1_118, BBES01000030.1_10	AMGN01000027.1_11, AMGN01000052.1_45	NC_023044.1_1145, NC_023044.1_1224	MVPY01000034.1_7	DALO01000021.1_3, DALO01000021.1_8, DALO01000024.1_5, DALO01000029.1_126	CP022706.1_124, CP022706.1_130, CP022706.1_2357, CP022706.1_553	NZ_CP017768.1_1040	NZ_RKRG01000001.1_247, NZ_RKRG01000002.1_448, NZ_RKRG01000003.1_103, NZ_RKRG01000003.1_227	NZ_CP011266.1_1477, NZ_CP011266.1_1950, NZ_CP011266.1_47, NZ_CP011266.1_746, NZ_CP011266.1_791, NZ_CP011266.1_795, NZ_CP011266.1_860	NZ_LWMU01000022.1_24, NZ_LWMU01000047.1_6, NZ_LWMU01000136.1_27, NZ_LWMU01000136.1_71	NZ_NQLD01000003.1_44, NZ_NQLD01000016.1_32	NC_009515.1_185, NC_009515.1_267	NZ_CP010834.1_1192, NZ_CP010834.1_1273, NZ_CP010834.1_1279, NZ_CP010834.1_1329, NZ_CP010834.1_1779, NZ_CP010834.1_880	OMWD01000005.1_50, OMWD01000016.1_14, OMWD01000027.1_25, OMWD01000043.1_12	NZ_MZGS01000019.1_45, NZ_MZGS01000019.1_52, NZ_MZGS01000023.1_179, NZ_MZGS01000032.1_44	NZ_MZGU01000004.1_239, NZ_MZGU01000004.1_485, NZ_MZGU01000004.1_556, NZ_MZGU01000004.1_697	NZ_BAGX02000007.1_93, NZ_BAGX02000008.1_82, NZ_BAGX02000013.1_31, NZ_BAGX02000013.1_32, NZ_BAGX02000015.1_44, NZ_BAGX02000023.1_133, NZ_BAGX02000024.1_11
OG0000051	LIHJ01000015.1_5, LIHJ01000028.1_15, LIHJ01000031.1_13, LIHJ01000056.1_14, LIHJ01000070.1_7	LIHK01000023.1_74, LIHK01000056.1_7	PLGY01000025.1_13, PLGY01000072.1_79	PMMR01000014.1_8, PMMR01000062.1_71	PMYA01000129.1_1, PMYA01000161.1_8	LFRW01000018.1_8, LFRW01000024.1_29, LFRW01000042.1_27, LFRW01000055.1_89	PNBI01000031.1_11, PNBI01000052.1_4, PNBI01000074.1_14, PNBI01000081.1_9, PNBI01000097.1_25, PNBI01000164.1_6	NZ_BFAX01000003.1_26	MZXQ01000317.1_11	CP013703.1_728	MTND01000005.1_57, MTND01000010.1_11, MTND01000032.1_56, MTND01000041.1_16	NZ_CP009505.1_27	MVQI01000051.1_28, MVQI01000076.1_52	MVRC01000004.1_55, MVRC01000010.1_57, MVRC01000011.1_239, MVRC01000013.1_274	MVRE01000012.1_2	LVVQ01000001.1_103, LVVQ01000001.1_953	MVQY01000037.1_23, MVQY01000105.1_4	DACB01000006.1_60, DACB01000007.1_109, DACB01000007.1_239, DACB01000007.1_99	DAGC01000008.1_26, DAGC01000012.1_359	DAQK01000026.1_10, DAQK01000026.1_11, DAQK01000042.1_6	PMWA01000026.1_16, PMWA01000092.1_2	NC_015216.1_2217, NC_015216.1_234, NC_015216.1_236	NZ_JQLY01000001.1_2346, NZ_JQLY01000001.1_2349, NZ_JQLY01000001.1_275	PLXT01000030.1_6, PLXT01000051.1_38	NZ_LT607756.1_2106, NZ_LT607756.1_2117, NZ_LT607756.1_417	NC_015574.1_2240, NC_015574.1_2241, NC_015574.1_415	DAHH01000007.1_48, DAHH01000007.1_49, DAHH01000016.1_277	NZ_LMVM01000012.1_283, NZ_LMVM01000012.1_290, NZ_LMVM01000012.1_296, NZ_LMVM01000023.1_220	DACV01000003.1_130, DACV01000009.1_25, DACV01000009.1_28, DACV01000009.1_29	DAVZ01000014.1_10, DAVZ01000014.1_3, DAVZ01000014.1_7, DAVZ01000042.1_82	NZ_JQJK01000008.1_517, NZ_JQJK01000016.1_85, NZ_JQJK01000016.1_91, NZ_JQJK01000016.1_98	NZ_AMPO01000001.1_133, NZ_AMPO01000001.1_140, NZ_AMPO01000009.1_48	BBES01000001.1_181, BBES01000001.1_182, BBES01000001.1_191, BBES01000001.1_192, BBES01000016.1_18, BBES01000016.1_19, BBES01000023.1_15, BBES01000042.1_2, BBES01000042.1_3	AMGN01000004.1_181, AMGN01000026.1_12, AMGN01000026.1_20	NC_023044.1_13, NC_023044.1_1841, NC_023044.1_1842, NC_023044.1_1845, NC_023044.1_454	MVPY01000037.1_46, MVPY01000037.1_52, MVPY01000043.1_102	DALO01000002.1_181, DALO01000015.1_5	CP022706.1_1410, CP022706.1_1441, CP022706.1_1627, CP022706.1_1634, CP022706.1_906	NZ_CP017768.1_1716, NZ_CP017768.1_1723, NZ_CP017768.1_78	NZ_RKRG01000001.1_236, NZ_RKRG01000001.1_31	NZ_CP011266.1_1841, NZ_CP011266.1_2112	NZ_LWMU01000048.1_95, NZ_LWMU01000063.1_8	NZ_NQLD01000006.1_39, NZ_NQLD01000008.1_90	NC_009515.1_1099, NC_009515.1_887	NZ_CP010834.1_1731, NZ_CP010834.1_1941	OMWD01000009.1_85, OMWD01000016.1_44	NZ_MZGS01000023.1_150, NZ_MZGS01000024.1_169	NZ_MZGU01000004.1_284, NZ_MZGU01000004.1_88	NZ_BAGX02000020.1_157, NZ_BAGX02000025.1_12, NZ_BAGX02000026.1_13
OG0000052					PMYA01000160.1_4		PNBI01000033.1_7	NZ_BFAX01000003.1_302	MZXQ01000121.1_5	CP013703.1_1413, CP013703.1_551	MTND01000005.1_25, MTND01000027.1_154, MTND01000027.1_58	NZ_CP009505.1_312, NZ_CP009505.1_532, NZ_CP009505.1_671, NZ_CP009505.1_758	MVQI01000001.1_3, MVQI01000019.1_14, MVQI01000019.1_8	MVRC01000013.1_217	MVRE01000003.1_190, MVRE01000012.1_211	LVVQ01000001.1_1039, LVVQ01000001.1_485, LVVQ01000001.1_486, LVVQ01000001.1_78	MVQY01000021.1_2, MVQY01000041.1_11, MVQY01000161.1_43	DACB01000012.1_41, DACB01000013.1_21, DACB01000015.1_115, DACB01000016.1_78	DAGC01000002.1_350, DAGC01000002.1_361, DAGC01000008.1_35, DAGC01000012.1_230	DAQK01000004.1_52, DAQK01000040.1_32	PMWA01000021.1_52, PMWA01000051.1_5, PMWA01000061.1_20, PMWA01000064.1_4, PMWA01000076.1_25, PMWA01000088.1_1, PMWA01000097.1_8	NC_015216.1_1235, NC_015216.1_1501, NC_015216.1_1851, NC_015216.1_2291	NZ_JQLY01000001.1_1093, NZ_JQLY01000001.1_1101, NZ_JQLY01000001.1_1450, NZ_JQLY01000001.1_210, NZ_JQLY01000001.1_529, NZ_JQLY01000001.1_761	PLXT01000027.1_3, PLXT01000030.1_72, PLXT01000050.1_2, PLXT01000056.1_41, PLXT01000066.1_5, PLXT01000080.1_21, PLXT01000128.1_6, PLXT01000137.1_4	NZ_LT607756.1_1236, NZ_LT607756.1_1506, NZ_LT607756.1_2223, NZ_LT607756.1_918, NZ_LT607756.1_923, NZ_LT607756.1_925	NC_015574.1_1094, NC_015574.1_1315, NC_015574.1_1603, NC_015574.1_2354, NC_015574.1_77	DAHH01000003.1_35, DAHH01000015.1_131, DAHH01000016.1_89	NZ_LMVM01000001.1_161, NZ_LMVM01000001.1_612, NZ_LMVM01000038.1_43, NZ_LMVM01000040.1_52	DACV01000002.1_259, DACV01000002.1_266, DACV01000006.1_110, DACV01000006.1_23, DACV01000007.1_343, DACV01000007.1_587	DAVZ01000055.1_6, DAVZ01000059.1_33	NZ_JQJK01000008.1_73, NZ_JQJK01000009.1_183, NZ_KN050693.1_403, NZ_KN050694.1_123	NZ_AMPO01000002.1_71, NZ_AMPO01000003.1_116, NZ_AMPO01000006.1_59	BBES01000001.1_154, BBES01000003.1_231, BBES01000003.1_76, BBES01000008.1_146, BBES01000009.1_122	AMGN01000016.1_75, AMGN01000022.1_44, AMGN01000025.1_26	NC_023044.1_1201, NC_023044.1_548, NC_023044.1_985	MVPY01000043.1_118, MVPY01000043.1_176	DALO01000002.1_244, DALO01000005.1_39, DALO01000018.1_33, DALO01000018.1_36, DALO01000018.1_47	CP022706.1_1140, CP022706.1_183, CP022706.1_735, CP022706.1_840	NZ_CP017768.1_150, NZ_CP017768.1_2231, NZ_CP017768.1_2260, NZ_CP017768.1_875	NZ_RKRG01000002.1_100	NZ_CP011266.1_1791	NZ_LWMU01000048.1_57	NZ_NQLD01000008.1_112	NC_009515.1_1121	NZ_CP010834.1_1608	OMWD01000013.1_84	NZ_MZGS01000023.1_84	NZ_MZGU01000004.1_73	NZ_BAGX02000007.1_113, NZ_BAGX02000010.1_158, NZ_BAGX02000020.1_179
OG0000053	LIHJ01000001.1_15, LIHJ01000089.1_30	LIHK01000004.1_13, LIHK01000052.1_11, LIHK01000055.1_50, LIHK01000056.1_154	PLGY01000002.1_11, PLGY01000020.1_11, PLGY01000027.1_3, PLGY01000051.1_30, PLGY01000054.1_12	PMMR01000038.1_16, PMMR01000048.1_119, PMMR01000064.1_25, PMMR01000064.1_6	PMYA01000139.1_4, PMYA01000141.1_7	LFRW01000002.1_39, LFRW01000002.1_41, LFRW01000040.1_10	PNBI01000043.1_1, PNBI01000075.1_27, PNBI01000101.1_66	NZ_BFAX01000003.1_27	MZXQ01000012.1_3, MZXQ01000110.1_5, MZXQ01000124.1_1, MZXQ01000157.1_6, MZXQ01000200.1_2, MZXQ01000254.1_2		MTND01000015.1_9, MTND01000032.1_51, MTND01000032.1_75	NZ_CP009505.1_3297	MVQI01000020.1_52, MVQI01000049.1_3	MVRC01000011.1_134	MVRE01000019.1_48, MVRE01000023.1_34		MVQY01000059.1_11, MVQY01000163.1_24, MVQY01000168.1_13	DACB01000004.1_115, DACB01000007.1_316, DACB01000013.1_32	DAGC01000002.1_36, DAGC01000005.1_122, DAGC01000007.1_119	DAQK01000001.1_40, DAQK01000001.1_89, DAQK01000007.1_21, DAQK01000017.1_11, DAQK01000017.1_12, DAQK01000017.1_13, DAQK01000017.1_14, DAQK01000017.1_15, DAQK01000047.1_11	PMWA01000001.1_4, PMWA01000045.1_19, PMWA01000061.1_15, PMWA01000094.1_1, PMWA01000121.1_15	NC_015216.1_1840, NC_015216.1_1975, NC_015216.1_563	NZ_JQLY01000001.1_1557, NZ_JQLY01000001.1_1823, NZ_JQLY01000001.1_1993, NZ_JQLY01000001.1_2052, NZ_JQLY01000001.1_2405, NZ_JQLY01000001.1_621, NZ_JQLY01000001.1_665, NZ_JQLY01000001.1_760, NZ_JQLY01000001.1_809	PLXT01000037.1_14, PLXT01000037.1_15, PLXT01000048.1_15, PLXT01000072.1_1, PLXT01000111.1_10, PLXT01000120.1_5, PLXT01000143.1_21	NZ_LT607756.1_1604, NZ_LT607756.1_1673, NZ_LT607756.1_1950, NZ_LT607756.1_516	NC_015574.1_1781, NC_015574.1_1839, NC_015574.1_522	DAHH01000004.1_29, DAHH01000016.1_179, DAHH01000019.1_92	NZ_LMVM01000001.1_86, NZ_LMVM01000038.1_120, NZ_LMVM01000039.1_131, NZ_LMVM01000041.1_26	DACV01000002.1_74, DACV01000003.1_238, DACV01000007.1_350	DAVZ01000067.1_36	NZ_JQJK01000008.1_151, NZ_JQJK01000009.1_366, NZ_JQJK01000015.1_139, NZ_KN050693.1_319, NZ_KN050694.1_429	NZ_AMPO01000002.1_79, NZ_AMPO01000005.1_68, NZ_AMPO01000007.1_30, NZ_AMPO01000007.1_31, NZ_AMPO01000008.1_99, NZ_AMPO01000012.1_54	BBES01000007.1_45, BBES01000007.1_46, BBES01000008.1_129, BBES01000008.1_130, BBES01000011.1_75, BBES01000011.1_76, BBES01000011.1_77, BBES01000014.1_57, BBES01000014.1_58, BBES01000014.1_59	AMGN01000016.1_65, AMGN01000017.1_32, AMGN01000032.1_18, AMGN01000045.1_42, AMGN01000045.1_43	NC_023044.1_1447, NC_023044.1_1448, NC_023044.1_1659, NC_023044.1_700, NC_023044.1_701	MVPY01000024.1_1, MVPY01000024.1_2, MVPY01000045.1_5, MVPY01000060.1_8, MVPY01000069.1_9, MVPY01000092.1_67, MVPY01000099.1_23	DALO01000002.1_405, DALO01000006.1_2, DALO01000007.1_1, DALO01000019.1_29	CP022706.1_1886, CP022706.1_191, CP022706.1_2127, CP022706.1_2128, CP022706.1_650, CP022706.1_651	NZ_CP017768.1_1273, NZ_CP017768.1_1498, NZ_CP017768.1_360, NZ_CP017768.1_426, NZ_CP017768.1_866	NZ_RKRG01000005.1_66	NZ_CP011266.1_1101, NZ_CP011266.1_647, NZ_CP011266.1_648, NZ_CP011266.1_649, NZ_CP011266.1_650, NZ_CP011266.1_657		NZ_NQLD01000014.1_199	NC_009515.1_384		OMWD01000031.1_4			NZ_BAGX02000004.1_1, NZ_BAGX02000008.1_43
OG0000054			PLGY01000015.1_2, PLGY01000029.1_15, PLGY01000075.1_15	PMMR01000055.1_65	PMYA01000007.1_5, PMYA01000177.1_5	LFRW01000019.1_14	PNBI01000163.1_2	NZ_BFAX01000004.1_172	MZXQ01000047.1_9, MZXQ01000108.1_3, MZXQ01000108.1_4	CP013703.1_1253	MTND01000018.1_36, MTND01000020.1_12	NZ_CP009505.1_425, NZ_CP009505.1_683	MVQI01000034.1_4, MVQI01000043.1_15	MVRC01000016.1_68	MVRE01000002.1_100, MVRE01000002.1_98	LVVQ01000001.1_1034	MVQY01000059.1_28, MVQY01000059.1_30, MVQY01000165.1_36, MVQY01000165.1_37		DAGC01000002.1_17, DAGC01000002.1_19, DAGC01000013.1_91, DAGC01000013.1_92	DAQK01000001.1_70, DAQK01000001.1_72	PMWA01000088.1_40, PMWA01000122.1_2	NC_015216.1_2406, NC_015216.1_2407, NC_015216.1_567, NC_015216.1_569	NZ_JQLY01000001.1_1986, NZ_JQLY01000001.1_1988, NZ_JQLY01000001.1_94, NZ_JQLY01000001.1_95	PLXT01000072.1_6, PLXT01000072.1_8, PLXT01000077.1_55, PLXT01000077.1_56	NZ_LT607756.1_1621, NZ_LT607756.1_1623, NZ_LT607756.1_1898, NZ_LT607756.1_1899	NC_015574.1_1798, NC_015574.1_1800, NC_015574.1_2017, NC_015574.1_2018	DAHH01000004.1_11, DAHH01000004.1_9	NZ_LMVM01000023.1_124, NZ_LMVM01000023.1_126, NZ_LMVM01000041.1_89, NZ_LMVM01000041.1_90	DACV01000003.1_61	DAVZ01000042.1_12, DAVZ01000042.1_14, DAVZ01000055.1_100, DAVZ01000055.1_99	NZ_JQJK01000008.1_419, NZ_JQJK01000008.1_421, NZ_JQJK01000015.1_202, NZ_JQJK01000015.1_203	NZ_AMPO01000001.1_480, NZ_AMPO01000001.1_481, NZ_AMPO01000007.1_55, NZ_AMPO01000007.1_57	BBES01000002.1_182, BBES01000002.1_183, BBES01000011.1_113, BBES01000011.1_115	AMGN01000007.1_114, AMGN01000007.1_116, AMGN01000049.1_10, AMGN01000049.1_11	NC_023044.1_127, NC_023044.1_128, NC_023044.1_1395, NC_023044.1_1397	MVPY01000087.1_15, MVPY01000087.1_16, MVPY01000094.1_111, MVPY01000094.1_113		CP022706.1_1283, CP022706.1_1284, CP022706.1_2166, CP022706.1_2168	NZ_CP017768.1_1233, NZ_CP017768.1_1235, NZ_CP017768.1_2079, NZ_CP017768.1_2080	NZ_RKRG01000002.1_375, NZ_RKRG01000003.1_131	NZ_CP011266.1_1443, NZ_CP011266.1_968	NZ_LWMU01000074.1_2	NZ_NQLD01000003.1_9	NC_009515.1_229	NZ_CP010834.1_1246, NZ_CP010834.1_769	OMWD01000005.1_79	NZ_MZGS01000016.1_147, NZ_MZGS01000019.1_79	NZ_MZGU01000004.1_520	NZ_BAGX02000010.1_147, NZ_BAGX02000023.1_14, NZ_BAGX02000023.1_15
OG0000055			PLGY01000038.1_19, PLGY01000054.1_17	PMMR01000047.1_6, PMMR01000064.1_31, PMMR01000065.1_52	PMYA01000018.1_19, PMYA01000018.1_7, PMYA01000032.1_5, PMYA01000077.1_1, PMYA01000099.1_7, PMYA01000150.1_7							NZ_CP009505.1_2590, NZ_CP009505.1_49, NZ_CP009505.1_62	MVQI01000016.1_1, MVQI01000071.1_14		MVRE01000002.1_58, MVRE01000004.1_51, MVRE01000007.1_53, MVRE01000007.1_54, MVRE01000007.1_56, MVRE01000012.1_66, MVRE01000012.1_76, MVRE01000021.1_61		MVQY01000059.1_20, MVQY01000115.1_12, MVQY01000164.1_1	DACB01000001.1_105, DACB01000001.1_127, DACB01000007.1_308, DACB01000007.1_96, DACB01000015.1_30	DAGC01000002.1_27, DAGC01000002.1_467, DAGC01000005.1_53	DAQK01000001.1_80, DAQK01000022.1_1, DAQK01000033.1_71, DAQK01000033.1_72	PMWA01000021.1_63, PMWA01000050.1_35, PMWA01000087.1_10, PMWA01000087.1_11, PMWA01000110.1_48, PMWA01000117.1_18, PMWA01000117.1_19, PMWA01000121.1_7	NC_015216.1_1651, NC_015216.1_1873, NC_015216.1_578	NZ_JQLY01000001.1_1023, NZ_JQLY01000001.1_1977, NZ_JQLY01000001.1_2101, NZ_JQLY01000001.1_640, NZ_JQLY01000001.1_959	PLXT01000019.1_3, PLXT01000028.1_12, PLXT01000044.1_35, PLXT01000063.1_2, PLXT01000072.1_19, PLXT01000083.1_2, PLXT01000106.1_38, PLXT01000112.1_22	NZ_LT607756.1_1612, NZ_LT607756.1_1773, NZ_LT607756.1_2281, NZ_LT607756.1_781	NC_015574.1_1789, NC_015574.1_2420, NC_015574.1_769	DAHH01000003.1_92, DAHH01000004.1_20, DAHH01000013.1_11	NZ_LMVM01000003.1_49, NZ_LMVM01000023.1_115	DACV01000002.1_602, DACV01000003.1_52, DACV01000007.1_483	DAVZ01000008.1_73, DAVZ01000042.1_2, DAVZ01000043.1_4	NZ_JQJK01000008.1_410, NZ_KN050694.1_294	NZ_AMPO01000002.1_277, NZ_AMPO01000007.1_69, NZ_AMPO01000011.1_99	BBES01000004.1_113, BBES01000027.1_17	AMGN01000007.1_102, AMGN01000046.1_28	NC_023044.1_1017, NC_023044.1_1383	MVPY01000031.1_31, MVPY01000094.1_102, MVPY01000099.1_14	DALO01000002.1_61, DALO01000012.1_22, DALO01000013.1_34	CP022706.1_2180, CP022706.1_320, CP022706.1_389	NZ_CP017768.1_1221, NZ_CP017768.1_624	NZ_RKRG01000004.1_109, NZ_RKRG01000005.1_65	NZ_CP011266.1_516, NZ_CP011266.1_645	NZ_LWMU01000061.1_9, NZ_LWMU01000070.1_11	NZ_NQLD01000005.1_42, NZ_NQLD01000014.1_214	NC_009515.1_369, NC_009515.1_497	NZ_CP010834.1_466, NZ_CP010834.1_630	OMWD01000002.1_59, OMWD01000008.1_65	NZ_MZGS01000020.1_163, NZ_MZGS01000020.1_19	NZ_MZGU01000003.1_177, NZ_MZGU01000003.1_21	NZ_BAGX02000001.1_37, NZ_BAGX02000010.1_51
OG0000056	LIHJ01000016.1_55, LIHJ01000045.1_3, LIHJ01000045.1_7	LIHK01000002.1_24	PLGY01000037.1_8, PLGY01000040.1_5, PLGY01000057.1_4	PMMR01000031.1_41, PMMR01000045.1_6, PMMR01000067.1_11, PMMR01000069.1_3	PMYA01000106.1_7	LFRW01000023.1_46, LFRW01000023.1_47	PNBI01000034.1_1, PNBI01000039.1_2, PNBI01000046.1_10, PNBI01000046.1_11, PNBI01000129.1_16		MZXQ01000088.1_5, MZXQ01000314.1_15	CP013703.1_1070, CP013703.1_381	MTND01000005.1_7, MTND01000009.1_35, MTND01000025.1_67, MTND01000027.1_206	NZ_CP009505.1_1277, NZ_CP009505.1_2843, NZ_CP009505.1_3311	MVQI01000009.1_5, MVQI01000021.1_31, MVQI01000060.1_15	MVRC01000015.1_175, MVRC01000016.1_162, MVRC01000016.1_163	MVRE01000020.1_8	LVVQ01000001.1_293, LVVQ01000001.1_746	MVQY01000061.1_15, MVQY01000119.1_16, MVQY01000154.1_11	DACB01000007.1_177, DACB01000016.1_262	DAGC01000001.1_85, DAGC01000004.1_139, DAGC01000004.1_159	DAQK01000029.1_102, DAQK01000029.1_103, DAQK01000029.1_120, DAQK01000044.1_10	PMWA01000031.1_17, PMWA01000031.1_20, PMWA01000092.1_63	NC_015216.1_1209, NC_015216.1_171, NC_015216.1_1841	NZ_JQLY01000001.1_1306, NZ_JQLY01000001.1_2425, NZ_JQLY01000001.1_679	PLXT01000023.1_5, PLXT01000061.1_20, PLXT01000078.1_37	NZ_LT607756.1_1017, NZ_LT607756.1_2184	NC_015574.1_2318, NC_015574.1_792, NC_015574.1_999	DAHH01000003.1_8	NZ_LMVM01000023.1_250, NZ_LMVM01000040.1_90	DACV01000003.1_153, DACV01000006.1_150, DACV01000008.1_112	DAVZ01000002.1_18, DAVZ01000013.1_50	NZ_JQJK01000008.1_549, NZ_JQJK01000009.1_223	NZ_AMPO01000001.1_205, NZ_AMPO01000010.1_75, NZ_AMPO01000010.1_77	BBES01000001.1_293, BBES01000005.1_66, BBES01000005.1_68, BBES01000005.1_69, BBES01000005.1_86, BBES01000005.1_87	AMGN01000013.1_35, AMGN01000013.1_37	NC_023044.1_1123, NC_023044.1_1125, NC_023044.1_1135, NC_023044.1_1906	MVPY01000088.1_9	DALO01000008.1_61	CP022706.1_1563, CP022706.1_522, CP022706.1_524, CP022706.1_535	NZ_CP017768.1_499	NZ_RKRG01000003.1_108	NZ_CP011266.1_799	NZ_LWMU01000022.1_28	NZ_NQLD01000003.1_38	NC_009515.1_261	NZ_CP010834.1_1269	OMWD01000005.1_55	NZ_MZGS01000019.1_56		NZ_BAGX02000007.1_101
OG0000057		LIHK01000004.1_18, LIHK01000004.1_19	PLGY01000022.1_27, PLGY01000022.1_28, PLGY01000048.1_70	PMMR01000012.1_29, PMMR01000018.1_7, PMMR01000035.1_77	PMYA01000053.1_7	LFRW01000021.1_13, LFRW01000023.1_31, LFRW01000052.1_6	PNBI01000006.1_7, PNBI01000104.1_14		MZXQ01000263.1_2	CP013703.1_1014, CP013703.1_1046	MTND01000032.1_50	NZ_CP009505.1_1432, NZ_CP009505.1_1751, NZ_CP009505.1_273, NZ_CP009505.1_274, NZ_CP009505.1_2846, NZ_CP009505.1_2996, NZ_CP009505.1_3136, NZ_CP009505.1_378, NZ_CP009505.1_448	MVQI01000071.1_15	MVRC01000004.1_4, MVRC01000011.1_49, MVRC01000015.1_157	MVRE01000008.1_11, MVRE01000017.1_12	LVVQ01000002.1_210	MVQY01000042.1_9, MVQY01000158.1_2, MVQY01000163.1_27	DACB01000008.1_13, DACB01000013.1_48	DAGC01000007.1_73, DAGC01000013.1_166	DAQK01000002.1_29, DAQK01000027.1_26, DAQK01000047.1_14, DAQK01000047.1_35	PMWA01000028.1_36, PMWA01000032.1_10, PMWA01000117.1_10, PMWA01000117.1_8	NC_015216.1_1036, NC_015216.1_1242	NZ_JQLY01000001.1_1451	PLXT01000044.1_17, PLXT01000060.1_28, PLXT01000132.1_2	NZ_LT607756.1_1436, NZ_LT607756.1_636, NZ_LT607756.1_647	NC_015574.1_1541, NC_015574.1_2301	DAHH01000007.1_98, DAHH01000008.1_41	NZ_LMVM01000001.1_426, NZ_LMVM01000001.1_613, NZ_LMVM01000002.1_26, NZ_LMVM01000041.1_20	DACV01000002.1_308, DACV01000007.1_372	DAVZ01000032.1_19, DAVZ01000036.1_48, DAVZ01000055.1_24	NZ_JQJK01000014.1_14, NZ_JQJK01000015.1_137, NZ_KN050694.1_124	NZ_AMPO01000008.1_98, NZ_AMPO01000013.1_29	BBES01000003.1_238, BBES01000007.1_47, BBES01000007.1_48, BBES01000007.1_49, BBES01000007.1_50	AMGN01000091.1_91	NC_023044.1_1660, NC_023044.1_1661	MVPY01000045.1_7		CP022706.1_1885	NZ_CP017768.1_1499	NZ_RKRG01000002.1_184, NZ_RKRG01000002.1_412, NZ_RKRG01000002.1_583	NZ_CP011266.1_1383, NZ_CP011266.1_1704, NZ_CP011266.1_773	NZ_LWMU01000064.1_11, NZ_LWMU01000103.1_1	NZ_NQLD01000011.1_59, NZ_NQLD01000012.1_278	NC_009515.1_1622, NC_009515.1_783	NZ_CP010834.1_1500, NZ_CP010834.1_1520, NZ_CP010834.1_815, NZ_CP010834.1_947	OMWD01000001.1_61, OMWD01000004.1_16, OMWD01000017.1_34, OMWD01000019.1_37	NZ_MZGS01000006.1_54, NZ_MZGS01000015.1_11, NZ_MZGS01000016.1_107	NZ_MZGU01000004.1_358, NZ_MZGU01000004.1_703	NZ_BAGX02000005.1_7, NZ_BAGX02000010.1_144, NZ_BAGX02000037.1_1
OG0000058	LIHJ01000084.1_31		PLGY01000024.1_19, PLGY01000037.1_72	PMMR01000049.1_42, PMMR01000058.1_85	PMYA01000028.1_4, PMYA01000158.1_2			NZ_BFAX01000003.1_150, NZ_BFAX01000003.1_20, NZ_BFAX01000004.1_180	MZXQ01000082.1_10, MZXQ01000095.1_2, MZXQ01000212.1_9		MTND01000009.1_129	NZ_CP009505.1_129, NZ_CP009505.1_411, NZ_CP009505.1_415, NZ_CP009505.1_767, NZ_CP009505.1_792	MVQI01000017.1_46, MVQI01000058.1_34		MVRE01000002.1_106, MVRE01000003.1_86		MVQY01000059.1_25, MVQY01000142.1_8	DACB01000007.1_129, DACB01000007.1_303, DACB01000015.1_51	DAGC01000002.1_22, DAGC01000008.1_6	DAQK01000001.1_75, DAQK01000026.1_32	PMWA01000076.1_10, PMWA01000076.1_8, PMWA01000076.1_9, PMWA01000092.1_20, PMWA01000121.1_2	NC_015216.1_220, NC_015216.1_572	NZ_JQLY01000001.1_1655, NZ_JQLY01000001.1_1983, NZ_JQLY01000001.1_2361	PLXT01000051.1_26, PLXT01000072.1_13	NZ_LT607756.1_1007, NZ_LT607756.1_1618, NZ_LT607756.1_2136	NC_015574.1_1795, NC_015574.1_2269, NC_015574.1_864	DAHH01000004.1_14, DAHH01000007.1_68, DAHH01000021.1_96	NZ_LMVM01000006.1_12, NZ_LMVM01000012.1_261, NZ_LMVM01000023.1_121	DACV01000003.1_58, DACV01000005.1_115	DAVZ01000042.1_8, DAVZ01000065.1_22	NZ_JQJK01000008.1_416, NZ_JQJK01000014.1_103, NZ_JQJK01000016.1_59, NZ_KN050694.1_455	NZ_AMPO01000001.1_162, NZ_AMPO01000006.1_19, NZ_AMPO01000007.1_60	BBES01000001.1_230, BBES01000001.1_231, BBES01000027.1_2, BBES01000027.1_3	AMGN01000007.1_111, AMGN01000073.1_1	NC_023044.1_1392, NC_023044.1_1865	MVPY01000037.1_74, MVPY01000094.1_108	DALO01000008.1_20, DALO01000013.1_26	CP022706.1_1605, CP022706.1_2171	NZ_CP017768.1_1230, NZ_CP017768.1_1744	NZ_RKRG01000001.1_252, NZ_RKRG01000003.1_286	NZ_CP011266.1_1447, NZ_CP011266.1_192	NZ_LWMU01000011.1_38, NZ_LWMU01000081.1_79	NZ_NQLD01000008.1_107, NZ_NQLD01000012.1_24	NC_009515.1_1116, NC_009515.1_134	NZ_CP010834.1_1959, NZ_CP010834.1_416	OMWD01000029.1_2, OMWD01000037.1_5	NZ_MZGS01000016.1_167, NZ_MZGS01000027.1_12	NZ_MZGU01000004.1_59, NZ_MZGU01000004.1_595, NZ_MZGU01000004.1_78	NZ_BAGX02000013.1_17, NZ_BAGX02000020.1_174, NZ_BAGX02000026.1_24
OG0000059	LIHJ01000067.1_21	LIHK01000013.1_36, LIHK01000017.1_31	PLGY01000025.1_78, PLGY01000036.1_74, PLGY01000060.1_24	PMMR01000014.1_75, PMMR01000041.1_56, PMMR01000056.1_99	PMYA01000054.1_26, PMYA01000121.1_8, PMYA01000163.1_6	LFRW01000002.1_9, LFRW01000029.1_39, LFRW01000052.1_4	PNBI01000038.1_11, PNBI01000067.1_2, PNBI01000155.1_3	NZ_BFAX01000001.1_49, NZ_BFAX01000002.1_89	MZXQ01000057.1_13, MZXQ01000185.1_3, MZXQ01000299.1_3	CP013703.1_1011, CP013703.1_564	MTND01000022.1_182, MTND01000022.1_257, MTND01000026.1_74	NZ_CP009505.1_3342, NZ_CP009505.1_354, NZ_CP009505.1_777	MVQI01000051.1_146, MVQI01000071.1_64, MVQI01000082.1_68	MVRC01000012.1_69, MVRC01000013.1_145, MVRC01000016.1_40	MVRE01000004.1_68, MVRE01000021.1_21	LVVQ01000001.1_610, LVVQ01000002.1_302	MVQY01000059.1_19, MVQY01000061.1_14	DACB01000007.1_178, DACB01000007.1_309	DAGC01000001.1_84, DAGC01000002.1_28	DAQK01000001.1_81, DAQK01000044.1_9	PMWA01000092.1_64, PMWA01000121.1_8	NC_015216.1_170, NC_015216.1_579	NZ_JQLY01000001.1_1976, NZ_JQLY01000001.1_2426	PLXT01000061.1_21, PLXT01000072.1_20	NZ_LT607756.1_1611, NZ_LT607756.1_2185	NC_015574.1_1788, NC_015574.1_2319	DAHH01000003.1_9, DAHH01000004.1_21	NZ_LMVM01000023.1_112, NZ_LMVM01000040.1_89	DACV01000003.1_50, DACV01000006.1_149	DAVZ01000002.1_19, DAVZ01000046.1_1, DAVZ01000059.1_73	NZ_JQJK01000008.1_408, NZ_JQJK01000009.1_222	NZ_AMPO01000001.1_206, NZ_AMPO01000007.1_70	BBES01000001.1_294, BBES01000001.1_295, BBES01000027.1_18	AMGN01000007.1_101, AMGN01000042.1_7	NC_023044.1_1382, NC_023044.1_1907	MVPY01000088.1_8, MVPY01000094.1_101	DALO01000008.1_62, DALO01000013.1_35	CP022706.1_1562, CP022706.1_2181	NZ_CP017768.1_1220, NZ_CP017768.1_1802	NZ_RKRG01000001.1_418, NZ_RKRG01000005.1_64	NZ_CP011266.1_2279, NZ_CP011266.1_644	NZ_LWMU01000043.1_9, NZ_LWMU01000061.1_10	NZ_NQLD01000012.1_416, NZ_NQLD01000014.1_213	NC_009515.1_1294, NC_009515.1_370	NZ_CP010834.1_55, NZ_CP010834.1_629	OMWD01000006.1_53, OMWD01000008.1_64	NZ_MZGS01000020.1_20, NZ_MZGS01000031.1_22	NZ_MZGU01000003.1_22, NZ_MZGU01000007.1_23	NZ_BAGX02000010.1_50, NZ_BAGX02000020.1_244
OG0000060	LIHJ01000030.1_2, LIHJ01000032.1_16, LIHJ01000052.1_10, LIHJ01000078.1_16, LIHJ01000078.1_18, LIHJ01000089.1_103	LIHK01000009.1_12, LIHK01000056.1_46	PLGY01000019.1_41, PLGY01000037.1_30, PLGY01000037.1_73	PMMR01000055.1_45, PMMR01000058.1_84, PMMR01000065.1_18	PMYA01000080.1_43, PMYA01000142.1_3, PMYA01000142.1_4	LFRW01000055.1_54	PNBI01000137.1_3	NZ_BFAX01000001.1_36, NZ_BFAX01000002.1_112	MZXQ01000095.1_32, MZXQ01000162.1_6, MZXQ01000266.1_6	CP013703.1_16	MTND01000005.1_43, MTND01000008.1_10, MTND01000009.1_30, MTND01000014.1_43, MTND01000038.1_9	NZ_CP009505.1_3266, NZ_CP009505.1_8	MVQI01000051.1_44	MVRC01000006.1_164, MVRC01000010.1_16	MVRE01000006.1_311, MVRE01000011.1_23, MVRE01000014.1_47	LVVQ01000001.1_184	MVQY01000023.1_5, MVQY01000125.1_6, MVQY01000128.1_1	DACB01000004.1_81, DACB01000007.1_349	DAGC01000002.1_88, DAGC01000005.1_36	DAQK01000001.1_130, DAQK01000046.1_20	PMWA01000042.1_34, PMWA01000057.1_9	NC_015216.1_58, NC_015216.1_617	NZ_JQLY01000001.1_1934, NZ_JQLY01000001.1_2537	PLXT01000047.1_7, PLXT01000077.1_27	NZ_LT607756.1_1572, NZ_LT607756.1_34	NC_015574.1_1746, NC_015574.1_31	DAHH01000003.1_151, DAHH01000004.1_69	NZ_LMVM01000012.1_159, NZ_LMVM01000038.1_166	DACV01000002.1_103, DACV01000005.1_28	DAVZ01000005.1_60, DAVZ01000040.1_67	NZ_JQJK01000008.1_200, NZ_JQJK01000017.1_41	NZ_AMPO01000001.1_369, NZ_AMPO01000007.1_114	BBES01000023.1_32, BBES01000023.1_33, BBES01000026.1_31, BBES01000026.1_32	AMGN01000007.1_58, AMGN01000019.1_36	NC_023044.1_1343, NC_023044.1_24	MVPY01000040.1_35, MVPY01000094.1_57	DALO01000016.1_89, DALO01000029.1_8	CP022706.1_1400, CP022706.1_2221	NZ_CP017768.1_1181, NZ_CP017768.1_1963	NZ_RKRG01000001.1_311, NZ_RKRG01000001.1_379	NZ_CP011266.1_113, NZ_CP011266.1_14	NZ_LWMU01000054.1_21, NZ_LWMU01000081.1_23	NZ_NQLD01000002.1_7, NZ_NQLD01000010.1_10	NC_009515.1_1179, NC_009515.1_1246	NZ_CP010834.1_10, NZ_CP010834.1_2022	OMWD01000001.1_46, OMWD01000006.1_15	NZ_MZGS01000027.1_88, NZ_MZGS01000029.1_14	NZ_MZGU01000004.1_27, NZ_MZGU01000007.1_67	NZ_BAGX02000013.1_57, NZ_BAGX02000020.1_300
OG0000061		LIHK01000002.1_28	PLGY01000041.1_8, PLGY01000042.1_1, PLGY01000075.1_11	PMMR01000018.1_10, PMMR01000055.1_71, PMMR01000056.1_129, PMMR01000056.1_130	PMYA01000005.1_9, PMYA01000088.1_2	LFRW01000026.1_14, LFRW01000041.1_20	PNBI01000097.1_36, PNBI01000102.1_27		MZXQ01000234.1_1	CP013703.1_849, CP013703.1_852	MTND01000028.1_33	NZ_CP009505.1_1891	MVQI01000011.1_49, MVQI01000056.1_6, MVQI01000056.1_8	MVRC01000005.1_50, MVRC01000012.1_183	MVRE01000010.1_2, MVRE01000018.1_37, MVRE01000021.1_8	LVVQ01000002.1_325, LVVQ01000002.1_326	MVQY01000043.1_14, MVQY01000100.1_7, MVQY01000166.1_5	DACB01000001.1_14, DACB01000003.1_39	DAGC01000002.1_275, DAGC01000003.1_15, DAGC01000012.1_38	DAQK01000016.1_37, DAQK01000028.1_26	PMWA01000021.1_28, PMWA01000036.1_10, PMWA01000036.1_9, PMWA01000037.1_37, PMWA01000113.1_3	NC_015216.1_1709, NC_015216.1_1890, NC_015216.1_2445, NC_015216.1_565	NZ_JQLY01000001.1_1991, NZ_JQLY01000001.1_53, NZ_JQLY01000001.1_602	PLXT01000015.1_2, PLXT01000015.1_3, PLXT01000033.1_5, PLXT01000044.1_21, PLXT01000072.1_3, PLXT01000120.1_19	NZ_LT607756.1_1675, NZ_LT607756.1_191, NZ_LT607756.1_757	NC_015574.1_1841, NC_015574.1_186, NC_015574.1_736	DAHH01000004.1_185, DAHH01000015.1_193, DAHH01000016.1_6	NZ_LMVM01000001.1_83, NZ_LMVM01000009.1_4, NZ_LMVM01000039.1_6	DACV01000002.1_571, DACV01000007.1_352, DACV01000008.1_5	DAVZ01000030.1_24	NZ_JQJK01000009.1_477, NZ_KN050693.1_316, NZ_KN050694.1_359	NZ_AMPO01000001.1_321, NZ_AMPO01000003.1_6, NZ_AMPO01000007.1_28, NZ_AMPO01000011.1_64	BBES01000002.1_242, BBES01000002.1_243, BBES01000002.1_244, BBES01000004.1_65, BBES01000004.1_66, BBES01000004.1_67, BBES01000011.1_71, BBES01000016.1_62, BBES01000016.1_63, BBES01000016.1_64, BBES01000016.1_65	AMGN01000006.1_32, AMGN01000028.1_36, AMGN01000045.1_40, AMGN01000046.1_1	NC_023044.1_1037, NC_023044.1_175, NC_023044.1_1998	MVPY01000035.1_30, MVPY01000053.1_9, MVPY01000069.1_7, MVPY01000070.1_16	DALO01000003.1_26, DALO01000006.1_4, DALO01000018.1_16	CP022706.1_1241, CP022706.1_1463, CP022706.1_2125, CP022706.1_424	NZ_CP017768.1_1275, NZ_CP017768.1_1908, NZ_CP017768.1_2123, NZ_CP017768.1_587	NZ_RKRG01000003.1_20	NZ_CP011266.1_696	NZ_LWMU01000051.1_34	NZ_NQLD01000003.1_109	NC_009515.1_327	NZ_CP010834.1_678	OMWD01000014.1_41	NZ_MZGS01000022.1_20	NZ_MZGU01000002.1_186	NZ_BAGX02000010.1_90
OG0000062	LIHJ01000026.1_29, LIHJ01000074.1_11	LIHK01000014.1_22, LIHK01000014.1_27, LIHK01000023.1_81, LIHK01000056.1_134	PLGY01000027.1_8, PLGY01000037.1_90, PLGY01000072.1_67, PLGY01000072.1_68	PMMR01000048.1_130, PMMR01000057.1_1, PMMR01000058.1_67, PMMR01000062.1_2, PMMR01000062.1_93	PMYA01000080.1_28, PMYA01000094.1_4	LFRW01000029.1_2, LFRW01000042.1_77	PNBI01000016.1_1, PNBI01000032.1_6, PNBI01000112.1_7	NZ_BFAX01000001.1_126, NZ_BFAX01000002.1_124	MZXQ01000329.1_13	CP013703.1_1242, CP013703.1_1423	MTND01000004.1_36, MTND01000009.1_6, MTND01000028.1_21, MTND01000032.1_41	NZ_CP009505.1_1390, NZ_CP009505.1_41	MVQI01000051.1_32, MVQI01000071.1_18, MVQI01000073.1_44	MVRC01000008.1_5, MVRC01000012.1_243, MVRC01000013.1_71, MVRC01000016.1_3	MVRE01000003.1_163, MVRE01000012.1_190	LVVQ01000001.1_330, LVVQ01000001.1_432, LVVQ01000001.1_531	MVQY01000059.1_31, MVQY01000072.1_10, MVQY01000072.1_9, MVQY01000130.1_8, MVQY01000161.1_20	DACB01000007.1_94	DAGC01000002.1_16, DAGC01000009.1_63, DAGC01000012.1_102, DAGC01000012.1_181	DAQK01000001.1_69, DAQK01000046.1_57, DAQK01000048.1_6	PMWA01000021.1_46, PMWA01000045.1_40, PMWA01000047.1_8, PMWA01000064.1_7, PMWA01000096.1_19, PMWA01000103.1_4, PMWA01000118.1_5	NC_015216.1_1405, NC_015216.1_1442, NC_015216.1_1484, NC_015216.1_1690, NC_015216.1_1738, NC_015216.1_241	NZ_JQLY01000001.1_1278, NZ_JQLY01000001.1_1966, NZ_JQLY01000001.1_2339, NZ_JQLY01000001.1_826	PLXT01000023.1_15, PLXT01000037.1_52, PLXT01000044.1_10, PLXT01000051.1_44, PLXT01000053.1_9, PLXT01000078.1_38, PLXT01000112.1_10, PLXT01000112.1_11, PLXT01000126.1_4, PLXT01000144.1_31, PLXT01000144.1_32, PLXT01000144.1_33	NZ_LT607756.1_1625, NZ_LT607756.1_2085, NZ_LT607756.1_268	NC_015574.1_1802, NC_015574.1_2211, NC_015574.1_242, NC_015574.1_251, NC_015574.1_873	DAHH01000007.1_37	NZ_LMVM01000001.1_202, NZ_LMVM01000001.1_208, NZ_LMVM01000001.1_484, NZ_LMVM01000003.1_79, NZ_LMVM01000012.1_340, NZ_LMVM01000012.1_531, NZ_LMVM01000023.1_127, NZ_LMVM01000023.1_359	DACV01000009.1_172	DAVZ01000027.1_7, DAVZ01000045.1_4, DAVZ01000066.1_11	NZ_JQJK01000008.1_422, NZ_JQJK01000008.1_669, NZ_JQJK01000015.1_86, NZ_JQJK01000016.1_138, NZ_KN050693.1_424, NZ_KN050693.1_429, NZ_KN050693.1_709, NZ_KN050694.1_270	NZ_AMPO01000001.1_44, NZ_AMPO01000001.1_94, NZ_AMPO01000002.1_265, NZ_AMPO01000002.1_267, NZ_AMPO01000010.1_94, NZ_AMPO01000013.1_41	BBES01000001.1_118, BBES01000001.1_119, BBES01000004.1_133, BBES01000009.1_129	AMGN01000010.1_48, AMGN01000022.1_51, AMGN01000026.1_32, AMGN01000040.1_41, AMGN01000091.1_78	NC_023044.1_1010, NC_023044.1_1797	MVPY01000033.1_48, MVPY01000037.1_35, MVPY01000037.1_38, MVPY01000086.1_3, MVPY01000094.1_114	DALO01000015.1_25, DALO01000017.1_26	CP022706.1_1144, CP022706.1_1682, CP022706.1_379, CP022706.1_509	NZ_CP017768.1_1633, NZ_CP017768.1_1673, NZ_CP017768.1_2228, NZ_CP017768.1_504, NZ_CP017768.1_637	NZ_RKRG01000001.1_226, NZ_RKRG01000005.1_15	NZ_CP011266.1_1075, NZ_CP011266.1_2105	NZ_LWMU01000063.1_19	NZ_NQLD01000008.1_83	NC_009515.1_1092	NZ_CP010834.1_1304, NZ_CP010834.1_1931	OMWD01000012.1_16	NZ_MZGS01000024.1_158	NZ_MZGU01000004.1_95	NZ_BAGX02000025.1_13
OG0000063	LIHJ01000089.1_169	LIHK01000040.1_6, LIHK01000049.1_25	PLGY01000025.1_42, PLGY01000037.1_93	PMMR01000014.1_39, PMMR01000058.1_64	PMYA01000080.1_25	LFRW01000022.1_55	PNBI01000049.1_9, PNBI01000118.1_19	NZ_BFAX01000002.1_134, NZ_BFAX01000004.1_136	MZXQ01000162.1_7, MZXQ01000312.1_4	CP013703.1_1030, CP013703.1_140	MTND01000021.1_68, MTND01000034.1_16	NZ_CP009505.1_1347, NZ_CP009505.1_2211, NZ_CP009505.1_3100	MVQI01000043.1_18, MVQI01000051.1_129, MVQI01000078.1_8	MVRC01000002.1_11, MVRC01000012.1_3	MVRE01000003.1_294, MVRE01000010.1_16, MVRE01000021.1_9	LVVQ01000001.1_442, LVVQ01000002.1_291	MVQY01000044.1_28, MVQY01000079.1_38	DACB01000005.1_37, DACB01000007.1_18	DAGC01000002.1_205, DAGC01000013.1_213	DAQK01000024.1_29, DAQK01000045.1_30	PMWA01000059.1_18, PMWA01000080.1_31	NC_015216.1_324, NC_015216.1_689	NZ_JQLY01000001.1_1856, NZ_JQLY01000001.1_2248	PLXT01000038.1_73, PLXT01000147.1_15	NZ_LT607756.1_1466, NZ_LT607756.1_1982	NC_015574.1_1569, NC_015574.1_2098	DAHH01000004.1_154, DAHH01000019.1_61	NZ_LMVM01000012.1_366, NZ_LMVM01000023.1_42	DACV01000002.1_5, DACV01000009.1_67	DAVZ01000019.1_29, DAVZ01000063.1_30	NZ_JQJK01000008.1_308, NZ_JQJK01000016.1_166	NZ_AMPO01000007.1_125, NZ_AMPO01000008.1_61	BBES01000007.1_114, BBES01000012.1_53, BBES01000012.1_54, BBES01000012.1_55	AMGN01000037.1_42, AMGN01000038.1_6	NC_023044.1_1260, NC_023044.1_1693	MVPY01000038.1_23, MVPY01000042.1_26	DALO01000019.1_70, DALO01000029.1_90	CP022706.1_1847, CP022706.1_2317	NZ_CP017768.1_1082, NZ_CP017768.1_1540	NZ_RKRG01000001.1_169, NZ_RKRG01000002.1_167	NZ_CP011266.1_1717, NZ_CP011266.1_2041	NZ_LWMU01000048.1_3, NZ_LWMU01000114.1_26	NZ_NQLD01000008.1_23, NZ_NQLD01000011.1_72	NC_009515.1_1032, NC_009515.1_796	NZ_CP010834.1_1535, NZ_CP010834.1_1877	OMWD01000004.1_31, OMWD01000012.1_79	NZ_MZGS01000023.1_6, NZ_MZGS01000024.1_94	NZ_MZGU01000004.1_152, NZ_MZGU01000004.1_345	NZ_BAGX02000003.1_16, NZ_BAGX02000020.1_97
OG0000064	LIHJ01000009.1_28, LIHJ01000009.1_29, LIHJ01000037.1_17, LIHJ01000037.1_18, LIHJ01000054.1_11, LIHJ01000054.1_12, LIHJ01000070.1_10, LIHJ01000082.1_15, LIHJ01000082.1_16						PNBI01000143.1_1, PNBI01000143.1_2, PNBI01000143.1_3, PNBI01000164.1_1		MZXQ01000019.1_7, MZXQ01000190.1_3		MTND01000004.1_6, MTND01000004.1_7, MTND01000023.1_12, MTND01000023.1_13, MTND01000041.1_1	NZ_CP009505.1_1794, NZ_CP009505.1_2154, NZ_CP009505.1_2155, NZ_CP009505.1_2945, NZ_CP009505.1_2946, NZ_CP009505.1_367, NZ_CP009505.1_368, NZ_CP009505.1_60, NZ_CP009505.1_61	MVQI01000032.1_6, MVQI01000048.1_5, MVQI01000067.1_10	MVRC01000013.1_312, MVRC01000013.1_313														NZ_LMVM01000039.1_78, NZ_LMVM01000039.1_79		DAVZ01000058.1_2, DAVZ01000058.1_3	NZ_JQJK01000009.1_418, NZ_JQJK01000009.1_419									NZ_RKRG01000002.1_103, NZ_RKRG01000002.1_104, NZ_RKRG01000002.1_109, NZ_RKRG01000002.1_110	NZ_CP011266.1_1786, NZ_CP011266.1_1787	NZ_LWMU01000048.1_148, NZ_LWMU01000048.1_149, NZ_LWMU01000053.1_6, NZ_LWMU01000053.1_7	NZ_NQLD01000003.1_82, NZ_NQLD01000003.1_83	NC_009515.1_300, NC_009515.1_301	NZ_CP010834.1_1599, NZ_CP010834.1_1600, NZ_CP010834.1_1604, NZ_CP010834.1_1605	OMWD01000004.1_92, OMWD01000013.1_89, OMWD01000048.1_1, OMWD01000048.1_6	NZ_MZGS01000023.1_73, NZ_MZGS01000023.1_74, NZ_MZGS01000023.1_79, NZ_MZGS01000023.1_80	NZ_MZGU01000002.1_158, NZ_MZGU01000002.1_159	NZ_BAGX02000032.1_42, NZ_BAGX02000032.1_43
OG0000065		LIHK01000007.1_51	PLGY01000004.1_31								MTND01000027.1_199		MVQI01000082.1_90				MVQY01000116.1_2, MVQY01000136.1_1	DACB01000013.1_7, DACB01000016.1_118, DACB01000016.1_196	DAGC01000002.1_404, DAGC01000002.1_441, DAGC01000004.1_255, DAGC01000007.1_27, DAGC01000013.1_128, DAGC01000013.1_50	DAQK01000008.1_14, DAQK01000008.1_39	PMWA01000002.1_1, PMWA01000008.1_4, PMWA01000009.1_12, PMWA01000009.1_13, PMWA01000009.1_14, PMWA01000021.1_70, PMWA01000021.1_72, PMWA01000030.1_16, PMWA01000031.1_76, PMWA01000044.1_17, PMWA01000062.1_2, PMWA01000071.1_5, PMWA01000083.1_26, PMWA01000103.1_26	NC_015216.1_1072, NC_015216.1_1477, NC_015216.1_1489, NC_015216.1_1502, NC_015216.1_1564, NC_015216.1_1600, NC_015216.1_1605, NC_015216.1_1607, NC_015216.1_1608, NC_015216.1_1634, NC_015216.1_1674, NC_015216.1_2263, NC_015216.1_2296, NC_015216.1_832, NC_015216.1_845, NC_015216.1_871, NC_015216.1_878, NC_015216.1_918, NC_015216.1_928	NZ_JQLY01000001.1_1571, NZ_JQLY01000001.1_1593, NZ_JQLY01000001.1_1602, NZ_JQLY01000001.1_1624, NZ_JQLY01000001.1_1626, NZ_JQLY01000001.1_1666, NZ_JQLY01000001.1_872, NZ_JQLY01000001.1_992, NZ_JQLY01000001.1_993, NZ_JQLY01000001.1_994	PLXT01000037.1_24, PLXT01000037.1_25, PLXT01000044.1_4, PLXT01000044.1_5, PLXT01000044.1_7, PLXT01000048.1_3, PLXT01000063.1_12, PLXT01000076.1_2, PLXT01000077.1_33, PLXT01000096.1_4, PLXT01000097.1_10, PLXT01000097.1_13, PLXT01000097.1_9, PLXT01000104.1_4, PLXT01000121.1_18, PLXT01000121.1_19, PLXT01000121.1_24, PLXT01000128.1_15, PLXT01000128.1_16, PLXT01000136.1_18	NZ_LT607756.1_1001, NZ_LT607756.1_1028, NZ_LT607756.1_107, NZ_LT607756.1_1118, NZ_LT607756.1_1272, NZ_LT607756.1_1279, NZ_LT607756.1_140, NZ_LT607756.1_1653, NZ_LT607756.1_1885, NZ_LT607756.1_1922, NZ_LT607756.1_2287, NZ_LT607756.1_2288, NZ_LT607756.1_623, NZ_LT607756.1_629	NC_015574.1_1243, NC_015574.1_1334, NC_015574.1_1379, NC_015574.1_1401, NC_015574.1_692, NC_015574.1_776, NC_015574.1_839, NC_015574.1_840	DAHH01000006.1_15, DAHH01000006.1_38, DAHH01000011.1_18, DAHH01000011.1_35	NZ_LMVM01000001.1_219, NZ_LMVM01000001.1_513, NZ_LMVM01000008.1_6, NZ_LMVM01000012.1_124, NZ_LMVM01000012.1_125, NZ_LMVM01000012.1_207, NZ_LMVM01000012.1_208, NZ_LMVM01000012.1_370, NZ_LMVM01000033.1_269, NZ_LMVM01000038.1_29, NZ_LMVM01000040.1_103	DACV01000002.1_512, DACV01000002.1_513, DACV01000002.1_514, DACV01000005.1_85, DACV01000008.1_43	DAVZ01000005.1_31, DAVZ01000014.1_21, DAVZ01000035.1_8, DAVZ01000048.1_1, DAVZ01000071.1_35, DAVZ01000071.1_65	NZ_JQJK01000008.1_57, NZ_JQJK01000009.1_236, NZ_JQJK01000009.1_377, NZ_JQJK01000014.1_132, NZ_JQJK01000014.1_282, NZ_JQJK01000014.1_69, NZ_JQJK01000016.1_1, NZ_JQJK01000016.1_2, NZ_JQJK01000017.1_18, NZ_JQJK01000017.1_93, NZ_KN050693.1_179, NZ_KN050693.1_440, NZ_KN050693.1_629, NZ_KN050693.1_630, NZ_KN050693.1_92, NZ_KN050694.1_1, NZ_KN050694.1_282, NZ_KN050694.1_38, NZ_KN050694.1_469	NZ_AMPO01000001.1_268, NZ_AMPO01000002.1_186, NZ_AMPO01000002.1_196, NZ_AMPO01000004.1_7, NZ_AMPO01000005.1_63, NZ_AMPO01000008.1_130, NZ_AMPO01000008.1_2, NZ_AMPO01000008.1_3, NZ_AMPO01000010.1_59, NZ_AMPO01000011.1_93, NZ_AMPO01000014.1_5, NZ_AMPO01000016.1_1	BBES01000003.1_93, BBES01000005.1_120, BBES01000005.1_121, BBES01000006.1_4, BBES01000006.1_5, BBES01000007.1_1, BBES01000007.1_2, BBES01000007.1_3, BBES01000009.1_78, BBES01000015.1_89, BBES01000015.1_90, BBES01000017.1_62, BBES01000018.1_19, BBES01000018.1_20, BBES01000021.1_33, BBES01000021.1_34, BBES01000022.1_1, BBES01000022.1_2, BBES01000023.1_49, BBES01000033.1_11, BBES01000033.1_12, BBES0…	AMGN01000005.1_74, AMGN01000007.1_36, AMGN01000012.1_48, AMGN01000014.1_28, AMGN01000021.1_4, AMGN01000024.1_1, AMGN01000041.1_1, AMGN01000042.1_8, AMGN01000062.1_1	NC_023044.1_1020, NC_023044.1_1399, NC_023044.1_1409, NC_023044.1_1627, NC_023044.1_1628, NC_023044.1_1629, NC_023044.1_817	MVPY01000034.1_121, MVPY01000034.1_122, MVPY01000054.1_19, MVPY01000066.1_1, MVPY01000066.1_2, MVPY01000072.1_1, MVPY01000079.1_7, MVPY01000084.1_1, MVPY01000091.1_2, MVPY01000098.1_1, MVPY01000101.1_17	DALO01000002.1_347, DALO01000002.1_349, DALO01000005.1_59, DALO01000005.1_97, DALO01000019.1_1	CP022706.1_111, CP022706.1_1113, CP022706.1_135, CP022706.1_1388, CP022706.1_1418, CP022706.1_143, CP022706.1_144, CP022706.1_1505, CP022706.1_1785, CP022706.1_2239, CP022706.1_311, CP022706.1_312, CP022706.1_394, CP022706.1_555, CP022706.1_606	NZ_CP017768.1_1469, NZ_CP017768.1_1591, NZ_CP017768.1_1973, NZ_CP017768.1_1974, NZ_CP017768.1_2211, NZ_CP017768.1_2308, NZ_CP017768.1_616, NZ_CP017768.1_617, NZ_CP017768.1_944	NZ_RKRG01000002.1_565, NZ_RKRG01000003.1_234, NZ_RKRG01000003.1_254, NZ_RKRG01000003.1_288, NZ_RKRG01000004.1_14	NZ_CP011266.1_1084, NZ_CP011266.1_1086, NZ_CP011266.1_1087, NZ_CP011266.1_1149, NZ_CP011266.1_1271, NZ_CP011266.1_1441, NZ_CP011266.1_222, NZ_CP011266.1_28, NZ_CP011266.1_29, NZ_CP011266.1_309, NZ_CP011266.1_35, NZ_CP011266.1_37, NZ_CP011266.1_600, NZ_CP011266.1_924	NZ_LWMU01000022.1_3, NZ_LWMU01000038.1_1, NZ_LWMU01000040.1_1, NZ_LWMU01000050.1_1, NZ_LWMU01000056.1_2, NZ_LWMU01000067.1_13, NZ_LWMU01000070.1_88, NZ_LWMU01000090.1_5, NZ_LWMU01000098.1_2, NZ_LWMU01000104.1_2, NZ_LWMU01000107.1_1, NZ_LWMU01000115.1_1	NZ_NQLD01000003.1_229, NZ_NQLD01000003.1_5, NZ_NQLD01000014.1_174, NZ_NQLD01000016.1_14	NC_009515.1_1520, NC_009515.1_1521, NC_009515.1_169, NC_009515.1_411	NZ_CP010834.1_1050, NZ_CP010834.1_1800, NZ_CP010834.1_2081, NZ_CP010834.1_2082, NZ_CP010834.1_570	OMWD01000006.1_1, OMWD01000008.1_1, OMWD01000008.1_2, OMWD01000015.1_1, OMWD01000025.1_3, OMWD01000040.1_1, OMWD01000043.1_17	NZ_MZGS01000016.1_1, NZ_MZGS01000017.1_157, NZ_MZGS01000017.1_93, NZ_MZGS01000020.1_74, NZ_MZGS01000021.1_26, NZ_MZGS01000030.1_1, NZ_MZGS01000042.1_1	NZ_MZGU01000003.1_130, NZ_MZGU01000004.1_304, NZ_MZGU01000004.1_720	NZ_BAGX02000008.1_73, NZ_BAGX02000012.1_12, NZ_BAGX02000012.1_13, NZ_BAGX02000013.1_28, NZ_BAGX02000021.1_56, NZ_BAGX02000035.1_28, NZ_BAGX02000036.1_1, NZ_BAGX02000036.1_17, NZ_BAGX02000051.1_1
OG0000066						LFRW01000053.1_31, LFRW01000055.1_17	PNBI01000167.1_3, PNBI01000170.1_8		MZXQ01000064.1_14, MZXQ01000331.1_1		MTND01000018.1_59, MTND01000021.1_26, MTND01000034.1_45	NZ_CP009505.1_3315, NZ_CP009505.1_3316, NZ_CP009505.1_3318, NZ_CP009505.1_3319, NZ_CP009505.1_3320, NZ_CP009505.1_502, NZ_CP009505.1_503		MVRC01000007.1_35	MVRE01000004.1_86, MVRE01000004.1_87, MVRE01000009.1_54, MVRE01000009.1_55, MVRE01000009.1_56, MVRE01000009.1_57, MVRE01000009.1_61, MVRE01000009.1_62, MVRE01000010.1_24, MVRE01000022.1_14, MVRE01000022.1_15, MVRE01000022.1_16
OG0000067		LIHK01000022.1_12, LIHK01000029.1_3				LFRW01000017.1_10, LFRW01000017.1_13	PNBI01000078.1_1, PNBI01000078.1_4, PNBI01000090.1_1	NZ_BFAX01000002.1_30, NZ_BFAX01000003.1_311	MZXQ01000105.1_30	CP013703.1_867	MTND01000027.1_215, MTND01000032.1_27, MTND01000040.1_5	NZ_CP009505.1_2429, NZ_CP009505.1_2443, NZ_CP009505.1_3313, NZ_CP009505.1_477		MVRC01000005.1_1, MVRC01000007.1_1, MVRC01000007.1_4, MVRC01000012.1_167	MVRE01000005.1_19, MVRE01000009.1_58, MVRE01000011.1_42, MVRE01000023.1_51	LVVQ01000001.1_801	MVQY01000107.1_14	DACB01000008.1_144	DAGC01000011.1_25	DAQK01000033.1_30	PMWA01000104.1_79	NC_015216.1_459	NZ_JQLY01000001.1_2112	PLXT01000106.1_42	NZ_LT607756.1_1821	NC_015574.1_1941	DAHH01000002.1_73	NZ_LMVM01000037.1_153	DACV01000007.1_470	DAVZ01000017.1_5	NZ_KN050693.1_212	NZ_AMPO01000005.1_123	BBES01000013.1_10, BBES01000013.1_11, BBES01000013.1_8, BBES01000013.1_9	AMGN01000005.1_35	NC_023044.1_1539	MVPY01000025.1_92	DALO01000011.1_88	CP022706.1_2017	NZ_CP017768.1_1374	NZ_RKRG01000001.1_666	NZ_CP011266.1_372	NZ_LWMU01000050.1_8	NZ_NQLD01000004.1_56	NC_009515.1_591	NZ_CP010834.1_398	OMWD01000020.1_41	NZ_MZGS01000026.1_37	NZ_MZGU01000006.1_46	NZ_BAGX02000023.1_103
OG0000068										CP013703.1_1155, CP013703.1_363, CP013703.1_561, CP013703.1_736		NZ_CP009505.1_1969, NZ_CP009505.1_2508, NZ_CP009505.1_2511, NZ_CP009505.1_2514, NZ_CP009505.1_3230			MVRE01000019.1_18	LVVQ01000001.1_494, LVVQ01000002.1_211, LVVQ01000002.1_338, LVVQ01000002.1_38	MVQY01000037.1_32, MVQY01000072.1_13	DACB01000014.1_29	DAGC01000004.1_19, DAGC01000004.1_214, DAGC01000004.1_215, DAGC01000012.1_105	DAQK01000015.1_34, DAQK01000029.1_43, DAQK01000029.1_44, DAQK01000029.1_45, DAQK01000029.1_46, DAQK01000036.1_5		NC_015216.1_1511, NC_015216.1_500	NZ_JQLY01000001.1_2063	PLXT01000106.1_8	NZ_LT607756.1_511	NC_015574.1_509	DAHH01000016.1_184	NZ_LMVM01000001.1_487, NZ_LMVM01000002.1_18, NZ_LMVM01000037.1_16	DACV01000007.1_436	DAVZ01000050.1_8	NZ_JQJK01000009.1_462, NZ_JQJK01000014.1_4, NZ_KN050693.1_66, NZ_KN050693.1_712	NZ_AMPO01000003.1_82, NZ_AMPO01000006.1_46	BBES01000003.1_58, BBES01000038.1_12	AMGN01000023.1_17, AMGN01000025.1_46	NC_023044.1_237, NC_023044.1_530	MVPY01000033.1_66, MVPY01000043.1_161	DALO01000002.1_223, DALO01000017.1_19	CP022706.1_1165, CP022706.1_857	NZ_CP017768.1_133, NZ_CP017768.1_2208	NZ_RKRG01000001.1_356, NZ_RKRG01000002.1_102, NZ_RKRG01000002.1_609, NZ_RKRG01000003.1_175, NZ_RKRG01000003.1_176, NZ_RKRG01000005.1_55	NZ_CP011266.1_1288, NZ_CP011266.1_1455, NZ_CP011266.1_149, NZ_CP011266.1_1788, NZ_CP011266.1_31, NZ_CP011266.1_662, NZ_CP011266.1_748, NZ_CP011266.1_759, NZ_CP011266.1_889, NZ_CP011266.1_890	NZ_LWMU01000047.1_25, NZ_LWMU01000056.1_18	NZ_NQLD01000003.1_27, NZ_NQLD01000013.1_42, NZ_NQLD01000013.1_46, NZ_NQLD01000014.1_171	NC_009515.1_1223, NC_009515.1_1224, NC_009515.1_248, NC_009515.1_414	NZ_CP010834.1_1067, NZ_CP010834.1_1343, NZ_CP010834.1_1421, NZ_CP010834.1_1606, NZ_CP010834.1_2069, NZ_CP010834.1_506, NZ_CP010834.1_616, NZ_CP010834.1_859, NZ_CP010834.1_972	OMWD01000001.1_60, OMWD01000001.1_82, OMWD01000002.1_17, OMWD01000002.1_26, OMWD01000013.1_88, OMWD01000017.1_12, OMWD01000055.1_2	NZ_MZGS01000006.1_21, NZ_MZGS01000023.1_81, NZ_MZGS01000027.1_49, NZ_MZGS01000032.1_35	NZ_MZGU01000003.1_26, NZ_MZGU01000004.1_301, NZ_MZGU01000004.1_719, NZ_MZGU01000007.1_91	NZ_BAGX02000007.1_61, NZ_BAGX02000008.1_78, NZ_BAGX02000013.1_6, NZ_BAGX02000020.1_332, NZ_BAGX02000020.1_339
OG0000069	LIHJ01000056.1_28	LIHK01000056.1_38	PLGY01000051.1_33		PMYA01000139.1_6	LFRW01000003.1_14, LFRW01000029.1_44, LFRW01000029.1_45	PNBI01000038.1_6, PNBI01000163.1_4	NZ_BFAX01000004.1_277	MZXQ01000091.1_8, MZXQ01000093.1_14	CP013703.1_1113, CP013703.1_523	MTND01000027.1_14	NZ_CP009505.1_2222, NZ_CP009505.1_2468, NZ_CP009505.1_2469, NZ_CP009505.1_2470	MVQI01000016.1_15, MVQI01000065.1_28, MVQI01000082.1_136	MVRC01000016.1_43, MVRC01000016.1_59	MVRE01000017.1_135, MVRE01000023.1_37	LVVQ01000001.1_906, LVVQ01000002.1_299	MVQY01000165.1_4	DACB01000008.1_43	DAGC01000013.1_125	DAQK01000040.1_24	PMWA01000077.1_3	NC_015216.1_374	NZ_JQLY01000001.1_2200	PLXT01000070.1_15	NZ_LT607756.1_1919	NC_015574.1_2038	DAHH01000002.1_22	NZ_LMVM01000041.1_59	DACV01000007.1_712	DAVZ01000032.1_56	NZ_JQJK01000015.1_172	NZ_AMPO01000016.1_4	BBES01000015.1_83, BBES01000015.1_84	AMGN01000002.1_16	NC_023044.1_1624	MVPY01000098.1_5	DALO01000011.1_4	CP022706.1_1920	NZ_CP017768.1_1466	NZ_RKRG01000001.1_63	NZ_CP011266.1_1874	NZ_LWMU01000048.1_124	NZ_NQLD01000006.1_72	NC_009515.1_925	NZ_CP010834.1_1760	OMWD01000016.1_13	NZ_MZGS01000023.1_180	NZ_MZGU01000004.1_256	NZ_BAGX02000020.1_55
OG0000070	LIHJ01000038.1_14, LIHJ01000038.1_17, LIHJ01000038.1_18, LIHJ01000038.1_23					LFRW01000019.1_2, LFRW01000032.1_2, LFRW01000035.1_203, LFRW01000041.1_6, LFRW01000041.1_7, LFRW01000042.1_14, LFRW01000043.1_46	PNBI01000038.1_10, PNBI01000071.1_2, PNBI01000080.1_3, PNBI01000080.1_5, PNBI01000117.1_8, PNBI01000117.1_9, PNBI01000129.1_10, PNBI01000129.1_7, PNBI01000147.1_6, PNBI01000156.1_1, PNBI01000167.1_18			CP013703.1_1012, CP013703.1_535, CP013703.1_614	MTND01000008.1_58, MTND01000009.1_95, MTND01000018.1_24, MTND01000027.1_137, MTND01000027.1_54, MTND01000036.1_4, MTND01000036.1_9, MTND01000039.1_28, MTND01000039.1_7	NZ_CP009505.1_1204, NZ_CP009505.1_1532, NZ_CP009505.1_2024, NZ_CP009505.1_2051, NZ_CP009505.1_2054, NZ_CP009505.1_2056, NZ_CP009505.1_2062, NZ_CP009505.1_2063, NZ_CP009505.1_2600, NZ_CP009505.1_285, NZ_CP009505.1_2869, NZ_CP009505.1_304, NZ_CP009505.1_3304, NZ_CP009505.1_3306, NZ_CP009505.1_3387, NZ_CP009505.1_603, NZ_CP009505.1_605, NZ_CP009505.1_606, NZ_CP009505.1_611, NZ_CP009505.1_95		MVRC01000004.1_26, MVRC01000011.1_122, MVRC01000013.1_280, MVRC01000013.1_32, MVRC01000013.1_34		LVVQ01000001.1_231, LVVQ01000001.1_580			DAGC01000005.1_61		PMWA01000022.1_13	NC_015216.1_1021		PLXT01000058.1_12	NZ_LT607756.1_1121	NC_015574.1_1087	DAHH01000021.1_83	NZ_LMVM01000012.1_190	DACV01000005.1_49		NZ_JQJK01000017.1_74												NZ_NQLD01000005.1_25	NC_009515.1_514		OMWD01000002.1_40
OG0000071			PLGY01000005.1_4, PLGY01000054.1_6	PMMR01000064.1_20	PMYA01000073.1_18						MTND01000039.1_29						MVQY01000009.1_5, MVQY01000026.1_1, MVQY01000036.1_7, MVQY01000047.1_9, MVQY01000056.1_1, MVQY01000077.1_6, MVQY01000082.1_1, MVQY01000082.1_13, MVQY01000082.1_6, MVQY01000098.1_14, MVQY01000098.1_16, MVQY01000098.1_17, MVQY01000099.1_1, MVQY01000165.1_32, MVQY01000169.1_1, MVQY01000170.1_1, MVQY01000171.1_1, MVQY01000171.1_4, MVQY01000173.1_11, MVQY01000180.1_1	DACB01000004.1_94, DACB01000008.1_120, DACB01000008.1_127, DACB01000009.1_4, DACB01000013.1_80, DACB01000014.1_10, DACB01000015.1_36, DACB01000015.1_8, DACB01000015.1_9, DACB01000016.1_76, DACB01000016.1_97	DAGC01000002.1_12, DAGC01000002.1_292, DAGC01000002.1_373, DAGC01000002.1_437, DAGC01000002.1_438, DAGC01000002.1_439, DAGC01000002.1_487, DAGC01000003.1_133, DAGC01000003.1_160, DAGC01000004.1_254, DAGC01000006.1_1, DAGC01000011.1_8, DAGC01000012.1_1, DAGC01000012.1_2, DAGC01000012.1_329, DAGC01000013.1_96	DAQK01000001.1_65, DAQK01000003.1_20, DAQK01000003.1_89, DAQK01000008.1_16, DAQK01000008.1_17, DAQK01000012.1_69, DAQK01000012.1_72, DAQK01000015.1_120, DAQK01000015.1_19, DAQK01000019.1_3, DAQK01000021.1_10, DAQK01000024.1_32, DAQK01000033.1_14, DAQK01000033.1_7, DAQK01000046.1_61, DAQK01000049.1_25, DAQK01000050.1_17	PMWA01000008.1_1, PMWA01000015.1_10, PMWA01000028.1_42, PMWA01000032.1_7, PMWA01000032.1_8, PMWA01000044.1_4, PMWA01000044.1_5, PMWA01000045.1_49, PMWA01000075.1_5, PMWA01000080.1_1, PMWA01000083.1_16, PMWA01000083.1_28, PMWA01000086.1_20, PMWA01000118.1_12	NC_015216.1_1184, NC_015216.1_1188, NC_015216.1_1350, NC_015216.1_1398, NC_015216.1_1538, NC_015216.1_1597, NC_015216.1_1627, NC_015216.1_1643, NC_015216.1_1790, NC_015216.1_1799, NC_015216.1_1830, NC_015216.1_2258, NC_015216.1_922, NC_015216.1_923, NC_015216.1_924	NZ_JQLY01000001.1_1203, NZ_JQLY01000001.1_1242, NZ_JQLY01000001.1_1341, NZ_JQLY01000001.1_1576, NZ_JQLY01000001.1_1597, NZ_JQLY01000001.1_1598, NZ_JQLY01000001.1_1600, NZ_JQLY01000001.1_1601, NZ_JQLY01000001.1_1605, NZ_JQLY01000001.1_239, NZ_JQLY01000001.1_820, NZ_JQLY01000001.1_906, NZ_JQLY01000001.1_912, NZ_JQLY01000001.1_956	PLXT01000023.1_18, PLXT01000023.1_21, PLXT01000026.1_15, PLXT01000037.1_42, PLXT01000046.1_4, PLXT01000064.1_20, PLXT01000064.1_21, PLXT01000064.1_32, PLXT01000087.1_43, PLXT01000091.1_9, PLXT01000096.1_3, PLXT01000104.1_3, PLXT01000124.1_1, PLXT01000126.1_22, PLXT01000126.1_26, PLXT01000128.1_1, PLXT01000134.1_13, PLXT01000136.1_24, PLXT01000137.1_30	NZ_LT607756.1_1126, NZ_LT607756.1_1877, NZ_LT607756.1_1878, NZ_LT607756.1_291, NZ_LT607756.1_674, NZ_LT607756.1_675, NZ_LT607756.1_676, NZ_LT607756.1_751	NC_015574.1_1294, NC_015574.1_1295, NC_015574.1_1397, NC_015574.1_1415, NC_015574.1_1996, NC_015574.1_613, NC_015574.1_658	DAHH01000002.1_122, DAHH01000002.1_123, DAHH01000004.1_224, DAHH01000005.1_101, DAHH01000010.1_71, DAHH01000013.1_34, DAHH01000016.1_102, DAHH01000016.1_66, DAHH01000021.1_2	NZ_LMVM01000001.1_302, NZ_LMVM01000001.1_303, NZ_LMVM01000001.1_304, NZ_LMVM01000001.1_305, NZ_LMVM01000001.1_400, NZ_LMVM01000005.1_52, NZ_LMVM01000012.1_355, NZ_LMVM01000023.1_179, NZ_LMVM01000023.1_180, NZ_LMVM01000023.1_413, NZ_LMVM01000033.1_20, NZ_LMVM01000033.1_210, NZ_LMVM01000037.1_15, NZ_LMVM01000037.1_28, NZ_LMVM01000039.1_1, NZ_LMVM01000039.1_2, NZ_LMVM01000039.1_3, NZ_LMVM01000039.1_…	DACV01000002.1_356, DACV01000003.1_101, DACV01000003.1_289, DACV01000007.1_132, DACV01000007.1_212, DACV01000007.1_4, DACV01000007.1_583, DACV01000009.1_203	DAVZ01000004.1_9, DAVZ01000018.1_48, DAVZ01000028.1_15, DAVZ01000031.1_10, DAVZ01000055.1_3, DAVZ01000060.1_13, DAVZ01000060.1_14, DAVZ01000060.1_15, DAVZ01000060.1_16, DAVZ01000060.1_17, DAVZ01000068.1_38, DAVZ01000070.1_9	NZ_JQJK01000001.1_1, NZ_JQJK01000003.1_1, NZ_JQJK01000008.1_476, NZ_JQJK01000008.1_477, NZ_JQJK01000008.1_727, NZ_JQJK01000008.1_728, NZ_JQJK01000009.1_260, NZ_JQJK01000009.1_479, NZ_JQJK01000014.1_191, NZ_JQJK01000015.1_249, NZ_JQJK01000017.1_55, NZ_JQJK01000018.1_1, NZ_JQJK01000018.1_2, NZ_KN050693.1_520, NZ_KN050693.1_521, NZ_KN050693.1_522, NZ_KN050693.1_523, NZ_KN050693.1_627, NZ_KN050693.1_…	NZ_AMPO01000005.1_1, NZ_AMPO01000010.1_123, NZ_AMPO01000011.1_1, NZ_AMPO01000011.1_2, NZ_AMPO01000012.1_90, NZ_AMPO01000016.1_8, NZ_AMPO01000025.1_1, NZ_AMPO01000027.1_1	BBES01000001.1_402, BBES01000001.1_407, BBES01000001.1_59, BBES01000004.1_1, BBES01000005.1_1, BBES01000006.1_170, BBES01000025.1_1, BBES01000032.1_20, BBES01000043.1_10, BBES01000050.1_6, BBES01000060.1_3, BBES01000083.1_1, BBES01000088.1_1	AMGN01000046.1_4, AMGN01000055.1_12, AMGN01000066.1_4, AMGN01000071.1_1, AMGN01000071.1_5	NC_023044.1_1451, NC_023044.1_667, NC_023044.1_668	MVPY01000003.1_2, MVPY01000034.1_50, MVPY01000056.1_1, MVPY01000056.1_2, MVPY01000070.1_25, MVPY01000089.1_1, MVPY01000092.1_4, MVPY01000099.1_151	DALO01000002.1_309, DALO01000002.1_371, DALO01000019.1_71, DALO01000025.1_28	CP022706.1_1722, CP022706.1_473, CP022706.1_479, CP022706.1_688, CP022706.1_728	NZ_CP017768.1_1632, NZ_CP017768.1_324, NZ_CP017768.1_533, NZ_CP017768.1_538	NZ_RKRG01000001.1_563, NZ_RKRG01000001.1_564, NZ_RKRG01000002.1_187, NZ_RKRG01000003.1_143	NZ_CP011266.1_1701, NZ_CP011266.1_2134, NZ_CP011266.1_2288, NZ_CP011266.1_832	NZ_LWMU01000048.1_6, NZ_LWMU01000055.1_14, NZ_LWMU01000061.1_14, NZ_LWMU01000074.1_13, NZ_LWMU01000101.1_1, NZ_LWMU01000103.1_4	NZ_NQLD01000011.1_56, NZ_NQLD01000012.1_397, NZ_NQLD01000016.1_61	NC_009515.1_215, NC_009515.1_780	NZ_CP010834.1_1234, NZ_CP010834.1_1517	OMWD01000003.1_113, OMWD01000003.1_114, OMWD01000004.1_12, OMWD01000012.1_26, OMWD01000027.1_62	NZ_MZGS01000014.1_129, NZ_MZGS01000014.1_151, NZ_MZGS01000015.1_14, NZ_MZGS01000017.1_143, NZ_MZGS01000019.1_91, NZ_MZGS01000028.1_107, NZ_MZGS01000028.1_108	NZ_MZGU01000004.1_361, NZ_MZGU01000004.1_532	NZ_BAGX02000011.1_10, NZ_BAGX02000015.1_67, NZ_BAGX02000016.1_1, NZ_BAGX02000016.1_43, NZ_BAGX02000021.1_27, NZ_BAGX02000031.1_8, NZ_BAGX02000036.1_4, NZ_BAGX02000044.1_2
OG0000072	LIHJ01000032.1_3, LIHJ01000032.1_4	LIHK01000051.1_7, LIHK01000051.1_8	PLGY01000017.1_35	PMMR01000048.1_34	PMYA01000030.1_1, PMYA01000030.1_2, PMYA01000114.1_2, PMYA01000152.1_11, PMYA01000152.1_12			NZ_BFAX01000002.1_211, NZ_BFAX01000004.1_233	MZXQ01000051.1_3, MZXQ01000061.1_3, MZXQ01000287.1_2, MZXQ01000287.1_3		MTND01000022.1_33, MTND01000022.1_34	NZ_CP009505.1_306, NZ_CP009505.1_542	MVQI01000013.1_26, MVQI01000056.1_2		MVRE01000004.1_10, MVRE01000004.1_9, MVRE01000022.1_37, MVRE01000022.1_38		MVQY01000080.1_1, MVQY01000087.1_1	DACB01000007.1_199, DACB01000014.1_49	DAGC01000001.1_59, DAGC01000012.1_136	DAQK01000005.1_21, DAQK01000049.1_24	PMWA01000050.1_1, PMWA01000096.1_5	NC_015216.1_146, NC_015216.1_2360	NZ_JQLY01000001.1_148, NZ_JQLY01000001.1_2451	PLXT01000036.1_5, PLXT01000107.1_30	NZ_LT607756.1_2215, NZ_LT607756.1_297	NC_015574.1_121, NC_015574.1_2349, NC_015574.1_286	DAHH01000003.1_33, DAHH01000015.1_118, DAHH01000015.1_247	NZ_LMVM01000023.1_227, NZ_LMVM01000039.1_117, NZ_LMVM01000040.1_55	DACV01000003.1_134, DACV01000006.1_120	DAVZ01000024.1_21, DAVZ01000059.1_39	NZ_JQJK01000008.1_525, NZ_JQJK01000009.1_186, NZ_JQJK01000009.1_381	NZ_AMPO01000001.1_242, NZ_AMPO01000003.1_215	BBES01000001.1_335, BBES01000001.1_336, BBES01000001.1_337, BBES01000019.1_63, BBES01000019.1_64, BBES01000019.1_65	AMGN01000004.1_46, AMGN01000021.1_10	NC_023044.1_1929, NC_023044.1_322	MVPY01000031.1_38, MVPY01000079.1_16	DALO01000002.1_54, DALO01000032.1_14	CP022706.1_1051, CP022706.1_1536	NZ_CP017768.1_1831, NZ_CP017768.1_2367	NZ_RKRG01000001.1_448, NZ_RKRG01000001.1_87	NZ_CP011266.1_1899, NZ_CP011266.1_2236	NZ_LWMU01000046.1_11, NZ_LWMU01000125.1_5	NZ_NQLD01000006.1_92, NZ_NQLD01000007.1_25	NC_009515.1_1337, NC_009515.1_945	NZ_CP010834.1_1789, NZ_CP010834.1_85	OMWD01000010.1_15, OMWD01000021.1_6	NZ_MZGS01000024.1_13, NZ_MZGS01000028.1_224	NZ_MZGU01000004.1_250, NZ_MZGU01000006.1_232	NZ_BAGX02000020.1_21, NZ_BAGX02000020.1_223
OG0000073		LIHK01000009.1_24	PLGY01000022.1_22, PLGY01000022.1_43	PMMR01000023.1_9, PMMR01000038.1_23	PMYA01000005.1_13, PMYA01000049.1_11, PMYA01000053.1_8	LFRW01000023.1_18, LFRW01000043.1_99	PNBI01000102.1_7	NZ_BFAX01000001.1_13, NZ_BFAX01000001.1_47	MZXQ01000208.1_14, MZXQ01000330.1_2		MTND01000004.1_62, MTND01000009.1_5	NZ_CP009505.1_2323, NZ_CP009505.1_2556, NZ_CP009505.1_489, NZ_CP009505.1_852	MVQI01000016.1_37, MVQI01000062.1_21	MVRC01000011.1_242, MVRC01000012.1_150	MVRE01000006.1_87, MVRE01000006.1_93, MVRE01000006.1_97		MVQY01000039.1_6, MVQY01000107.1_8, MVQY01000119.1_2, MVQY01000140.1_12, MVQY01000140.1_13	DACB01000008.1_149, DACB01000016.1_84	DAGC01000003.1_146, DAGC01000011.1_31, DAGC01000011.1_35	DAQK01000015.1_110, DAQK01000033.1_36	PMWA01000124.1_3	NC_015216.1_72, NC_015216.1_749	NZ_JQLY01000001.1_1465, NZ_JQLY01000001.1_495	PLXT01000042.1_41, PLXT01000069.1_1	NZ_LT607756.1_1817, NZ_LT607756.1_659	NC_015574.1_1990, NC_015574.1_642	DAHH01000002.1_121, DAHH01000016.1_81	NZ_LMVM01000001.1_568, NZ_LMVM01000001.1_587, NZ_LMVM01000012.1_5, NZ_LMVM01000037.1_157	DACV01000002.1_250, DACV01000007.1_474, DACV01000008.1_125	DAVZ01000017.1_9, DAVZ01000043.1_13, DAVZ01000069.1_108	NZ_JQJK01000008.1_32, NZ_JQJK01000009.1_116, NZ_KN050693.1_216, NZ_KN050694.1_75, NZ_KN050694.1_98	NZ_AMPO01000006.1_82, NZ_AMPO01000006.1_92, NZ_AMPO01000012.1_106	BBES01000003.1_87, BBES01000003.1_90, BBES01000025.1_34	AMGN01000025.1_6, AMGN01000025.1_7, AMGN01000047.1_4	NC_023044.1_555, NC_023044.1_558, NC_023044.1_647	MVPY01000043.1_207, MVPY01000043.1_208, MVPY01000043.1_223, MVPY01000092.1_25	DALO01000002.1_256, DALO01000002.1_262, DALO01000002.1_355	CP022706.1_704, CP022706.1_830, CP022706.1_833	NZ_CP017768.1_158, NZ_CP017768.1_160, NZ_CP017768.1_307	NZ_RKRG01000001.1_335, NZ_RKRG01000001.1_678, NZ_RKRG01000002.1_394	NZ_CP011266.1_1401, NZ_CP011266.1_382, NZ_CP011266.1_79	NZ_LWMU01000047.1_30, NZ_LWMU01000062.1_15, NZ_LWMU01000079.1_2	NZ_NQLD01000003.1_179, NZ_NQLD01000004.1_43, NZ_NQLD01000012.1_301, NZ_NQLD01000012.1_302	NC_009515.1_1479, NC_009515.1_1602, NC_009515.1_578	NZ_CP010834.1_2046, NZ_CP010834.1_407, NZ_CP010834.1_796	OMWD01000019.1_19, OMWD01000020.1_26	NZ_MZGS01000016.1_125, NZ_MZGS01000026.1_24	NZ_MZGU01000002.1_67	NZ_BAGX02000008.1_64, NZ_BAGX02000015.1_17, NZ_BAGX02000023.1_111
OG0000074	LIHJ01000007.1_5, LIHJ01000089.1_44	LIHK01000047.1_7	PLGY01000033.1_28, PLGY01000037.1_13, PLGY01000072.1_87	PMMR01000051.1_57, PMMR01000062.1_63	PMYA01000029.1_1, PMYA01000129.1_9, PMYA01000175.1_13	LFRW01000007.1_1, LFRW01000050.1_6, LFRW01000059.1_2	PNBI01000006.1_1, PNBI01000105.1_1	NZ_BFAX01000005.1_63	MZXQ01000181.1_3, MZXQ01000216.1_7	CP013703.1_583	MTND01000026.1_34, MTND01000026.1_39	NZ_CP009505.1_1818, NZ_CP009505.1_46, NZ_CP009505.1_487	MVQI01000067.1_41	MVRC01000015.1_52, MVRC01000016.1_105	MVRE01000015.1_21, MVRE01000020.1_52	LVVQ01000001.1_647	MVQY01000033.1_16, MVQY01000092.1_2	DACB01000001.1_34, DACB01000016.1_205	DAGC01000004.1_208, DAGC01000006.1_28	DAQK01000023.1_3, DAQK01000029.1_53	PMWA01000030.1_9, PMWA01000062.1_51, PMWA01000106.1_14	NC_015216.1_1082, NC_015216.1_936	NZ_JQLY01000001.1_1389, NZ_JQLY01000001.1_1562	PLXT01000094.1_8, PLXT01000098.1_11	NZ_LT607756.1_1078, NZ_LT607756.1_1220	NC_015574.1_1074, NC_015574.1_1309	DAHH01000005.1_49, DAHH01000021.1_75	NZ_LMVM01000001.1_459, NZ_LMVM01000033.1_139	DACV01000002.1_486, DACV01000007.1_125	DAVZ01000004.1_3, DAVZ01000071.1_13	NZ_JQJK01000014.1_249, NZ_KN050693.1_688	NZ_AMPO01000002.1_53, NZ_AMPO01000010.1_16	BBES01000005.1_188, BBES01000021.1_10	AMGN01000016.1_94, AMGN01000027.1_55	NC_023044.1_1186, NC_023044.1_836	MVPY01000058.1_6, MVPY01000099.1_79	DALO01000002.1_449, DALO01000005.1_55	CP022706.1_167, CP022706.1_597	NZ_CP017768.1_447, NZ_CP017768.1_896	NZ_RKRG01000003.1_101	NZ_CP011266.1_1585, NZ_CP011266.1_793	NZ_LWMU01000022.1_22, NZ_LWMU01000088.1_4	NZ_NQLD01000003.1_165, NZ_NQLD01000003.1_46	NC_009515.1_1466, NC_009515.1_269	NZ_CP010834.1_1275	OMWD01000005.1_48	NZ_MZGS01000019.1_50	NZ_MZGU01000004.1_455, NZ_MZGU01000004.1_490	NZ_BAGX02000007.1_109, NZ_BAGX02000007.1_91
OG0000075	LIHJ01000054.1_6	LIHK01000017.1_29	PLGY01000025.1_81, PLGY01000036.1_72, PLGY01000060.1_22	PMMR01000014.1_78, PMMR01000041.1_54, PMMR01000056.1_101	PMYA01000054.1_23, PMYA01000121.1_10	LFRW01000002.1_3, LFRW01000029.1_37, LFRW01000041.1_21	PNBI01000062.1_23, PNBI01000067.1_4, PNBI01000091.1_3, PNBI01000102.1_28	NZ_BFAX01000003.1_200, NZ_BFAX01000004.1_236	MZXQ01000064.1_4, MZXQ01000107.1_23, MZXQ01000312.1_15		MTND01000005.1_55, MTND01000018.1_39, MTND01000026.1_76	NZ_CP009505.1_1182, NZ_CP009505.1_2348, NZ_CP009505.1_2447	MVQI01000018.1_33, MVQI01000021.1_44, MVQI01000073.1_24	MVRC01000006.1_17, MVRC01000012.1_57, MVRC01000016.1_38	MVRE01000004.1_70, MVRE01000021.1_24		MVQY01000061.1_12, MVQY01000172.1_6	DACB01000007.1_180, DACB01000016.1_37	DAGC01000001.1_82, DAGC01000003.1_74	DAQK01000023.1_62, DAQK01000044.1_7	PMWA01000054.1_11, PMWA01000055.1_22, PMWA01000092.1_66	NC_015216.1_168, NC_015216.1_2059	NZ_JQLY01000001.1_2428, NZ_JQLY01000001.1_416	PLXT01000018.1_8, PLXT01000061.1_23	NZ_LT607756.1_2187, NZ_LT607756.1_553	NC_015574.1_2321, NC_015574.1_568	DAHH01000003.1_11, DAHH01000016.1_142	NZ_LMVM01000012.1_301, NZ_LMVM01000033.1_249, NZ_LMVM01000040.1_87, NZ_LMVM01000040.1_88	DACV01000002.1_391, DACV01000006.1_147	DAVZ01000020.1_54, DAVZ01000059.1_71	NZ_JQJK01000014.1_157, NZ_JQJK01000016.1_102	NZ_AMPO01000001.1_208, NZ_AMPO01000003.1_161	BBES01000001.1_297, BBES01000001.1_298, BBES01000009.1_57, BBES01000009.1_58	AMGN01000042.1_5, AMGN01000044.1_20	NC_023044.1_1909, NC_023044.1_280	MVPY01000077.1_7, MVPY01000088.1_6	DALO01000002.1_11, DALO01000008.1_64	CP022706.1_1101, CP022706.1_1560	NZ_CP017768.1_1804, NZ_CP017768.1_2322	NZ_RKRG01000001.1_420, NZ_RKRG01000001.1_513	NZ_CP011266.1_2155, NZ_CP011266.1_2277	NZ_LWMU01000042.1_30, NZ_LWMU01000043.1_11	NZ_NQLD01000012.1_418, NZ_NQLD01000014.1_28	NC_009515.1_1296, NC_009515.1_718	NZ_CP010834.1_215, NZ_CP010834.1_57	OMWD01000003.1_88, OMWD01000006.1_55	NZ_MZGS01000028.1_131, NZ_MZGS01000031.1_20	NZ_MZGU01000006.1_161, NZ_MZGU01000007.1_21	NZ_BAGX02000020.1_249, NZ_BAGX02000023.1_18
OG0000076									MZXQ01000320.1_1		MTND01000022.1_45				MVRE01000009.1_65, MVRE01000014.1_57, MVRE01000020.1_32, MVRE01000020.1_33		MVQY01000038.1_35, MVQY01000038.1_36, MVQY01000038.1_39, MVQY01000041.1_15, MVQY01000044.1_15, MVQY01000044.1_16, MVQY01000044.1_17, MVQY01000097.1_4	DACB01000003.1_50, DACB01000003.1_64, DACB01000007.1_5, DACB01000007.1_6, DACB01000007.1_7	DAGC01000001.1_43, DAGC01000001.1_44, DAGC01000001.1_45, DAGC01000001.1_47, DAGC01000002.1_354, DAGC01000007.1_114, DAGC01000012.1_49, DAGC01000013.1_200, DAGC01000013.1_201, DAGC01000013.1_202	DAQK01000015.1_103, DAQK01000016.1_48, DAQK01000019.1_17, DAQK01000045.1_41, DAQK01000045.1_42, DAQK01000045.1_43	PMWA01000019.1_30, PMWA01000019.1_36, PMWA01000019.1_37, PMWA01000031.1_66, PMWA01000059.1_10, PMWA01000059.1_9, PMWA01000072.1_37, PMWA01000097.1_2, PMWA01000123.1_7	NC_015216.1_1461, NC_015216.1_1465, NC_015216.1_1518, NC_015216.1_1604, NC_015216.1_1619, NC_015216.1_1620, NC_015216.1_1621, NC_015216.1_2377, NC_015216.1_2433, NC_015216.1_331, NC_015216.1_332, NC_015216.1_646	NZ_JQLY01000001.1_1208, NZ_JQLY01000001.1_1424, NZ_JQLY01000001.1_2240, NZ_JQLY01000001.1_2241, NZ_JQLY01000001.1_65, NZ_JQLY01000001.1_779, NZ_JQLY01000001.1_800	PLXT01000033.1_17, PLXT01000042.1_130, PLXT01000043.1_10, PLXT01000056.1_25, PLXT01000056.1_60, PLXT01000058.1_15, PLXT01000089.1_3, PLXT01000089.1_4, PLXT01000116.1_9, PLXT01000135.1_3, PLXT01000147.1_21, PLXT01000147.1_22, PLXT01000147.1_23	NZ_LT607756.1_1968, NZ_LT607756.1_1969, NZ_LT607756.1_207, NZ_LT607756.1_2240, NZ_LT607756.1_228, NZ_LT607756.1_43, NZ_LT607756.1_44, NZ_LT607756.1_641, NZ_LT607756.1_642, NZ_LT607756.1_803	NC_015574.1_1034, NC_015574.1_2085, NC_015574.1_2086, NC_015574.1_2087, NC_015574.1_2088, NC_015574.1_2243, NC_015574.1_2379, NC_015574.1_279	DAHH01000002.1_56, DAHH01000006.1_8, DAHH01000006.1_9, DAHH01000010.1_30, DAHH01000019.1_70, DAHH01000019.1_71, DAHH01000019.1_72	NZ_LMVM01000012.1_553, NZ_LMVM01000012.1_554, NZ_LMVM01000012.1_555, NZ_LMVM01000012.1_556, NZ_LMVM01000023.1_245, NZ_LMVM01000040.1_12, NZ_LMVM01000040.1_31	DACV01000002.1_431, DACV01000003.1_150, DACV01000003.1_231, DACV01000009.1_196	DAVZ01000024.1_3, DAVZ01000041.1_1, DAVZ01000059.1_21	NZ_JQJK01000008.1_543, NZ_JQJK01000009.1_143, NZ_JQJK01000015.1_109, NZ_JQJK01000015.1_110, NZ_JQJK01000015.1_111	NZ_AMPO01000001.1_259, NZ_AMPO01000001.1_262, NZ_AMPO01000001.1_265, NZ_AMPO01000003.1_179, NZ_AMPO01000003.1_24, NZ_AMPO01000003.1_80, NZ_AMPO01000008.1_75, NZ_AMPO01000008.1_76, NZ_AMPO01000008.1_77, NZ_AMPO01000013.1_52	BBES01000001.1_395, BBES01000002.1_276, BBES01000007.1_83, BBES01000007.1_84	AMGN01000006.1_53, AMGN01000014.1_10, AMGN01000014.1_15, AMGN01000038.1_23, AMGN01000038.1_24, AMGN01000038.1_25, AMGN01000091.1_113	NC_023044.1_1682, NC_023044.1_191, NC_023044.1_1953	MVPY01000040.1_49, MVPY01000042.1_40, MVPY01000042.1_41, MVPY01000042.1_42, MVPY01000079.1_32, MVPY01000085.1_7	DALO01000019.1_57, DALO01000019.1_58	CP022706.1_1220, CP022706.1_1507, CP022706.1_1863, CP022706.1_1864, CP022706.1_421	NZ_CP017768.1_1523, NZ_CP017768.1_1524, NZ_CP017768.1_1849, NZ_CP017768.1_2148	NZ_RKRG01000002.1_471, NZ_RKRG01000002.1_472, NZ_RKRG01000003.1_221	NZ_CP011266.1_1117, NZ_CP011266.1_1322, NZ_CP011266.1_1479, NZ_CP011266.1_165, NZ_CP011266.1_1916, NZ_CP011266.1_1922, NZ_CP011266.1_953, NZ_CP011266.1_954	NZ_LWMU01000041.1_47, NZ_LWMU01000047.1_34, NZ_LWMU01000047.1_35, NZ_LWMU01000064.1_2, NZ_LWMU01000081.1_64, NZ_LWMU01000097.1_6, NZ_LWMU01000102.1_4	NZ_NQLD01000002.1_44, NZ_NQLD01000012.1_242, NZ_NQLD01000012.1_246, NZ_NQLD01000012.1_247, NZ_NQLD01000012.1_248	NC_009515.1_1144, NC_009515.1_1710, NC_009515.1_1711, NC_009515.1_1712, NC_009515.1_1716	NZ_CP010834.1_1174, NZ_CP010834.1_1175, NZ_CP010834.1_512, NZ_CP010834.1_872, NZ_CP010834.1_873, NZ_CP010834.1_993	OMWD01000002.1_29, OMWD01000004.1_43, OMWD01000009.1_86, OMWD01000017.1_2, OMWD01000022.1_13, OMWD01000027.1_7, OMWD01000034.1_7	NZ_MZGS01000016.1_12, NZ_MZGS01000016.1_170, NZ_MZGS01000018.1_5, NZ_MZGS01000018.1_6, NZ_MZGS01000023.1_102, NZ_MZGS01000023.1_23	NZ_MZGU01000001.1_8, NZ_MZGU01000003.1_39, NZ_MZGU01000004.1_58	NZ_BAGX02000001.1_63, NZ_BAGX02000021.1_10, NZ_BAGX02000037.1_5
OG0000077	LIHJ01000017.1_55				PMYA01000165.1_38	LFRW01000002.1_84, LFRW01000041.1_42, LFRW01000056.1_3	PNBI01000051.1_4			CP013703.1_566, CP013703.1_811	MTND01000031.1_63	NZ_CP009505.1_1841, NZ_CP009505.1_3265, NZ_CP009505.1_3519, NZ_CP009505.1_855	MVQI01000017.1_30, MVQI01000051.1_85, MVQI01000063.1_6, MVQI01000067.1_43	MVRC01000006.1_126, MVRC01000006.1_128, MVRC01000012.1_126	MVRE01000014.1_20	LVVQ01000001.1_564, LVVQ01000001.1_779	MVQY01000079.1_20, MVQY01000095.1_7	DACB01000007.1_402, DACB01000007.1_421	DAGC01000002.1_161, DAGC01000002.1_187	DAQK01000001.1_198, DAQK01000024.1_11	PMWA01000071.1_1, PMWA01000080.1_13	NC_015216.1_668, NC_015216.1_674	NZ_JQLY01000001.1_1871, NZ_JQLY01000001.1_1879	PLXT01000038.1_49	NZ_LT607756.1_1508	NC_015574.1_1608	DAHH01000004.1_125	NZ_LMVM01000023.1_13, NZ_LMVM01000023.1_20	DACV01000002.1_27, DACV01000002.1_32	DAVZ01000030.1_21, DAVZ01000033.1_10, DAVZ01000033.1_2, DAVZ01000033.1_9	NZ_JQJK01000008.1_277, NZ_JQJK01000008.1_285	NZ_AMPO01000007.1_141, NZ_AMPO01000014.1_40	BBES01000012.1_30, BBES01000012.1_31, BBES01000012.1_32, BBES01000017.1_5	AMGN01000056.1_2, AMGN01000056.1_26	NC_023044.1_1275, NC_023044.1_1290	MVPY01000038.1_38, MVPY01000038.1_56	DALO01000029.1_70, DALO01000029.1_74	CP022706.1_2277, CP022706.1_2302	NZ_CP017768.1_1099, NZ_CP017768.1_1122	NZ_RKRG01000005.1_22	NZ_CP011266.1_618	NZ_LWMU01000070.1_106	NZ_NQLD01000014.1_197	NC_009515.1_386	NZ_CP010834.1_592	OMWD01000008.1_21	NZ_MZGS01000020.1_55	NZ_MZGU01000004.1_324	NZ_BAGX02000002.1_15
OG0000078		LIHK01000056.1_86	PLGY01000056.1_34, PLGY01000075.1_23	PMMR01000045.1_84, PMMR01000045.1_85, PMMR01000055.1_56		LFRW01000050.1_25	PNBI01000095.1_2, PNBI01000096.1_21, PNBI01000134.1_1	NZ_BFAX01000003.1_203, NZ_BFAX01000003.1_228	MZXQ01000299.1_9		MTND01000022.1_175, MTND01000027.1_45	NZ_CP009505.1_1676, NZ_CP009505.1_2307, NZ_CP009505.1_747	MVQI01000046.1_40	MVRC01000009.1_2, MVRC01000012.1_269, MVRC01000015.1_27, MVRC01000015.1_28	MVRE01000014.1_24		MVQY01000064.1_17, MVQY01000168.1_14, MVQY01000182.1_19	DACB01000004.1_116, DACB01000007.1_282, DACB01000016.1_55	DAGC01000002.1_661, DAGC01000003.1_107, DAGC01000005.1_5, DAGC01000007.1_118	DAQK01000001.1_39, DAQK01000023.1_95, DAQK01000046.1_62	PMWA01000024.1_6, PMWA01000057.1_46, PMWA01000072.1_25, PMWA01000120.1_6	NC_015216.1_2025, NC_015216.1_564, NC_015216.1_92	NZ_JQLY01000001.1_1992, NZ_JQLY01000001.1_2508, NZ_JQLY01000001.1_445, NZ_JQLY01000001.1_845	PLXT01000072.1_2, PLXT01000080.1_5, PLXT01000118.1_13	NZ_LT607756.1_1674, NZ_LT607756.1_2304, NZ_LT607756.1_600	NC_015574.1_1840, NC_015574.1_2442, NC_015574.1_600	DAHH01000003.1_110, DAHH01000004.1_184, DAHH01000016.1_115	NZ_LMVM01000001.1_85, NZ_LMVM01000002.1_53, NZ_LMVM01000012.1_72	DACV01000002.1_317, DACV01000006.1_27, DACV01000007.1_351	DAVZ01000018.1_44, DAVZ01000036.1_40, DAVZ01000036.1_41	NZ_JQJK01000009.1_35, NZ_JQJK01000014.1_41, NZ_KN050693.1_318	NZ_AMPO01000001.1_332, NZ_AMPO01000007.1_29	BBES01000011.1_72, BBES01000011.1_73, BBES01000011.1_74, BBES01000016.1_35, BBES01000016.1_36	AMGN01000028.1_25, AMGN01000045.1_41	NC_023044.1_1282, NC_023044.1_1449, NC_023044.1_2010	MVPY01000029.1_13, MVPY01000069.1_8	DALO01000006.1_3, DALO01000016.1_121	CP022706.1_1450, CP022706.1_2126	NZ_CP017768.1_1274, NZ_CP017768.1_1922	NZ_RKRG01000001.1_351, NZ_RKRG01000001.1_580	NZ_CP011266.1_280, NZ_CP011266.1_57	NZ_LWMU01000045.1_16, NZ_LWMU01000055.1_19	NZ_NQLD01000004.1_144, NZ_NQLD01000013.1_39	NC_009515.1_1220, NC_009515.1_681	NZ_CP010834.1_2064, NZ_CP010834.1_251	OMWD01000001.1_7, OMWD01000036.1_13	NZ_MZGS01000028.1_16, NZ_MZGS01000032.1_28	NZ_MZGU01000006.1_130, NZ_MZGU01000007.1_96	NZ_BAGX02000020.1_337, NZ_BAGX02000023.1_40
OG0000079	LIHJ01000002.1_15, LIHJ01000043.1_6, LIHJ01000047.1_20, LIHJ01000056.1_7, LIHJ01000072.1_34, LIHJ01000079.1_64, LIHJ01000083.1_1, LIHJ01000083.1_26	LIHK01000005.1_11, LIHK01000054.1_31, LIHK01000054.1_33, LIHK01000054.1_34, LIHK01000054.1_46	PLGY01000033.1_1, PLGY01000037.1_1, PLGY01000043.1_15	PMMR01000051.1_44, PMMR01000051.1_89	PMYA01000114.1_9, PMYA01000143.1_2	LFRW01000022.1_42, LFRW01000022.1_43, LFRW01000036.1_16	PNBI01000070.1_1, PNBI01000070.1_4, PNBI01000070.1_5, PNBI01000070.1_7, PNBI01000104.1_23, PNBI01000104.1_24, PNBI01000122.1_9, PNBI01000138.1_3, PNBI01000138.1_5, PNBI01000138.1_6, PNBI01000138.1_8, PNBI01000148.1_1, PNBI01000169.1_1, PNBI01000169.1_2	NZ_BFAX01000002.1_130, NZ_BFAX01000002.1_131	MZXQ01000047.1_2, MZXQ01000206.1_1, MZXQ01000329.1_3	CP013703.1_1281	MTND01000010.1_7	NZ_CP009505.1_1567, NZ_CP009505.1_2451	MVQI01000073.1_11	MVRC01000006.1_190, MVRC01000011.1_39, MVRC01000011.1_40, MVRC01000012.1_142, MVRC01000015.1_304	MVRE01000002.1_23, MVRE01000021.1_33	LVVQ01000001.1_509	MVQY01000061.1_8, MVQY01000154.1_2	DACB01000007.1_184, DACB01000016.1_256	DAGC01000001.1_78, DAGC01000004.1_147	DAQK01000029.1_112, DAQK01000044.1_3	PMWA01000031.1_35, PMWA01000055.1_18	NC_015216.1_1200, NC_015216.1_163, NC_015216.1_2466	NZ_JQLY01000001.1_1330, NZ_JQLY01000001.1_2433	PLXT01000061.1_29, PLXT01000078.1_28	NZ_LT607756.1_1027, NZ_LT607756.1_2193	NC_015574.1_1008, NC_015574.1_2327, NC_015574.1_48	DAHH01000003.1_16	NZ_LMVM01000023.1_268, NZ_LMVM01000039.1_56, NZ_LMVM01000040.1_76	DACV01000003.1_161, DACV01000006.1_141	DAVZ01000013.1_33, DAVZ01000059.1_67	NZ_JQJK01000008.1_576, NZ_JQJK01000009.1_207	NZ_AMPO01000001.1_212, NZ_AMPO01000010.1_67	BBES01000001.1_304, BBES01000001.1_305, BBES01000005.1_95, BBES01000005.1_96, BBES01000005.1_97	AMGN01000027.1_6, AMGN01000029.1_4, AMGN01000042.1_1, AMGN01000057.1_1, AMGN01000104.1_1	NC_023044.1_1137, NC_023044.1_1913	MVPY01000032.1_12	DALO01000008.1_70	CP022706.1_1556, CP022706.1_540	NZ_CP017768.1_1808, NZ_CP017768.1_494	NZ_RKRG01000001.1_439, NZ_RKRG01000002.1_543	NZ_CP011266.1_2244, NZ_CP011266.1_986	NZ_LWMU01000044.1_33, NZ_LWMU01000046.1_4	NZ_NQLD01000007.1_18, NZ_NQLD01000012.1_79	NC_009515.1_1330, NC_009515.1_81	NZ_CP010834.1_1094, NZ_CP010834.1_76	OMWD01000007.1_82, OMWD01000042.1_7	NZ_MZGS01000017.1_72, NZ_MZGS01000031.1_1	NZ_MZGU01000004.1_647, NZ_MZGU01000006.1_239	NZ_BAGX02000016.1_8, NZ_BAGX02000020.1_230
OG0000080	LIHJ01000081.1_46	LIHK01000004.1_30, LIHK01000014.1_34, LIHK01000049.1_22			PMYA01000018.1_18, PMYA01000034.1_18, PMYA01000091.1_1	LFRW01000043.1_72	PNBI01000151.1_4, PNBI01000154.1_8	NZ_BFAX01000004.1_12, NZ_BFAX01000004.1_174	MZXQ01000009.1_18, MZXQ01000095.1_33, MZXQ01000150.1_2			NZ_CP009505.1_144, NZ_CP009505.1_227, NZ_CP009505.1_228, NZ_CP009505.1_765, NZ_CP009505.1_818	MVQI01000082.1_135	MVRC01000006.1_35	MVRE01000002.1_29		MVQY01000010.1_4, MVQY01000065.1_4, MVQY01000067.1_9	DACB01000015.1_79, DACB01000015.1_98, DACB01000016.1_23	DAGC01000002.1_381, DAGC01000002.1_397	DAQK01000008.1_42, DAQK01000008.1_43, DAQK01000008.1_44, DAQK01000008.1_46, DAQK01000054.1_20	PMWA01000058.1_28, PMWA01000103.1_17, PMWA01000108.1_8	NC_015216.1_863, NC_015216.1_900, NC_015216.1_909	NZ_JQLY01000001.1_1566, NZ_JQLY01000001.1_1599	PLXT01000134.1_26, PLXT01000136.1_13		NC_015574.1_1353, NC_015574.1_1592	DAHH01000008.1_34	NZ_LMVM01000001.1_320, NZ_LMVM01000001.1_538, NZ_LMVM01000033.1_65	DACV01000002.1_516, DACV01000007.1_200, DACV01000007.1_82	DAVZ01000060.1_29, DAVZ01000062.1_18	NZ_KN050693.1_545, NZ_KN050694.1_419, NZ_KN050694.1_46	NZ_AMPO01000002.1_27, NZ_AMPO01000004.1_148, NZ_AMPO01000012.1_82	BBES01000014.1_13, BBES01000034.1_12, BBES01000034.1_13	AMGN01000012.1_19, AMGN01000012.1_20, AMGN01000055.1_4	NC_023044.1_1433, NC_023044.1_675	MVPY01000050.1_5, MVPY01000064.1_22, MVPY01000094.1_143	DALO01000002.1_380, DALO01000005.1_81, DALO01000024.1_7	CP022706.1_132, CP022706.1_2140, CP022706.1_680	NZ_CP017768.1_1261, NZ_CP017768.1_332	NZ_RKRG01000001.1_422, NZ_RKRG01000001.1_6	NZ_CP011266.1_1945, NZ_CP011266.1_1949, NZ_CP011266.1_2274	NZ_LWMU01000011.1_6, NZ_LWMU01000043.1_14, NZ_LWMU01000125.1_52	NZ_NQLD01000012.1_308, NZ_NQLD01000012.1_421	NC_009515.1_1299, NC_009515.1_1596, NC_009515.1_1597	NZ_CP010834.1_1717, NZ_CP010834.1_59	OMWD01000006.1_57, OMWD01000013.1_26, OMWD01000013.1_63	NZ_MZGS01000031.1_18	NZ_MZGU01000002.1_94, NZ_MZGU01000007.1_17	NZ_BAGX02000020.1_251, NZ_BAGX02000020.1_253
OG0000081								NZ_BFAX01000003.1_235, NZ_BFAX01000004.1_46	MZXQ01000052.1_13, MZXQ01000147.1_3	CP013703.1_1095, CP013703.1_1188, CP013703.1_1520, CP013703.1_558, CP013703.1_576, CP013703.1_673, CP013703.1_751		NZ_CP009505.1_3213, NZ_CP009505.1_3214, NZ_CP009505.1_3215, NZ_CP009505.1_3216, NZ_CP009505.1_3218, NZ_CP009505.1_751	MVQI01000021.1_2, MVQI01000046.1_46, MVQI01000046.1_50, MVQI01000051.1_164		MVRE01000009.1_52, MVRE01000022.1_10	LVVQ01000001.1_406, LVVQ01000001.1_681, LVVQ01000001.1_693	MVQY01000047.1_7, MVQY01000131.1_1, MVQY01000131.1_12, MVQY01000131.1_7, MVQY01000135.1_4, MVQY01000144.1_1, MVQY01000169.1_4, MVQY01000169.1_5		DAGC01000011.1_51, DAGC01000011.1_52, DAGC01000011.1_54, DAGC01000011.1_55, DAGC01000011.1_60, DAGC01000011.1_66, DAGC01000011.1_69	DAQK01000033.1_52, DAQK01000033.1_54					NZ_LT607756.1_1785, NZ_LT607756.1_1815		DAHH01000019.1_49, DAHH01000019.1_50	NZ_LMVM01000012.1_11, NZ_LMVM01000012.1_12, NZ_LMVM01000012.1_9		DAVZ01000043.1_15, DAVZ01000043.1_16	NZ_JQJK01000009.1_112, NZ_JQJK01000009.1_96, NZ_JQJK01000009.1_97, NZ_KN050694.1_93	NZ_AMPO01000006.1_105	BBES01000003.1_111, BBES01000003.1_112, BBES01000003.1_113, BBES01000003.1_114, BBES01000003.1_94, BBES01000003.1_96, BBES01000003.1_97, BBES01000003.1_98, BBES01000003.1_99	AMGN01000047.1_10, AMGN01000091.1_2	NC_023044.1_561, NC_023044.1_569	MVPY01000043.1_203, MVPY01000075.1_20, MVPY01000075.1_21, MVPY01000075.1_29	DALO01000002.1_266, DALO01000002.1_273, DALO01000002.1_274, DALO01000002.1_276	CP022706.1_816, CP022706.1_827	NZ_CP017768.1_163, NZ_CP017768.1_170	NZ_RKRG01000001.1_245, NZ_RKRG01000003.1_177	NZ_CP011266.1_1334, NZ_CP011266.1_220	NZ_LWMU01000044.1_11, NZ_LWMU01000081.1_83, NZ_LWMU01000103.1_82	NZ_NQLD01000008.1_103	NC_009515.1_1112, NC_009515.1_1701	NZ_CP010834.1_1952	OMWD01000001.1_23, OMWD01000046.1_6	NZ_MZGS01000027.1_5, NZ_MZGS01000032.1_9		NZ_BAGX02000008.1_26
OG0000082	LIHJ01000081.1_44, LIHJ01000089.1_108	LIHK01000054.1_17	PLGY01000021.1_39, PLGY01000025.1_24	PMMR01000014.1_20, PMMR01000056.1_91	PMYA01000078.1_4, PMYA01000122.1_9	LFRW01000001.1_21, LFRW01000054.1_5	PNBI01000026.1_17, PNBI01000052.1_15	NZ_BFAX01000003.1_220, NZ_BFAX01000004.1_76, NZ_BFAX01000005.1_3	MZXQ01000082.1_4, MZXQ01000185.1_9	CP013703.1_1364, CP013703.1_1504, CP013703.1_180, CP013703.1_181	MTND01000029.1_33	NZ_CP009505.1_2404, NZ_CP009505.1_3299	MVQI01000025.1_15	MVRC01000006.1_66, MVRC01000006.1_96	MVRE01000003.1_128, MVRE01000017.1_18	LVVQ01000001.1_137, LVVQ01000001.1_358, LVVQ01000001.1_69	MVQY01000100.1_1, MVQY01000180.1_43	DACB01000003.1_34, DACB01000007.1_222, DACB01000012.1_4	DAGC01000012.1_286, DAGC01000012.1_33	DAQK01000016.1_32, DAQK01000053.1_23	PMWA01000018.1_1, PMWA01000037.1_44, PMWA01000046.1_29, PMWA01000099.1_29	NC_015216.1_2283, NC_015216.1_2450	NZ_JQLY01000001.1_219, NZ_JQLY01000001.1_48	PLXT01000030.1_60, PLXT01000107.1_1	NZ_LT607756.1_1441, NZ_LT607756.1_185, NZ_LT607756.1_364	NC_015574.1_1545, NC_015574.1_179, NC_015574.1_359	DAHH01000008.1_44, DAHH01000015.1_199, DAHH01000015.1_48	NZ_LMVM01000001.1_313, NZ_LMVM01000023.1_137, NZ_LMVM01000023.1_408	DACV01000003.1_284, DACV01000003.1_70, DACV01000007.1_203	DAVZ01000028.1_10, DAVZ01000042.1_22, DAVZ01000050.1_11, DAVZ01000060.1_26	NZ_JQJK01000008.1_432, NZ_JQJK01000008.1_721, NZ_KN050693.1_531	NZ_AMPO01000003.1_1, NZ_AMPO01000009.1_108	BBES01000002.1_233, BBES01000010.1_67, BBES01000010.1_68	AMGN01000004.1_116, AMGN01000006.1_27	NC_023044.1_166, NC_023044.1_397	MVPY01000035.1_25, MVPY01000043.1_37, MVPY01000092.1_19	DALO01000002.1_123, DALO01000006.1_50, DALO01000018.1_10	CP022706.1_1246, CP022706.1_967	NZ_CP017768.1_1322, NZ_CP017768.1_2117, NZ_CP017768.1_9	NZ_RKRG01000001.1_600, NZ_RKRG01000001.1_607	NZ_CP011266.1_307, NZ_CP011266.1_315	NZ_LWMU01000092.1_10, NZ_LWMU01000092.1_3	NZ_NQLD01000004.1_107, NZ_NQLD01000004.1_116	NC_009515.1_642, NC_009515.1_650	NZ_CP010834.1_270, NZ_CP010834.1_279		NZ_MZGS01000026.1_108, NZ_MZGS01000026.1_116	NZ_MZGU01000001.1_38, NZ_MZGU01000006.1_107, NZ_MZGU01000006.1_99	NZ_BAGX02000023.1_58, NZ_BAGX02000023.1_65
OG0000083	LIHJ01000026.1_3, LIHJ01000041.1_1	LIHK01000021.1_6, LIHK01000023.1_67, LIHK01000049.1_11	PLGY01000021.1_31, PLGY01000024.1_48	PMMR01000049.1_17, PMMR01000056.1_82	PMYA01000078.1_11	LFRW01000051.1_36, LFRW01000055.1_61	PNBI01000027.1_49, PNBI01000065.1_31, PNBI01000089.1_1	NZ_BFAX01000003.1_285, NZ_BFAX01000004.1_223	MZXQ01000014.1_4, MZXQ01000014.1_5, MZXQ01000021.1_11, MZXQ01000314.1_12	CP013703.1_102, CP013703.1_20	MTND01000021.1_30, MTND01000022.1_242	NZ_CP009505.1_1148, NZ_CP009505.1_2546, NZ_CP009505.1_78	MVQI01000045.1_1, MVQI01000076.1_39, MVQI01000076.1_48	MVRC01000005.1_82, MVRC01000010.1_27	MVRE01000006.1_315, MVRE01000012.1_103	LVVQ01000001.1_180, LVVQ01000001.1_312	MVQY01000172.1_11	DACB01000016.1_31	DAGC01000003.1_79	DAQK01000023.1_67	PMWA01000054.1_5, PMWA01000061.1_8	NC_015216.1_2053	NZ_JQLY01000001.1_421	PLXT01000018.1_3	NZ_LT607756.1_1716, NZ_LT607756.1_560	NC_015574.1_1833, NC_015574.1_574	DAHH01000004.1_177, DAHH01000016.1_135	NZ_LMVM01000001.1_98, NZ_LMVM01000006.1_7	DACV01000002.1_347, DACV01000007.1_341	DAVZ01000036.1_7, DAVZ01000049.1_5	NZ_JQJK01000014.1_98, NZ_KN050693.1_330	NZ_AMPO01000003.1_155, NZ_AMPO01000007.1_37	BBES01000009.1_68, BBES01000011.1_84, BBES01000011.1_85	AMGN01000022.1_1, AMGN01000045.1_48, AMGN01000061.1_3	NC_023044.1_1422, NC_023044.1_274	MVPY01000033.1_1, MVPY01000094.1_132	DALO01000002.1_5, DALO01000013.1_8	CP022706.1_1107, CP022706.1_2151	NZ_CP017768.1_1250, NZ_CP017768.1_2316	NZ_RKRG01000001.1_613	NZ_CP011266.1_324	NZ_LWMU01000092.1_14	NZ_NQLD01000004.1_100	NC_009515.1_636	NZ_CP010834.1_286		NZ_MZGS01000026.1_102	NZ_MZGU01000006.1_91	NZ_BAGX02000023.1_69
OG0000084		LIHK01000022.1_13, LIHK01000029.1_1, LIHK01000029.1_2				LFRW01000017.1_11, LFRW01000017.1_12	PNBI01000078.1_2, PNBI01000078.1_3		MZXQ01000105.1_28, MZXQ01000105.1_29, MZXQ01000326.1_15		MTND01000027.1_214, MTND01000040.1_4	NZ_CP009505.1_3314, NZ_CP009505.1_476		MVRC01000007.1_2, MVRC01000007.1_3	MVRE01000005.1_20, MVRE01000009.1_59, MVRE01000011.1_40, MVRE01000011.1_41		MVQY01000082.1_18, MVQY01000107.1_13	DACB01000008.1_132, DACB01000008.1_145	DAGC01000011.1_13, DAGC01000011.1_26	DAQK01000033.1_19, DAQK01000033.1_31	PMWA01000104.1_69, PMWA01000104.1_80	NC_015216.1_412, NC_015216.1_460	NZ_JQLY01000001.1_2111, NZ_JQLY01000001.1_2125	PLXT01000106.1_41, PLXT01000106.1_59	NZ_LT607756.1_1820, NZ_LT607756.1_1836	NC_015574.1_1940, NC_015574.1_1952	DAHH01000002.1_72, DAHH01000002.1_85	NZ_LMVM01000037.1_154, NZ_LMVM01000037.1_82	DACV01000007.1_451, DACV01000007.1_471	DAVZ01000017.1_6, DAVZ01000050.1_16	NZ_KN050693.1_134, NZ_KN050693.1_213	NZ_AMPO01000005.1_112, NZ_AMPO01000005.1_124	BBES01000013.1_12, BBES01000020.1_61	AMGN01000005.1_24, AMGN01000005.1_36	NC_023044.1_1538, NC_023044.1_1551	MVPY01000025.1_82, MVPY01000025.1_93	DALO01000011.1_78, DALO01000011.1_89	CP022706.1_2006, CP022706.1_2018	NZ_CP017768.1_1373, NZ_CP017768.1_1387	NZ_RKRG01000001.1_665, NZ_RKRG01000004.1_84	NZ_CP011266.1_373, NZ_CP011266.1_542	NZ_LWMU01000050.1_7, NZ_LWMU01000070.1_34	NZ_NQLD01000004.1_55, NZ_NQLD01000014.1_110	NC_009515.1_469, NC_009515.1_590	NZ_CP010834.1_397, NZ_CP010834.1_510	OMWD01000015.1_60, OMWD01000020.1_42	NZ_MZGS01000020.1_133, NZ_MZGS01000026.1_38	NZ_MZGU01000003.1_153, NZ_MZGU01000006.1_47	NZ_BAGX02000023.1_104, NZ_BAGX02000028.1_12
OG0000085		LIHK01000019.1_3	PLGY01000036.1_36, PLGY01000049.1_1, PLGY01000062.1_64	PMMR01000014.1_81, PMMR01000041.1_17, PMMR01000055.1_108	PMYA01000054.1_20, PMYA01000133.1_15			NZ_BFAX01000004.1_301	MZXQ01000112.1_15		MTND01000001.1_2, MTND01000026.1_156	NZ_CP009505.1_2971	MVQI01000013.1_36		MVRE01000004.1_40, MVRE01000007.1_46		MVQY01000033.1_14, MVQY01000052.1_12, MVQY01000076.1_2, MVQY01000119.1_25, MVQY01000125.1_14	DACB01000001.1_32, DACB01000007.1_342, DACB01000013.1_33, DACB01000016.1_137, DACB01000016.1_193, DACB01000016.1_242	DAGC01000002.1_75, DAGC01000003.1_187, DAGC01000004.1_167, DAGC01000006.1_30, DAGC01000007.1_53	DAQK01000001.1_121, DAQK01000002.1_6, DAQK01000028.1_2, DAQK01000029.1_95	PMWA01000017.1_9, PMWA01000021.1_60, PMWA01000021.1_74, PMWA01000028.1_15, PMWA01000042.1_27, PMWA01000042.1_7, PMWA01000045.1_48, PMWA01000072.1_29, PMWA01000074.1_13, PMWA01000083.1_10, PMWA01000086.1_11, PMWA01000105.1_5	NC_015216.1_1924, NC_015216.1_591, NC_015216.1_610	NZ_JQLY01000001.1_1295, NZ_JQLY01000001.1_1427, NZ_JQLY01000001.1_171, NZ_JQLY01000001.1_1941, NZ_JQLY01000001.1_1960, NZ_JQLY01000001.1_2413, NZ_JQLY01000001.1_550, NZ_JQLY01000001.1_750	PLXT01000026.1_17, PLXT01000037.1_5, PLXT01000039.1_4, PLXT01000045.1_4, PLXT01000047.1_13, PLXT01000047.1_33, PLXT01000056.1_31, PLXT01000100.1_5, PLXT01000121.1_2, PLXT01000137.1_34, PLXT01000137.1_38	NZ_LT607756.1_1579, NZ_LT607756.1_1600, NZ_LT607756.1_703	NC_015574.1_1753, NC_015574.1_1775, NC_015574.1_684	DAHH01000004.1_41, DAHH01000004.1_63, DAHH01000016.1_42	NZ_LMVM01000001.1_349, NZ_LMVM01000001.1_599, NZ_LMVM01000001.1_604, NZ_LMVM01000006.1_39, NZ_LMVM01000038.1_127, NZ_LMVM01000038.1_155, NZ_LMVM01000038.1_6	DACV01000002.1_111, DACV01000002.1_131, DACV01000007.1_177	DAVZ01000040.1_36, DAVZ01000040.1_60, DAVZ01000060.1_53	NZ_JQJK01000008.1_161, NZ_JQJK01000008.1_188, NZ_JQJK01000008.1_264, NZ_JQJK01000008.1_30, NZ_KN050693.1_574, NZ_KN050694.1_107, NZ_KN050694.1_112	NZ_AMPO01000007.1_106, NZ_AMPO01000007.1_84, NZ_AMPO01000012.1_63	BBES01000014.1_40, BBES01000026.1_21, BBES01000027.1_33	AMGN01000003.1_9, AMGN01000007.1_66, AMGN01000007.1_86	NC_023044.1_1351, NC_023044.1_1370, NC_023044.1_690	MVPY01000047.1_14, MVPY01000094.1_65, MVPY01000094.1_85	DALO01000002.1_397, DALO01000027.1_6, DALO01000029.1_1	CP022706.1_2193, CP022706.1_2213, CP022706.1_663	NZ_CP017768.1_1189, NZ_CP017768.1_1208, NZ_CP017768.1_352	NZ_RKRG01000001.1_387, NZ_RKRG01000002.1_126, NZ_RKRG01000003.1_148	NZ_CP011266.1_1764, NZ_CP011266.1_5, NZ_CP011266.1_841	NZ_LWMU01000048.1_45, NZ_LWMU01000054.1_12, NZ_LWMU01000136.1_9	NZ_NQLD01000011.1_114, NZ_NQLD01000012.1_374, NZ_NQLD01000016.1_55	NC_009515.1_1255, NC_009515.1_209, NC_009515.1_838	NZ_CP010834.1_1228, NZ_CP010834.1_1582, NZ_CP010834.1_23, NZ_CP010834.1_732	OMWD01000004.1_74, OMWD01000005.1_21, OMWD01000006.1_25, OMWD01000027.1_56	NZ_MZGS01000012.1_33, NZ_MZGS01000016.1_183, NZ_MZGS01000023.1_55, NZ_MZGS01000029.1_25	NZ_MZGU01000003.1_59, NZ_MZGU01000004.1_538, NZ_MZGU01000007.1_56	NZ_BAGX02000012.1_11, NZ_BAGX02000015.1_61, NZ_BAGX02000034.1_14
OG0000086	LIHJ01000009.1_18, LIHJ01000049.1_3, LIHJ01000049.1_4, LIHJ01000081.1_39	LIHK01000001.1_17, LIHK01000007.1_39, LIHK01000010.1_35, LIHK01000023.1_47, LIHK01000028.1_13, LIHK01000049.1_20	PLGY01000022.1_19, PLGY01000037.1_37, PLGY01000051.1_8	PMMR01000038.1_38, PMMR01000065.1_25	PMYA01000036.1_38, PMYA01000116.1_2	LFRW01000003.1_20, LFRW01000022.1_8, LFRW01000035.1_139, LFRW01000043.1_14, LFRW01000043.1_44, LFRW01000047.1_30, LFRW01000050.1_13, LFRW01000055.1_87	PNBI01000013.1_2, PNBI01000031.1_13, PNBI01000160.1_12, PNBI01000166.1_1	NZ_BFAX01000004.1_36	MZXQ01000095.1_3, MZXQ01000116.1_6	CP013703.1_209	MTND01000009.1_52, MTND01000014.1_33, MTND01000018.1_130, MTND01000018.1_38, MTND01000018.1_61, MTND01000020.1_14, MTND01000025.1_68, MTND01000031.1_65	NZ_CP009505.1_2760	MVQI01000082.1_117	MVRC01000010.1_55, MVRC01000012.1_90, MVRC01000013.1_128, MVRC01000013.1_48, MVRC01000013.1_90, MVRC01000015.1_218, MVRC01000015.1_44, MVRC01000016.1_97, MVRC01000018.1_37	MVRE01000012.1_147	LVVQ01000001.1_583, LVVQ01000001.1_7, LVVQ01000002.1_232, LVVQ01000002.1_93	MVQY01000044.1_22, MVQY01000061.1_29	DACB01000007.1_12, DACB01000007.1_163	DAGC01000010.1_29, DAGC01000013.1_207	DAQK01000044.1_24, DAQK01000045.1_36	PMWA01000059.1_11, PMWA01000117.1_13	NC_015216.1_184, NC_015216.1_330	NZ_JQLY01000001.1_2242, NZ_JQLY01000001.1_2399	PLXT01000044.1_12, PLXT01000132.1_5, PLXT01000147.1_20	NZ_LT607756.1_1974, NZ_LT607756.1_2170	NC_015574.1_2090, NC_015574.1_2304	DAHH01000007.1_101, DAHH01000019.1_69	NZ_LMVM01000012.1_552, NZ_LMVM01000040.1_113	DACV01000008.1_134, DACV01000009.1_195	DAVZ01000057.1_8	NZ_JQJK01000009.1_247, NZ_JQJK01000015.1_108	NZ_AMPO01000008.1_16, NZ_AMPO01000008.1_70	BBES01000007.1_91, BBES01000017.1_60	AMGN01000038.1_18	NC_023044.1_1324, NC_023044.1_1687	MVPY01000042.1_35, MVPY01000094.1_30	DALO01000019.1_60, DALO01000029.1_31	CP022706.1_1858, CP022706.1_2241	NZ_CP017768.1_1158, NZ_CP017768.1_1529	NZ_RKRG01000001.1_165	NZ_CP011266.1_2037	NZ_LWMU01000114.1_30	NZ_NQLD01000008.1_19	NC_009515.1_1028	NZ_CP010834.1_1873	OMWD01000010.1_101	NZ_MZGS01000024.1_90	NZ_MZGU01000004.1_157	NZ_BAGX02000020.1_93
OG0000087	LIHJ01000054.1_5	LIHK01000017.1_30	PLGY01000025.1_79, PLGY01000036.1_73, PLGY01000060.1_23	PMMR01000014.1_76, PMMR01000041.1_55, PMMR01000056.1_100	PMYA01000054.1_25, PMYA01000121.1_9	LFRW01000002.1_4, LFRW01000029.1_38, LFRW01000041.1_22	PNBI01000067.1_3, PNBI01000091.1_2, PNBI01000102.1_29	NZ_BFAX01000002.1_161, NZ_BFAX01000004.1_281	MZXQ01000107.1_24, MZXQ01000185.1_4, MZXQ01000299.1_5	CP013703.1_569	MTND01000005.1_56, MTND01000022.1_183, MTND01000026.1_75	NZ_CP009505.1_1181, NZ_CP009505.1_3341, NZ_CP009505.1_774	MVQI01000051.1_148, MVQI01000082.1_67	MVRC01000006.1_18, MVRC01000012.1_58, MVRC01000016.1_39	MVRE01000004.1_69, MVRE01000021.1_23		MVQY01000061.1_13, MVQY01000157.1_9	DACB01000007.1_179, DACB01000016.1_129	DAGC01000001.1_83, DAGC01000003.1_176	DAQK01000020.1_10, DAQK01000044.1_8	PMWA01000028.1_24, PMWA01000092.1_65	NC_015216.1_169, NC_015216.1_1936	NZ_JQLY01000001.1_2427, NZ_JQLY01000001.1_524	PLXT01000056.1_46, PLXT01000061.1_22	NZ_LT607756.1_2186, NZ_LT607756.1_691	NC_015574.1_2320, NC_015574.1_673	DAHH01000003.1_10, DAHH01000016.1_52	NZ_LMVM01000001.1_332, NZ_LMVM01000012.1_300	DACV01000006.1_148, DACV01000007.1_191	DAVZ01000059.1_72, DAVZ01000060.1_39	NZ_JQJK01000016.1_101, NZ_KN050693.1_557	NZ_AMPO01000001.1_207, NZ_AMPO01000012.1_75	BBES01000001.1_296, BBES01000014.1_24	AMGN01000003.1_22, AMGN01000042.1_6	NC_023044.1_1908, NC_023044.1_682	MVPY01000050.1_12, MVPY01000088.1_7	DALO01000002.1_387, DALO01000008.1_63	CP022706.1_1561, CP022706.1_673	NZ_CP017768.1_1803, NZ_CP017768.1_339	NZ_RKRG01000001.1_419, NZ_RKRG01000002.1_123	NZ_CP011266.1_1767, NZ_CP011266.1_2278	NZ_LWMU01000043.1_10, NZ_LWMU01000048.1_48	NZ_NQLD01000011.1_117, NZ_NQLD01000012.1_417	NC_009515.1_1295, NC_009515.1_841	NZ_CP010834.1_1585, NZ_CP010834.1_56	OMWD01000004.1_77, OMWD01000006.1_54	NZ_MZGS01000023.1_58, NZ_MZGS01000031.1_21	NZ_MZGU01000003.1_62, NZ_MZGU01000007.1_22	NZ_BAGX02000020.1_248, NZ_BAGX02000034.1_2
OG0000088	LIHJ01000035.1_8, LIHJ01000059.1_13, LIHJ01000072.1_29	LIHK01000002.1_11, LIHK01000008.1_35	PLGY01000017.1_43	PMMR01000048.1_43	PMYA01000152.1_3	LFRW01000026.1_31, LFRW01000043.1_85	PNBI01000104.1_11, PNBI01000115.1_5	NZ_BFAX01000003.1_238, NZ_BFAX01000004.1_184	MZXQ01000068.1_13, MZXQ01000317.1_5		MTND01000022.1_24, MTND01000027.1_47	NZ_CP009505.1_1473, NZ_CP009505.1_2163, NZ_CP009505.1_2708, NZ_CP009505.1_56, NZ_CP009505.1_724, NZ_CP009505.1_732	MVQI01000041.1_16, MVQI01000069.1_7, MVQI01000075.1_2	MVRC01000011.1_56, MVRC01000011.1_75	MVRE01000015.1_30	LVVQ01000002.1_6	MVQY01000038.1_38, MVQY01000046.1_6, MVQY01000153.1_2, MVQY01000165.1_7	DACB01000008.1_166, DACB01000008.1_46	DAGC01000011.1_94, DAGC01000013.1_122	DAQK01000040.1_37	PMWA01000087.1_4, PMWA01000111.1_25	NC_015216.1_377, NC_015216.1_464	NZ_JQLY01000001.1_2107, NZ_JQLY01000001.1_2197		NZ_LT607756.1_1301, NZ_LT607756.1_1778, NZ_LT607756.1_1915	NC_015574.1_1936, NC_015574.1_2035	DAHH01000003.1_56	NZ_LMVM01000037.1_162, NZ_LMVM01000040.1_21, NZ_LMVM01000041.1_64	DACV01000007.1_478, DACV01000007.1_700	DAVZ01000032.1_61, DAVZ01000043.1_8	NZ_JQJK01000009.1_154, NZ_JQJK01000015.1_176, NZ_KN050693.1_226	NZ_AMPO01000005.1_128, NZ_AMPO01000016.1_7	BBES01000013.1_19, BBES01000013.1_20, BBES01000015.1_78, BBES01000015.1_79	AMGN01000002.1_13, AMGN01000005.1_40	NC_023044.1_1534, NC_023044.1_1621	MVPY01000025.1_97, MVPY01000043.1_213, MVPY01000079.1_35, MVPY01000098.1_8	DALO01000011.1_8, DALO01000011.1_93	CP022706.1_1923, CP022706.1_2022	NZ_CP017768.1_1368, NZ_CP017768.1_1463	NZ_RKRG01000002.1_552		NZ_LWMU01000033.1_33
OG0000089	LIHJ01000055.1_100, LIHJ01000089.1_71	LIHK01000003.1_11, LIHK01000015.1_14, LIHK01000023.1_11, LIHK01000031.1_12	PLGY01000024.1_37, PLGY01000036.1_89	PMMR01000049.1_25, PMMR01000060.1_12	PMYA01000147.1_5, PMYA01000159.1_12	LFRW01000018.1_58, LFRW01000035.1_45, LFRW01000055.1_82	PNBI01000065.1_6, PNBI01000075.1_18, PNBI01000133.1_4	NZ_BFAX01000004.1_154	MZXQ01000009.1_17, MZXQ01000195.1_8	CP013703.1_1308, CP013703.1_347	MTND01000005.1_61, MTND01000022.1_253	NZ_CP009505.1_252, NZ_CP009505.1_3006	MVQI01000057.1_14, MVQI01000076.1_33, MVQI01000082.1_82	MVRC01000010.1_48, MVRC01000011.1_174, MVRC01000015.1_116	MVRE01000011.1_63, MVRE01000011.1_86	LVVQ01000002.1_169, LVVQ01000002.1_57	MVQY01000142.1_12, MVQY01000148.1_5	DACB01000007.1_133, DACB01000007.1_136	DAGC01000008.1_2, DAGC01000010.1_1	DAQK01000026.1_36, DAQK01000044.1_49	PMWA01000092.1_26, PMWA01000092.1_31	NC_015216.1_210, NC_015216.1_215	NZ_JQLY01000001.1_2367, NZ_JQLY01000001.1_2374	PLXT01000051.1_15, PLXT01000051.1_22	NZ_LT607756.1_2141, NZ_LT607756.1_2145	NC_015574.1_2274, NC_015574.1_2278	DAHH01000007.1_73, DAHH01000007.1_76	NZ_LMVM01000012.1_242, NZ_LMVM01000012.1_256	DACV01000005.1_110, DACV01000005.1_99	DAVZ01000037.1_9, DAVZ01000065.1_17	NZ_JQJK01000016.1_37, NZ_JQJK01000016.1_54	NZ_AMPO01000001.1_167, NZ_AMPO01000001.1_171	BBES01000001.1_237, BBES01000001.1_242, BBES01000001.1_243	AMGN01000054.1_33, AMGN01000054.1_36, AMGN01000063.1_1	NC_023044.1_1870, NC_023044.1_1872	MVPY01000088.1_42, MVPY01000088.1_46	DALO01000008.1_25, DALO01000008.1_28	CP022706.1_1597, CP022706.1_1600	NZ_CP017768.1_1749, NZ_CP017768.1_1753	NZ_RKRG01000001.1_258	NZ_CP011266.1_184	NZ_LWMU01000081.1_73	NZ_NQLD01000008.1_116	NC_009515.1_1126	NZ_CP010834.1_1966	OMWD01000029.1_9	NZ_MZGS01000027.1_19	NZ_MZGU01000004.1_70	NZ_BAGX02000020.1_181
OG0000090		LIHK01000010.1_19, LIHK01000023.1_39, LIHK01000023.1_40						NZ_BFAX01000004.1_266		CP013703.1_22		NZ_CP009505.1_148, NZ_CP009505.1_1584, NZ_CP009505.1_3429	MVQI01000004.1_5, MVQI01000080.1_15		MVRE01000003.1_99, MVRE01000006.1_1, MVRE01000006.1_11, MVRE01000006.1_145, MVRE01000006.1_160, MVRE01000007.1_39, MVRE01000017.1_52		MVQY01000070.1_2		DAGC01000004.1_210	DAQK01000029.1_50, DAQK01000029.1_51						NC_015574.1_708	DAHH01000016.1_28	NZ_LMVM01000001.1_371, NZ_LMVM01000005.1_47, NZ_LMVM01000038.1_174	DACV01000002.1_358, DACV01000007.1_647	DAVZ01000005.1_20, DAVZ01000028.1_20	NZ_JQJK01000008.1_208, NZ_KN050693.1_599			AMGN01000064.1_10		MVPY01000024.1_10	DALO01000005.1_31	CP022706.1_2129		NZ_RKRG01000001.1_541	NZ_CP011266.1_1903, NZ_CP011266.1_478	NZ_LWMU01000033.1_36				OMWD01000002.1_19, OMWD01000010.1_20	NZ_MZGS01000020.1_196
OG0000091	LIHJ01000021.1_2	LIHK01000052.1_19	PLGY01000017.1_42, PLGY01000043.1_11	PMMR01000048.1_42, PMMR01000051.1_40	PMYA01000114.1_13, PMYA01000152.1_4	LFRW01000026.1_33, LFRW01000043.1_90	PNBI01000018.1_4, PNBI01000104.1_10, PNBI01000106.1_4	NZ_BFAX01000003.1_7, NZ_BFAX01000004.1_140	MZXQ01000062.1_11, MZXQ01000296.1_4, MZXQ01000317.1_3	CP013703.1_192	MTND01000022.1_18, MTND01000022.1_26	NZ_CP009505.1_1570, NZ_CP009505.1_3248, NZ_CP009505.1_722, NZ_CP009505.1_730	MVQI01000027.1_8, MVQI01000033.1_31, MVQI01000069.1_5	MVRC01000011.1_59, MVRC01000013.1_220	MVRE01000004.1_12, MVRE01000015.1_33, MVRE01000022.1_30	LVVQ01000002.1_10	MVQY01000028.1_4, MVQY01000046.1_4	DACB01000004.1_13, DACB01000008.1_164	DAGC01000005.1_137, DAGC01000011.1_92		PMWA01000087.1_6, PMWA01000091.1_5	NC_015216.1_2501, NC_015216.1_466	NZ_JQLY01000001.1_15, NZ_JQLY01000001.1_2105	PLXT01000107.1_27	NZ_LT607756.1_126, NZ_LT607756.1_1776	NC_015574.1_124, NC_015574.1_1934	DAHH01000015.1_244	NZ_LMVM01000037.1_164, NZ_LMVM01000039.1_114	DACV01000007.1_480, DACV01000008.1_53	DAVZ01000006.1_29, DAVZ01000043.1_6	NZ_JQJK01000009.1_384, NZ_KN050693.1_228	NZ_AMPO01000001.1_466, NZ_AMPO01000005.1_130	BBES01000002.1_149, BBES01000013.1_24, BBES01000013.1_25	AMGN01000005.1_42, AMGN01000034.1_10	NC_023044.1_110, NC_023044.1_1532	MVPY01000025.1_99, MVPY01000101.1_64	DALO01000011.1_95, DALO01000016.1_22	CP022706.1_1301, CP022706.1_2024	NZ_CP017768.1_1366, NZ_CP017768.1_2066	NZ_RKRG01000001.1_497	NZ_CP011266.1_2170	NZ_LWMU01000042.1_15	NZ_NQLD01000014.1_43	NC_009515.1_1403	NZ_CP010834.1_197	OMWD01000003.1_72	NZ_MZGS01000028.1_145	NZ_MZGU01000006.1_177	NZ_BAGX02000022.1_16
OG0000092	LIHJ01000070.1_12	LIHK01000017.1_35, LIHK01000056.1_13	PLGY01000053.1_13	PMMR01000038.1_46	PMYA01000109.1_1	LFRW01000001.1_3, LFRW01000035.1_167	PNBI01000097.1_9, PNBI01000107.1_6	NZ_BFAX01000002.1_121, NZ_BFAX01000003.1_88	MZXQ01000045.1_21, MZXQ01000119.1_7	CP013703.1_1321, CP013703.1_1392, CP013703.1_172	MTND01000018.1_65, MTND01000029.1_47	NZ_CP009505.1_1219, NZ_CP009505.1_2929	MVQI01000051.1_132, MVQI01000076.1_40	MVRC01000006.1_43, MVRC01000015.1_245	MVRE01000020.1_71, MVRE01000022.1_65	LVVQ01000001.1_53, LVVQ01000001.1_76	MVQY01000061.1_44, MVQY01000079.1_22	DACB01000005.1_57, DACB01000007.1_150	DAGC01000002.1_189, DAGC01000010.1_15	DAQK01000024.1_13, DAQK01000044.1_35	PMWA01000080.1_15, PMWA01000092.1_46	NC_015216.1_196, NC_015216.1_676	NZ_JQLY01000001.1_1869, NZ_JQLY01000001.1_2388	PLXT01000038.1_59, PLXT01000051.1_2	NZ_LT607756.1_1480, NZ_LT607756.1_2159	NC_015574.1_1582, NC_015574.1_2292	DAHH01000004.1_137, DAHH01000007.1_89	NZ_LMVM01000012.1_228, NZ_LMVM01000023.1_28	DACV01000002.1_20, DACV01000005.1_81	DAVZ01000005.1_7, DAVZ01000019.1_36	NZ_JQJK01000008.1_293, NZ_JQJK01000016.1_23	NZ_AMPO01000001.1_185, NZ_AMPO01000007.1_139	BBES01000001.1_260, BBES01000012.1_34	AMGN01000054.1_19, AMGN01000056.1_28	NC_023044.1_1273, NC_023044.1_1886	MVPY01000038.1_36, MVPY01000088.1_29	DALO01000008.1_41, DALO01000029.1_76	CP022706.1_1583, CP022706.1_2304	NZ_CP017768.1_1097, NZ_CP017768.1_1767	NZ_RKRG01000001.1_460, NZ_RKRG01000002.1_148	NZ_CP011266.1_1744, NZ_CP011266.1_2220	NZ_LWMU01000046.1_24, NZ_LWMU01000048.1_22	NZ_NQLD01000011.1_91, NZ_NQLD01000014.1_98	NC_009515.1_1352, NC_009515.1_815	NZ_CP010834.1_130, NZ_CP010834.1_1556	OMWD01000003.1_27, OMWD01000004.1_51	NZ_MZGS01000023.1_31, NZ_MZGS01000028.1_187	NZ_MZGU01000004.1_329, NZ_MZGU01000006.1_219	NZ_BAGX02000003.1_4, NZ_BAGX02000020.1_194
OG0000093	LIHJ01000084.1_55		PLGY01000051.1_77	PMMR01000048.1_145	PMYA01000114.1_6, PMYA01000135.1_5			NZ_BFAX01000002.1_142, NZ_BFAX01000002.1_143	MZXQ01000062.1_7, MZXQ01000296.1_3		MTND01000001.1_28, MTND01000022.1_19	NZ_CP009505.1_1571, NZ_CP009505.1_2815, NZ_CP009505.1_3244	MVQI01000027.1_9, MVQI01000033.1_35, MVQI01000082.1_65		MVRE01000003.1_217, MVRE01000004.1_14, MVRE01000022.1_32		MVQY01000028.1_2	DACB01000004.1_11	DAGC01000005.1_139		PMWA01000091.1_7	NC_015216.1_2499	NZ_JQLY01000001.1_19	PLXT01000107.1_25	NZ_LT607756.1_130	NC_015574.1_126	DAHH01000015.1_242	NZ_LMVM01000039.1_112	DACV01000008.1_49	DAVZ01000006.1_25	NZ_JQJK01000009.1_386	NZ_AMPO01000001.1_470	BBES01000002.1_153	AMGN01000034.1_14, AMGN01000049.1_1	NC_023044.1_112	MVPY01000101.1_66	DALO01000016.1_20	CP022706.1_1299	NZ_CP017768.1_2070	NZ_RKRG01000001.1_499	NZ_CP011266.1_2168	NZ_LWMU01000042.1_17	NZ_NQLD01000014.1_41	NC_009515.1_1405	NZ_CP010834.1_199	OMWD01000003.1_74	NZ_MZGS01000028.1_143	NZ_MZGU01000006.1_175	NZ_BAGX02000022.1_18
OG0000094	LIHJ01000016.1_23	LIHK01000006.1_33, LIHK01000014.1_51	PLGY01000033.1_25	PMMR01000051.1_60	PMYA01000175.1_16	LFRW01000043.1_51, LFRW01000046.1_8	PNBI01000052.1_28, PNBI01000052.1_29, PNBI01000117.1_22	NZ_BFAX01000005.1_11, NZ_BFAX01000005.1_79	MZXQ01000097.1_13, MZXQ01000285.1_12	CP013703.1_1370, CP013703.1_611	MTND01000009.1_14, MTND01000026.1_127	NZ_CP009505.1_1188, NZ_CP009505.1_2825	MVQI01000011.1_6, MVQI01000018.1_9	MVRC01000006.1_83, MVRC01000012.1_288	MVRE01000002.1_40, MVRE01000013.1_160	LVVQ01000001.1_353, LVVQ01000001.1_575	MVQY01000037.1_75, MVQY01000182.1_3	DACB01000007.1_241, DACB01000016.1_333	DAGC01000001.1_12, DAGC01000004.1_58	DAQK01000015.1_73, DAQK01000046.1_78	PMWA01000050.1_49, PMWA01000067.1_26	NC_015216.1_104, NC_015216.1_2109	NZ_JQLY01000001.1_2496, NZ_JQLY01000001.1_366	PLXT01000021.1_6, PLXT01000118.1_2	NZ_LT607756.1_2283, NZ_LT607756.1_490	NC_015574.1_2423, NC_015574.1_489	DAHH01000003.1_95, DAHH01000016.1_204	NZ_LMVM01000001.1_507, NZ_LMVM01000012.1_46	DACV01000006.1_45, DACV01000007.1_62	DAVZ01000010.1_8, DAVZ01000068.1_27	NZ_JQJK01000009.1_66, NZ_KN050693.1_732	NZ_AMPO01000001.1_308, NZ_AMPO01000006.1_144	BBES01000003.1_162, BBES01000003.1_163, BBES01000003.1_164, BBES01000016.1_68, BBES01000016.1_69	AMGN01000028.1_39, AMGN01000091.1_36	NC_023044.1_1992, NC_023044.1_603	MVPY01000053.1_12, MVPY01000092.1_112	DALO01000002.1_319, DALO01000016.1_138	CP022706.1_1466, CP022706.1_784	NZ_CP017768.1_1891, NZ_CP017768.1_232	NZ_RKRG01000001.1_316, NZ_RKRG01000002.1_315	NZ_CP011266.1_1567, NZ_CP011266.1_96	NZ_LWMU01000059.1_46, NZ_LWMU01000081.1_12	NZ_NQLD01000003.1_190, NZ_NQLD01000013.1_5	NC_009515.1_1188, NC_009515.1_1491	NZ_CP010834.1_1387, NZ_CP010834.1_2027	OMWD01000001.1_41, OMWD01000028.1_13	NZ_MZGS01000014.1_73, NZ_MZGS01000027.1_93	NZ_MZGU01000002.1_138, NZ_MZGU01000004.1_22	NZ_BAGX02000008.1_35, NZ_BAGX02000021.1_16
OG0000095								NZ_BFAX01000001.1_253, NZ_BFAX01000001.1_281, NZ_BFAX01000003.1_74, NZ_BFAX01000004.1_96				NZ_CP009505.1_3503		MVRC01000013.1_139, MVRC01000016.1_57	MVRE01000004.1_6, MVRE01000017.1_153, MVRE01000017.1_155, MVRE01000020.1_9
OG0000096			PLGY01000001.1_4							CP013703.1_1449, CP013703.1_284, CP013703.1_475, CP013703.1_773		NZ_CP009505.1_1692, NZ_CP009505.1_1986, NZ_CP009505.1_2494, NZ_CP009505.1_2497, NZ_CP009505.1_2512		MVRC01000005.1_148	MVRE01000020.1_7	LVVQ01000002.1_215	MVQY01000059.1_1, MVQY01000070.1_6, MVQY01000125.1_37, MVQY01000136.1_6	DACB01000001.1_118	DAGC01000002.1_49, DAGC01000003.1_24, DAGC01000004.1_216, DAGC01000013.1_132	DAQK01000012.1_28, DAQK01000029.1_42, DAQK01000046.1_53	PMWA01000027.1_17, PMWA01000031.1_73, PMWA01000110.1_16, PMWA01000118.1_6	NC_015216.1_1441, NC_015216.1_1486, NC_015216.1_1663, NC_015216.1_1677, NC_015216.1_2077, NC_015216.1_2084	NZ_JQLY01000001.1_1620, NZ_JQLY01000001.1_2064	PLXT01000037.1_29, PLXT01000073.1_4, PLXT01000078.1_40, PLXT01000106.1_9, PLXT01000126.1_20, PLXT01000144.1_9	NZ_LT607756.1_1091, NZ_LT607756.1_512, NZ_LT607756.1_518	NC_015574.1_1160, NC_015574.1_510, NC_015574.1_539, NC_015574.1_741	DAHH01000016.1_183	NZ_LMVM01000001.1_465, NZ_LMVM01000001.1_51, NZ_LMVM01000001.1_560, NZ_LMVM01000002.1_19, NZ_LMVM01000010.1_11, NZ_LMVM01000010.1_14, NZ_LMVM01000037.1_17	DACV01000007.1_437	DAVZ01000045.1_7	NZ_JQJK01000014.1_5, NZ_KN050693.1_287, NZ_KN050693.1_67, NZ_KN050694.1_31, NZ_KN050694.1_344, NZ_KN050694.1_67	NZ_AMPO01000001.1_123, NZ_AMPO01000003.1_190, NZ_AMPO01000003.1_75, NZ_AMPO01000003.1_91, NZ_AMPO01000006.1_47	BBES01000001.1_169, BBES01000003.1_57, BBES01000009.1_5, BBES01000009.1_6	AMGN01000023.1_16, AMGN01000025.1_47, AMGN01000026.1_33	NC_023044.1_1839, NC_023044.1_529	MVPY01000031.1_61, MVPY01000037.1_37, MVPY01000043.1_160	DALO01000002.1_35	CP022706.1_1073, CP022706.1_1642, CP022706.1_858	NZ_CP017768.1_132, NZ_CP017768.1_1823	NZ_RKRG01000001.1_357, NZ_RKRG01000001.1_670, NZ_RKRG01000002.1_169, NZ_RKRG01000002.1_608, NZ_RKRG01000003.1_276	NZ_CP011266.1_1055, NZ_CP011266.1_1073, NZ_CP011266.1_1289, NZ_CP011266.1_1560, NZ_CP011266.1_1605, NZ_CP011266.1_276, NZ_CP011266.1_32, NZ_CP011266.1_368, NZ_CP011266.1_652, NZ_CP011266.1_688	NZ_LWMU01000047.1_26, NZ_LWMU01000047.1_28, NZ_LWMU01000050.1_13, NZ_LWMU01000056.1_19, NZ_LWMU01000071.1_16, NZ_LWMU01000072.1_8	NZ_NQLD01000003.1_29, NZ_NQLD01000004.1_59, NZ_NQLD01000012.1_159, NZ_NQLD01000013.1_47, NZ_NQLD01000014.1_172	NC_009515.1_1225, NC_009515.1_250, NC_009515.1_251, NC_009515.1_413, NC_009515.1_594	NZ_CP010834.1_1008, NZ_CP010834.1_1019, NZ_CP010834.1_1306, NZ_CP010834.1_1331, NZ_CP010834.1_1342, NZ_CP010834.1_2070, NZ_CP010834.1_617, NZ_CP010834.1_971	OMWD01000017.1_13, OMWD01000018.1_15, OMWD01000020.1_35, OMWD01000023.1_39, OMWD01000039.1_1	NZ_MZGS01000006.1_22, NZ_MZGS01000017.1_150, NZ_MZGS01000026.1_33, NZ_MZGS01000028.1_64, NZ_MZGS01000032.1_36	NZ_MZGU01000001.1_27, NZ_MZGU01000003.1_132, NZ_MZGU01000004.1_302, NZ_MZGU01000004.1_676, NZ_MZGU01000004.1_718, NZ_MZGU01000006.1_211	NZ_BAGX02000007.1_60, NZ_BAGX02000008.1_55, NZ_BAGX02000013.1_5, NZ_BAGX02000020.1_331, NZ_BAGX02000036.1_7
OG0000097		LIHK01000014.1_80						NZ_BFAX01000003.1_283, NZ_BFAX01000004.1_264		CP013703.1_1531		NZ_CP009505.1_1263, NZ_CP009505.1_1376, NZ_CP009505.1_1444, NZ_CP009505.1_2125, NZ_CP009505.1_3027	MVQI01000006.1_3, MVQI01000044.1_28, MVQI01000044.1_31, MVQI01000079.1_1	MVRC01000005.1_141, MVRC01000018.1_1, MVRC01000018.1_2				DACB01000003.1_60, DACB01000010.1_6			PMWA01000080.1_4, PMWA01000111.1_6	NC_015216.1_1110	NZ_JQLY01000001.1_1082, NZ_JQLY01000001.1_1319	PLXT01000042.1_49	NZ_LT607756.1_1385, NZ_LT607756.1_721	NC_015574.1_700		NZ_LMVM01000004.1_5, NZ_LMVM01000012.1_408	DACV01000002.1_371, DACV01000005.1_107, DACV01000007.1_158, DACV01000008.1_16	DAVZ01000028.1_21	NZ_JQJK01000015.1_267, NZ_KN050694.1_208	NZ_AMPO01000001.1_224, NZ_AMPO01000002.1_213, NZ_AMPO01000008.1_8	BBES01000022.1_3, BBES01000022.1_4, BBES01000022.1_5		NC_023044.1_461		DALO01000015.1_91	CP022706.1_1317, CP022706.1_1748, CP022706.1_1786	NZ_CP017768.1_1589	NZ_RKRG01000002.1_442		NZ_LWMU01000059.1_83, NZ_LWMU01000092.1_64, NZ_LWMU01000093.1_4	NZ_NQLD01000012.1_218			OMWD01000013.1_35	NZ_MZGS01000016.1_53, NZ_MZGS01000023.1_129	NZ_MZGU01000002.1_2	NZ_BAGX02000034.1_7
OG0000098	LIHJ01000005.1_37	LIHK01000056.1_158				LFRW01000034.1_24	PNBI01000008.1_1, PNBI01000027.1_21, PNBI01000102.1_13		MZXQ01000032.1_1, MZXQ01000323.1_2		MTND01000015.1_8, MTND01000022.1_32, MTND01000026.1_16, MTND01000027.1_136, MTND01000029.1_70, MTND01000034.1_9	NZ_CP009505.1_1750, NZ_CP009505.1_2976, NZ_CP009505.1_334, NZ_CP009505.1_371	MVQI01000037.1_7	MVRC01000013.1_216, MVRC01000015.1_133, MVRC01000016.1_118	MVRE01000006.1_205, MVRE01000012.1_200, MVRE01000012.1_204, MVRE01000023.1_18	LVVQ01000001.1_717	MVQY01000112.1_6, MVQY01000136.1_3, MVQY01000158.1_1, MVQY01000161.1_28	DACB01000005.1_10, DACB01000007.1_112	DAGC01000002.1_246, DAGC01000008.1_23, DAGC01000009.1_69, DAGC01000013.1_130	DAQK01000026.1_14, DAQK01000027.1_25, DAQK01000030.1_4	PMWA01000033.1_6, PMWA01000062.1_52, PMWA01000109.1_9	NC_015216.1_1249, NC_015216.1_1649, NC_015216.1_1680, NC_015216.1_1856, NC_015216.1_1871, NC_015216.1_232, NC_015216.1_709	NZ_JQLY01000001.1_1122, NZ_JQLY01000001.1_1834, NZ_JQLY01000001.1_2351, NZ_JQLY01000001.1_641, NZ_JQLY01000001.1_909	PLXT01000023.1_6, PLXT01000054.1_8, PLXT01000112.1_27, PLXT01000137.1_2	NZ_LT607756.1_1438, NZ_LT607756.1_2122, NZ_LT607756.1_919, NZ_LT607756.1_922	NC_015574.1_1542, NC_015574.1_2247	DAHH01000016.1_91	NZ_LMVM01000001.1_462, NZ_LMVM01000001.1_499, NZ_LMVM01000001.1_608, NZ_LMVM01000012.1_282, NZ_LMVM01000012.1_285, NZ_LMVM01000023.1_381	DACV01000002.1_268, DACV01000009.1_22	DAVZ01000014.1_2, DAVZ01000027.1_52, DAVZ01000046.1_43, DAVZ01000059.1_32	NZ_JQJK01000008.1_694, NZ_JQJK01000016.1_84, NZ_JQJK01000016.1_86, NZ_KN050693.1_690, NZ_KN050693.1_724, NZ_KN050694.1_118	NZ_AMPO01000001.1_126, NZ_AMPO01000001.1_142, NZ_AMPO01000004.1_172	BBES01000001.1_173, BBES01000001.1_174, BBES01000001.1_190, BBES01000001.1_194, BBES01000009.1_126, BBES01000012.1_87, BBES01000012.1_88	AMGN01000026.1_10, AMGN01000026.1_13, AMGN01000026.1_28, AMGN01000037.1_12, AMGN01000040.1_34, AMGN01000056.1_4	NC_023044.1_1240, NC_023044.1_1847, NC_023044.1_984	MVPY01000037.1_42, MVPY01000037.1_51, MVPY01000037.1_54	DALO01000015.1_2, DALO01000015.1_7, DALO01000029.1_110	CP022706.1_1625, CP022706.1_1628, CP022706.1_1639, CP022706.1_2340	NZ_CP017768.1_1059, NZ_CP017768.1_1621, NZ_CP017768.1_1712, NZ_CP017768.1_1725	NZ_RKRG01000001.1_656, NZ_RKRG01000002.1_112, NZ_RKRG01000002.1_116, NZ_RKRG01000005.1_61	NZ_CP011266.1_1784, NZ_CP011266.1_361, NZ_CP011266.1_641	NZ_LWMU01000011.1_10, NZ_LWMU01000050.1_26	NZ_NQLD01000004.1_67	NC_009515.1_603	NZ_CP010834.1_1597, NZ_CP010834.1_326, NZ_CP010834.1_624	OMWD01000004.1_90, OMWD01000008.1_61, OMWD01000033.1_16	NZ_MZGS01000020.1_23, NZ_MZGS01000023.1_71, NZ_MZGS01000026.1_61	NZ_MZGU01000004.1_695, NZ_MZGU01000006.1_56	NZ_BAGX02000007.1_84, NZ_BAGX02000020.1_8
OG0000099	LIHJ01000081.1_20		PLGY01000020.1_16	PMMR01000012.1_36, PMMR01000054.1_1, PMMR01000064.1_1	PMYA01000141.1_12	LFRW01000022.1_27, LFRW01000034.1_1, LFRW01000034.1_10, LFRW01000045.1_1	PNBI01000074.1_9, PNBI01000160.1_30, PNBI01000160.1_31	NZ_BFAX01000003.1_306, NZ_BFAX01000005.1_60	MZXQ01000107.1_9	CP013703.1_157	MTND01000009.1_126	NZ_CP009505.1_1020, NZ_CP009505.1_292	MVQI01000012.1_20	MVRC01000005.1_19, MVRC01000011.1_16, MVRC01000011.1_93, MVRC01000013.1_23	MVRE01000003.1_214, MVRE01000012.1_163, MVRE01000012.1_174	LVVQ01000001.1_459	MVQY01000066.1_21, MVQY01000132.1_3	DACB01000007.1_69, DACB01000016.1_276	DAGC01000004.1_122, DAGC01000009.1_35	DAQK01000007.1_15, DAQK01000029.1_148	PMWA01000063.1_2, PMWA01000082.1_20	NC_015216.1_1273, NC_015216.1_272	NZ_JQLY01000001.1_1257, NZ_JQLY01000001.1_2309	PLXT01000009.1_31, PLXT01000053.1_35, PLXT01000090.1_5	NZ_LT607756.1_2058, NZ_LT607756.1_981	NC_015574.1_2179, NC_015574.1_956	DAHH01000007.1_7, DAHH01000009.1_80	NZ_LMVM01000007.1_15, NZ_LMVM01000012.1_501	DACV01000002.1_657, DACV01000009.1_139	DAVZ01000008.1_21, DAVZ01000027.1_39	NZ_JQJK01000015.1_54, NZ_KN050694.1_180	NZ_AMPO01000001.1_47, NZ_AMPO01000010.1_102	BBES01000001.1_63, BBES01000005.1_30, BBES01000005.1_31, BBES01000005.1_32	AMGN01000013.1_17, AMGN01000040.1_44	NC_023044.1_1105, NC_023044.1_1762	MVPY01000099.1_133, MVPY01000100.1_22	DALO01000015.1_60, DALO01000025.1_10	CP022706.1_1719, CP022706.1_501	NZ_CP017768.1_1636, NZ_CP017768.1_512	NZ_RKRG01000001.1_199, NZ_RKRG01000003.1_37	NZ_CP011266.1_2072, NZ_CP011266.1_724	NZ_LWMU01000051.1_15, NZ_LWMU01000052.1_8	NZ_NQLD01000003.1_91, NZ_NQLD01000008.1_50	NC_009515.1_1059, NC_009515.1_309	NZ_CP010834.1_1905, NZ_CP010834.1_697	OMWD01000012.1_46, OMWD01000014.1_23	NZ_MZGS01000022.1_39, NZ_MZGS01000024.1_128	NZ_MZGU01000002.1_168, NZ_MZGU01000004.1_122	NZ_BAGX02000010.1_108, NZ_BAGX02000020.1_127
OG0000100	LIHJ01000089.1_154, LIHJ01000089.1_95	LIHK01000053.1_29	PLGY01000032.1_22, PLGY01000036.1_86	PMMR01000045.1_54, PMMR01000060.1_9	PMYA01000126.1_36, PMYA01000159.1_15	LFRW01000046.1_16, LFRW01000054.1_1, LFRW01000054.1_2	PNBI01000052.1_18, PNBI01000052.1_19	NZ_BFAX01000002.1_18	MZXQ01000266.1_3, MZXQ01000266.1_4	CP013703.1_1366, CP013703.1_957	MTND01000018.1_123, MTND01000018.1_124	NZ_CP009505.1_1448, NZ_CP009505.1_1449	MVQI01000067.1_44, MVQI01000067.1_45	MVRC01000006.1_92, MVRC01000006.1_93	MVRE01000014.1_74, MVRE01000014.1_75	LVVQ01000001.1_356	MVQY01000069.1_10, MVQY01000069.1_11	DACB01000012.1_32, DACB01000012.1_33	DAGC01000012.1_241, DAGC01000012.1_242	DAQK01000010.1_10, DAQK01000010.1_11	PMWA01000099.1_11, PMWA01000099.1_12	NC_015216.1_2335, NC_015216.1_2336	NZ_JQLY01000001.1_174, NZ_JQLY01000001.1_175	PLXT01000030.1_92, PLXT01000030.1_93	NZ_LT607756.1_321, NZ_LT607756.1_322	NC_015574.1_314, NC_015574.1_315	DAHH01000015.1_81, DAHH01000015.1_82	NZ_LMVM01000001.1_149, NZ_LMVM01000001.1_150	DACV01000007.1_312, DACV01000007.1_313	DAVZ01000049.1_42, DAVZ01000049.1_43	NZ_KN050693.1_391, NZ_KN050693.1_392	NZ_AMPO01000003.1_242, NZ_AMPO01000003.1_243	BBES01000019.1_15, BBES01000019.1_16, BBES01000019.1_17, BBES01000019.1_18	AMGN01000004.1_72, AMGN01000004.1_73	NC_023044.1_343, NC_023044.1_344	MVPY01000031.1_6, MVPY01000031.1_7	DALO01000002.1_82, DALO01000002.1_83	CP022706.1_1024, CP022706.1_1025	NZ_CP017768.1_2392, NZ_CP017768.1_2393	NZ_RKRG01000002.1_15	NZ_CP011266.1_1043, NZ_CP011266.1_1823	NZ_LWMU01000048.1_76	NZ_NQLD01000006.1_24	NC_009515.1_873	NZ_CP010834.1_1045, NZ_CP010834.1_1703	OMWD01000013.1_41	NZ_MZGS01000017.1_126, NZ_MZGS01000023.1_122	NZ_MZGU01000004.1_297, NZ_MZGU01000006.1_191	NZ_BAGX02000032.1_26
OG0000101	LIHJ01000081.1_21		PLGY01000020.1_18	PMMR01000054.1_3	PMYA01000141.1_14	LFRW01000022.1_29, LFRW01000034.1_3, LFRW01000034.1_8	PNBI01000074.1_11, PNBI01000160.1_33	NZ_BFAX01000003.1_102, NZ_BFAX01000005.1_59	MZXQ01000107.1_7	CP013703.1_155	MTND01000009.1_125	NZ_CP009505.1_1018, NZ_CP009505.1_291	MVQI01000012.1_21	MVRC01000005.1_21, MVRC01000011.1_14, MVRC01000011.1_91, MVRC01000013.1_25	MVRE01000003.1_213, MVRE01000012.1_161, MVRE01000012.1_172	LVVQ01000001.1_457	MVQY01000066.1_20, MVQY01000132.1_2	DACB01000007.1_70, DACB01000016.1_277	DAGC01000004.1_121, DAGC01000009.1_36	DAQK01000007.1_14, DAQK01000029.1_147	PMWA01000063.1_3, PMWA01000082.1_19	NC_015216.1_1274, NC_015216.1_271	NZ_JQLY01000001.1_1256, NZ_JQLY01000001.1_2310	PLXT01000009.1_30, PLXT01000053.1_36	NZ_LT607756.1_2059, NZ_LT607756.1_980	NC_015574.1_2180, NC_015574.1_955	DAHH01000007.1_8, DAHH01000009.1_79	NZ_LMVM01000007.1_14, NZ_LMVM01000012.1_502	DACV01000002.1_658, DACV01000009.1_140	DAVZ01000008.1_20, DAVZ01000027.1_38	NZ_JQJK01000015.1_55, NZ_KN050694.1_179	NZ_AMPO01000001.1_48, NZ_AMPO01000010.1_103	BBES01000001.1_64, BBES01000005.1_29	AMGN01000013.1_16, AMGN01000040.1_45	NC_023044.1_1104, NC_023044.1_1763	MVPY01000099.1_134, MVPY01000100.1_21	DALO01000015.1_59, DALO01000025.1_11	CP022706.1_1718, CP022706.1_500	NZ_CP017768.1_1637, NZ_CP017768.1_513	NZ_RKRG01000001.1_200, NZ_RKRG01000003.1_36	NZ_CP011266.1_2073, NZ_CP011266.1_723	NZ_LWMU01000051.1_16, NZ_LWMU01000052.1_9	NZ_NQLD01000003.1_92, NZ_NQLD01000008.1_51	NC_009515.1_1060, NC_009515.1_310	NZ_CP010834.1_1906, NZ_CP010834.1_696	OMWD01000012.1_45, OMWD01000014.1_24	NZ_MZGS01000022.1_38, NZ_MZGS01000024.1_129	NZ_MZGU01000002.1_169, NZ_MZGU01000004.1_121	NZ_BAGX02000010.1_107, NZ_BAGX02000020.1_128
OG0000102	LIHJ01000001.1_17, LIHJ01000018.1_1, LIHJ01000055.1_59	LIHK01000014.1_5	PLGY01000040.1_4, PLGY01000054.1_30	PMMR01000031.1_42, PMMR01000064.1_46	PMYA01000077.1_16, PMYA01000165.1_4	LFRW01000046.1_10, LFRW01000047.1_31	PNBI01000013.1_1, PNBI01000052.1_26	NZ_BFAX01000003.1_337	MZXQ01000107.1_3	CP013703.1_1368	MTND01000010.1_16, MTND01000026.1_120, MTND01000040.1_35	NZ_CP009505.1_2168, NZ_CP009505.1_3200, NZ_CP009505.1_3420, NZ_CP009505.1_464	MVQI01000071.1_42	MVRC01000006.1_85, MVRC01000018.1_38			MVQY01000111.1_4, MVQY01000148.1_15, MVQY01000180.1_31	DACB01000001.1_40, DACB01000006.1_9, DACB01000007.1_145	DAGC01000006.1_19, DAGC01000010.1_10, DAGC01000012.1_302	DAQK01000023.1_9, DAQK01000044.1_40, DAQK01000053.1_39	PMWA01000092.1_41	NC_015216.1_1699, NC_015216.1_1979, NC_015216.1_201	NZ_JQLY01000001.1_2383, NZ_JQLY01000001.1_475, NZ_JQLY01000001.1_723	PLXT01000051.1_7, PLXT01000078.1_17, PLXT01000103.1_21, PLXT01000103.1_22	NZ_LT607756.1_1656, NZ_LT607756.1_2153, NZ_LT607756.1_617	NC_015574.1_2287, NC_015574.1_536, NC_015574.1_612	DAHH01000016.1_109, DAHH01000020.1_5	NZ_LMVM01000002.1_31, NZ_LMVM01000009.1_5, NZ_LMVM01000012.1_233	DACV01000002.1_359, DACV01000002.1_361, DACV01000002.1_570, DACV01000005.1_90, DACV01000009.1_201	DAVZ01000005.1_1, DAVZ01000005.1_2, DAVZ01000035.1_7	NZ_JQJK01000014.1_19, NZ_JQJK01000016.1_28, NZ_KN050694.1_360	NZ_AMPO01000001.1_180, NZ_AMPO01000002.1_165, NZ_AMPO01000002.1_273	BBES01000001.1_255, BBES01000004.1_125, BBES01000018.1_65, BBES01000018.1_66	AMGN01000046.1_33, AMGN01000054.1_24	NC_023044.1_1014, NC_023044.1_1881, NC_023044.1_932	MVPY01000052.1_4, MVPY01000088.1_34	DALO01000008.1_36, DALO01000012.1_18, DALO01000031.1_2	CP022706.1_1588, CP022706.1_276, CP022706.1_385	NZ_CP017768.1_1762, NZ_CP017768.1_629, NZ_CP017768.1_727	NZ_RKRG01000001.1_456, NZ_RKRG01000001.1_573, NZ_RKRG01000003.1_198, NZ_RKRG01000003.1_266	NZ_CP011266.1_1046, NZ_CP011266.1_1350, NZ_CP011266.1_2208, NZ_CP011266.1_2224, NZ_CP011266.1_255	NZ_LWMU01000011.1_19, NZ_LWMU01000033.1_9, NZ_LWMU01000046.1_20, NZ_LWMU01000073.1_19	NZ_NQLD01000004.1_149, NZ_NQLD01000014.1_102, NZ_NQLD01000014.1_86	NC_009515.1_1348, NC_009515.1_1362, NC_009515.1_686	NZ_CP010834.1_1041, NZ_CP010834.1_126, NZ_CP010834.1_153, NZ_CP010834.1_843	OMWD01000003.1_23, OMWD01000003.1_42, OMWD01000003.1_9, OMWD01000024.1_15, OMWD01000035.1_13	NZ_MZGS01000016.1_33, NZ_MZGS01000017.1_130, NZ_MZGS01000028.1_175, NZ_MZGS01000028.1_191, NZ_MZGS01000028.1_24	NZ_MZGU01000004.1_689, NZ_MZGU01000006.1_206, NZ_MZGU01000006.1_223	NZ_BAGX02000010.1_22, NZ_BAGX02000020.1_190, NZ_BAGX02000020.1_207, NZ_BAGX02000020.1_301
OG0000103	LIHJ01000045.1_2	LIHK01000037.1_2	PLGY01000037.1_89, PLGY01000060.1_18	PMMR01000056.1_105, PMMR01000058.1_68	PMYA01000080.1_29, PMYA01000153.1_4	LFRW01000017.1_7	PNBI01000050.1_3	NZ_BFAX01000001.1_86	MZXQ01000072.1_4, MZXQ01000244.1_2, MZXQ01000332.1_8	CP013703.1_72	MTND01000001.1_15	NZ_CP009505.1_1199, NZ_CP009505.1_328	MVQI01000034.1_3, MVQI01000053.1_5, MVQI01000071.1_17	MVRC01000007.1_10	MVRE01000002.1_3, MVRE01000006.1_314, MVRE01000012.1_191	LVVQ01000001.1_278	MVQY01000054.1_19, MVQY01000099.1_2	DACB01000003.1_23, DACB01000004.1_24	DAGC01000005.1_121, DAGC01000012.1_20	DAQK01000016.1_20, DAQK01000017.1_10	PMWA01000056.1_9	NC_015216.1_2456, NC_015216.1_2514	NZ_JQLY01000001.1_2602, NZ_JQLY01000001.1_42	PLXT01000067.1_17, PLXT01000067.1_18, PLXT01000107.1_7	NZ_LT607756.1_115, NZ_LT607756.1_167	NC_015574.1_107, NC_015574.1_170	DAHH01000015.1_208, DAHH01000015.1_255	NZ_LMVM01000023.1_391, NZ_LMVM01000039.1_137	DACV01000003.1_261, DACV01000008.1_77	DAVZ01000023.1_5, DAVZ01000039.1_7	NZ_JQJK01000008.1_704, NZ_JQJK01000009.1_342	NZ_AMPO01000001.1_456, NZ_AMPO01000001.1_516	BBES01000002.1_128, BBES01000002.1_129, BBES01000002.1_217	AMGN01000006.1_14, AMGN01000034.1_1	NC_023044.1_152, NC_023044.1_91	MVPY01000035.1_14, MVPY01000101.1_52	DALO01000016.1_34, DALO01000022.1_12	CP022706.1_1256, CP022706.1_1319	NZ_CP017768.1_2057, NZ_CP017768.1_2105	NZ_RKRG01000001.1_484, NZ_RKRG01000001.1_610	NZ_CP011266.1_2185, NZ_CP011266.1_321	NZ_LWMU01000042.1_4, NZ_LWMU01000092.1_13	NZ_NQLD01000004.1_102, NZ_NQLD01000014.1_67	NC_009515.1_1381, NC_009515.1_638	NZ_CP010834.1_174, NZ_CP010834.1_283	OMWD01000003.1_58	NZ_MZGS01000026.1_105, NZ_MZGS01000028.1_158	NZ_MZGU01000006.1_192, NZ_MZGU01000006.1_94	NZ_BAGX02000022.1_31, NZ_BAGX02000023.1_68
OG0000104	LIHJ01000038.1_4, LIHJ01000052.1_6, LIHJ01000080.1_3	LIHK01000052.1_1, LIHK01000054.1_9	PLGY01000051.1_75	PMMR01000048.1_147	PMYA01000010.1_1	LFRW01000001.1_17	PNBI01000026.1_21, PNBI01000133.1_27, PNBI01000133.1_28	NZ_BFAX01000004.1_41	MZXQ01000004.1_27, MZXQ01000051.1_7		MTND01000008.1_8, MTND01000040.1_13	NZ_CP009505.1_3239, NZ_CP009505.1_3263	MVQI01000020.1_21, MVQI01000048.1_41	MVRC01000006.1_62	MVRE01000022.1_27, MVRE01000022.1_48		MVQY01000074.1_1, MVQY01000123.1_6	DACB01000004.1_4	DAGC01000005.1_146, DAGC01000005.1_149	DAQK01000014.1_2	PMWA01000091.1_13	NC_015216.1_1090	NZ_JQLY01000001.1_28	PLXT01000060.1_10, PLXT01000107.1_19, PLXT01000134.1_9	NZ_LT607756.1_148	NC_015574.1_132, NC_015574.1_135	DAHH01000015.1_236	NZ_LMVM01000039.1_103, NZ_LMVM01000039.1_106	DACV01000008.1_31	DAVZ01000006.1_14	NZ_JQJK01000009.1_392, NZ_JQJK01000009.1_395	NZ_AMPO01000001.1_499	BBES01000002.1_167	AMGN01000075.1_6	NC_023044.1_118	MVPY01000087.1_6	DALO01000016.1_14	CP022706.1_1293	NZ_CP017768.1_2090	NZ_RKRG01000005.1_47	NZ_CP011266.1_784	NZ_LWMU01000011.1_46		NC_009515.1_1594	NZ_CP010834.1_597	OMWD01000008.1_29	NZ_MZGS01000020.1_46	NZ_MZGU01000001.1_11	NZ_BAGX02000023.1_126
OG0000105			PLGY01000036.1_52, PLGY01000062.1_51	PMMR01000041.1_31, PMMR01000055.1_123	PMYA01000056.1_3, PMYA01000179.1_5	LFRW01000003.1_30, LFRW01000004.1_1, LFRW01000033.1_1, LFRW01000033.1_6, LFRW01000036.1_15, LFRW01000053.1_42, LFRW01000055.1_102	PNBI01000049.1_11, PNBI01000074.1_21, PNBI01000079.1_7, PNBI01000103.1_15, PNBI01000124.1_14, PNBI01000124.1_6, PNBI01000124.1_7, PNBI01000174.1_18	NZ_BFAX01000001.1_243, NZ_BFAX01000003.1_152	MZXQ01000004.1_19, MZXQ01000057.1_3	CP013703.1_38, CP013703.1_831	MTND01000004.1_39, MTND01000009.1_65	NZ_CP009505.1_348, NZ_CP009505.1_714	MVQI01000013.1_15, MVQI01000029.1_83	MVRC01000003.1_11, MVRC01000003.1_3, MVRC01000003.1_6, MVRC01000011.1_263, MVRC01000012.1_1, MVRC01000013.1_11, MVRC01000013.1_331, MVRC01000015.1_302, MVRC01000016.1_81	MVRE01000013.1_127, MVRE01000015.1_64	LVVQ01000001.1_764	MVQY01000170.1_13	DACB01000006.1_45	DAGC01000012.1_341	DAQK01000003.1_8	PMWA01000068.1_10	NC_015216.1_2238	NZ_JQLY01000001.1_256	PLXT01000030.1_24	NZ_LT607756.1_400	NC_015574.1_397	DAHH01000015.1_5	NZ_LMVM01000023.1_194	DACV01000003.1_112	DAVZ01000042.1_61	NZ_JQJK01000008.1_493	NZ_AMPO01000009.1_65	BBES01000010.1_2	AMGN01000004.1_164	NC_023044.1_437	MVPY01000043.1_84, MVPY01000099.1_13	DALO01000002.1_164	CP022706.1_923	NZ_CP017768.1_61	NZ_RKRG01000001.1_636	NZ_CP011266.1_338	NZ_LWMU01000092.1_31	NZ_NQLD01000004.1_85	NC_009515.1_620	NZ_CP010834.1_302	OMWD01000026.1_9	NZ_MZGS01000026.1_86	NZ_MZGU01000006.1_77	NZ_BAGX02000023.1_84
OG0000106									MZXQ01000161.1_1	CP013703.1_1353, CP013703.1_870		NZ_CP009505.1_1797, NZ_CP009505.1_2314, NZ_CP009505.1_480, NZ_CP009505.1_666	MVQI01000004.1_2, MVQI01000004.1_4, MVQI01000005.1_3, MVQI01000017.1_8, MVQI01000024.1_2, MVQI01000024.1_4		MVRE01000018.1_5	LVVQ01000001.1_831	MVQY01000074.1_9	DACB01000004.1_1	DAGC01000005.1_153		PMWA01000091.1_17	NC_015216.1_2480				NC_015574.1_143	DAHH01000015.1_229	NZ_LMVM01000039.1_63, NZ_LMVM01000039.1_67, NZ_LMVM01000039.1_71		DAVZ01000006.1_8	NZ_JQJK01000009.1_427, NZ_JQJK01000009.1_431, NZ_JQJK01000009.1_436		BBES01000002.1_199, BBES01000002.1_200, BBES01000009.1_115	AMGN01000022.1_30	NC_023044.1_140	MVPY01000087.1_31	DALO01000016.1_4	CP022706.1_1271		NZ_RKRG01000002.1_270	NZ_CP011266.1_1626	NZ_LWMU01000103.1_91	NZ_NQLD01000003.1_144	NC_009515.1_1440	NZ_CP010834.1_1442	OMWD01000009.1_15	NZ_MZGS01000014.1_125	NZ_MZGU01000004.1_433	NZ_BAGX02000007.1_62
OG0000107	LIHJ01000073.1_7, LIHJ01000088.1_13		PLGY01000037.1_146	PMMR01000058.1_10	PMYA01000115.1_2, PMYA01000131.1_15	LFRW01000030.1_12, LFRW01000037.1_12	PNBI01000117.1_3	NZ_BFAX01000003.1_35	MZXQ01000008.1_20, MZXQ01000068.1_12	CP013703.1_615	MTND01000032.1_38	NZ_CP009505.1_1469, NZ_CP009505.1_2763, NZ_CP009505.1_3440, NZ_CP009505.1_381	MVQI01000036.1_11	MVRC01000011.1_156, MVRC01000013.1_47, MVRC01000015.1_2	MVRE01000014.1_76	LVVQ01000001.1_582	MVQY01000180.1_10	DACB01000006.1_24	DAGC01000012.1_320	DAQK01000039.1_4, DAQK01000044.1_2	PMWA01000020.1_12, PMWA01000046.1_10, PMWA01000046.1_11, PMWA01000076.1_5	NC_015216.1_1157, NC_015216.1_1438, NC_015216.1_162, NC_015216.1_1686, NC_015216.1_2259	NZ_JQLY01000001.1_237, NZ_JQLY01000001.1_2434, NZ_JQLY01000001.1_358	PLXT01000030.1_45, PLXT01000060.1_12, PLXT01000060.1_13, PLXT01000060.1_5, PLXT01000061.1_30	NZ_LT607756.1_1107, NZ_LT607756.1_283, NZ_LT607756.1_383, NZ_LT607756.1_921	NC_015574.1_2328, NC_015574.1_261, NC_015574.1_376	DAHH01000003.1_17, DAHH01000015.1_31	NZ_LMVM01000003.1_16, NZ_LMVM01000010.1_2, NZ_LMVM01000023.1_164, NZ_LMVM01000040.1_75	DACV01000002.1_267, DACV01000003.1_90, DACV01000006.1_140	DAVZ01000042.1_41, DAVZ01000059.1_65	NZ_JQJK01000008.1_461, NZ_JQJK01000009.1_205, NZ_JQJK01000009.1_206, NZ_KN050694.1_328, NZ_KN050694.1_354	NZ_AMPO01000003.1_200, NZ_AMPO01000004.1_100, NZ_AMPO01000009.1_85	BBES01000001.1_306, BBES01000006.1_110, BBES01000010.1_35, BBES01000010.1_36	AMGN01000004.1_144, AMGN01000004.1_31, AMGN01000029.1_3, AMGN01000052.1_7	NC_023044.1_419, NC_023044.1_738	MVPY01000032.1_11, MVPY01000034.1_32, MVPY01000043.1_61	DALO01000002.1_145, DALO01000008.1_71, DALO01000018.1_34	CP022706.1_1555, CP022706.1_20, CP022706.1_943	NZ_CP017768.1_1809, NZ_CP017768.1_2232, NZ_CP017768.1_2237, NZ_CP017768.1_37, NZ_CP017768.1_590	NZ_RKRG01000002.1_514	NZ_CP011266.1_944	NZ_LWMU01000041.1_21, NZ_LWMU01000080.1_12	NZ_NQLD01000012.1_49	NC_009515.1_114	NZ_CP010834.1_1126	OMWD01000007.1_52	NZ_MZGS01000017.1_41	NZ_MZGU01000004.1_618	NZ_BAGX02000012.1_1
OG0000108			PLGY01000022.1_25, PLGY01000022.1_40	PMMR01000002.1_3, PMMR01000023.1_12	PMYA01000180.1_3, PMYA01000186.1_4	LFRW01000023.1_20, LFRW01000043.1_101	PNBI01000102.1_6	NZ_BFAX01000001.1_11, NZ_BFAX01000001.1_45	MZXQ01000208.1_12, MZXQ01000330.1_3		MTND01000004.1_60, MTND01000009.1_2	NZ_CP009505.1_2554, NZ_CP009505.1_490, NZ_CP009505.1_850	MVQI01000016.1_33, MVQI01000062.1_23	MVRC01000011.1_243, MVRC01000012.1_148	MVRE01000006.1_84, MVRE01000006.1_91, MVRE01000006.1_95		MVQY01000107.1_10	DACB01000008.1_147, DACB01000016.1_86	DAGC01000003.1_148, DAGC01000011.1_29	DAQK01000015.1_108, DAQK01000033.1_34	PMWA01000104.1_81, PMWA01000124.1_1	NC_015216.1_74, NC_015216.1_751	NZ_JQLY01000001.1_1463, NZ_JQLY01000001.1_497	PLXT01000042.1_39, PLXT01000069.1_3	NZ_LT607756.1_1819, NZ_LT607756.1_661	NC_015574.1_1988, NC_015574.1_644	DAHH01000002.1_119, DAHH01000016.1_79	NZ_LMVM01000001.1_570, NZ_LMVM01000037.1_155	DACV01000002.1_248, DACV01000007.1_472	DAVZ01000017.1_7, DAVZ01000069.1_106	NZ_JQJK01000008.1_34, NZ_KN050693.1_214, NZ_KN050694.1_77	NZ_AMPO01000006.1_80, NZ_AMPO01000012.1_103	BBES01000003.1_85, BBES01000003.1_86, BBES01000025.1_31, BBES01000025.1_32	AMGN01000025.1_9	NC_023044.1_553, NC_023044.1_649	MVPY01000043.1_205, MVPY01000092.1_23	DALO01000002.1_254, DALO01000002.1_357	CP022706.1_702, CP022706.1_835	NZ_CP017768.1_156, NZ_CP017768.1_309	NZ_RKRG01000001.1_676, NZ_RKRG01000002.1_396	NZ_CP011266.1_1399, NZ_CP011266.1_380	NZ_LWMU01000062.1_17, NZ_LWMU01000079.1_4	NZ_NQLD01000004.1_45, NZ_NQLD01000012.1_299	NC_009515.1_1604, NC_009515.1_580	NZ_CP010834.1_405, NZ_CP010834.1_798	OMWD01000019.1_21, OMWD01000020.1_28	NZ_MZGS01000016.1_123, NZ_MZGS01000026.1_26	NZ_MZGU01000002.1_65	NZ_BAGX02000015.1_15, NZ_BAGX02000023.1_113
OG0000109			PLGY01000012.1_11	PMMR01000029.1_10						CP013703.1_755		NZ_CP009505.1_1691, NZ_CP009505.1_1984			MVRE01000021.1_56, MVRE01000023.1_11		MVQY01000071.1_18, MVQY01000072.1_11, MVQY01000154.1_14, MVQY01000160.1_5	DACB01000001.1_162, DACB01000016.1_265	DAGC01000002.1_515, DAGC01000004.1_136, DAGC01000012.1_103	DAQK01000029.1_123	PMWA01000019.1_28, PMWA01000019.1_8, PMWA01000027.1_14, PMWA01000031.1_14	NC_015216.1_1520, NC_015216.1_1710, NC_015216.1_1724, NC_015216.1_316	NZ_JQLY01000001.1_2257, NZ_JQLY01000001.1_893, NZ_JQLY01000001.1_900	PLXT01000029.1_41, PLXT01000044.1_36, PLXT01000097.1_1, PLXT01000117.1_15, PLXT01000147.1_6	NZ_LT607756.1_1102, NZ_LT607756.1_2004, NZ_LT607756.1_269, NZ_LT607756.1_994	NC_015574.1_1093, NC_015574.1_1995, NC_015574.1_980	DAHH01000015.1_138	NZ_LMVM01000012.1_306, NZ_LMVM01000012.1_307, NZ_LMVM01000023.1_366	DACV01000009.1_39		NZ_JQJK01000008.1_677, NZ_JQJK01000016.1_108, NZ_JQJK01000016.1_109	NZ_AMPO01000001.1_117, NZ_AMPO01000003.1_87, NZ_AMPO01000003.1_88, NZ_AMPO01000005.1_187, NZ_AMPO01000008.1_46	BBES01000001.1_152, BBES01000001.1_153, BBES01000004.1_127, BBES01000007.1_138, BBES01000007.1_140, BBES01000009.1_152, BBES01000009.1_153	AMGN01000001.1_22, AMGN01000026.1_48	NC_023044.1_1013, NC_023044.1_1703, NC_023044.1_238	MVPY01000033.1_63, MVPY01000042.1_7, MVPY01000092.1_52	DALO01000023.1_14	CP022706.1_1159, CP022706.1_1653, CP022706.1_1833, CP022706.1_383	NZ_CP017768.1_1551, NZ_CP017768.1_2215	NZ_RKRG01000001.1_507, NZ_RKRG01000002.1_271, NZ_RKRG01000002.1_385, NZ_RKRG01000002.1_518, NZ_RKRG01000003.1_171, NZ_RKRG01000005.1_37	NZ_CP011266.1_1095, NZ_CP011266.1_1269, NZ_CP011266.1_1412, NZ_CP011266.1_1625, NZ_CP011266.1_2160, NZ_CP011266.1_623, NZ_CP011266.1_624, NZ_CP011266.1_948	NZ_LWMU01000041.1_26, NZ_LWMU01000042.1_25, NZ_LWMU01000068.1_11, NZ_LWMU01000103.1_92	NZ_NQLD01000003.1_146, NZ_NQLD01000012.1_11, NZ_NQLD01000012.1_309, NZ_NQLD01000014.1_33	NC_009515.1_1442, NC_009515.1_147, NC_009515.1_1592, NC_009515.1_723	NZ_CP010834.1_1122, NZ_CP010834.1_1210, NZ_CP010834.1_1441, NZ_CP010834.1_207, NZ_CP010834.1_603, NZ_CP010834.1_785, NZ_CP010834.1_91	OMWD01000003.1_82, OMWD01000007.1_57, OMWD01000008.1_32, OMWD01000009.1_14, OMWD01000019.1_7, OMWD01000022.1_5, OMWD01000027.1_38	NZ_MZGS01000012.1_16, NZ_MZGS01000014.1_124, NZ_MZGS01000016.1_136, NZ_MZGS01000016.1_160, NZ_MZGS01000017.1_45, NZ_MZGS01000020.1_40, NZ_MZGS01000028.1_136	NZ_MZGU01000002.1_72, NZ_MZGU01000004.1_434, NZ_MZGU01000004.1_698, NZ_MZGU01000004.1_707, NZ_MZGU01000004.1_723, NZ_MZGU01000004.1_736, NZ_MZGU01000006.1_167	NZ_BAGX02000008.1_42, NZ_BAGX02000013.1_30, NZ_BAGX02000020.1_210, NZ_BAGX02000023.1_11, NZ_BAGX02000035.1_21
OG0000110			PLGY01000023.1_10	PMMR01000062.1_7	PMYA01000030.1_4				MZXQ01000148.1_6, MZXQ01000175.1_4, MZXQ01000329.1_1		MTND01000001.1_31, MTND01000009.1_107, MTND01000026.1_2, MTND01000027.1_115, MTND01000027.1_121, MTND01000028.1_7, MTND01000039.1_6	NZ_CP009505.1_1245	MVQI01000016.1_2, MVQI01000047.1_1, MVQI01000058.1_8, MVQI01000082.1_179		MVRE01000009.1_3, MVRE01000009.1_5, MVRE01000022.1_40, MVRE01000022.1_44		MVQY01000044.1_37, MVQY01000165.1_44, MVQY01000173.1_10	DACB01000004.1_17	DAGC01000005.1_132, DAGC01000013.1_222, DAGC01000013.1_84	DAQK01000021.1_14, DAQK01000045.1_21	PMWA01000056.1_1, PMWA01000104.1_6, PMWA01000104.1_7, PMWA01000104.1_8	NC_015216.1_2504	NZ_JQLY01000001.1_2613, NZ_JQLY01000001.1_3, NZ_JQLY01000001.1_4, NZ_JQLY01000001.1_5, NZ_JQLY01000001.1_6	PLXT01000016.1_26	NZ_LT607756.1_1892, NZ_LT607756.1_1987	NC_015574.1_117, NC_015574.1_2010	DAHH01000002.1_39	NZ_LMVM01000012.1_384, NZ_LMVM01000037.1_88, NZ_LMVM01000037.1_89, NZ_LMVM01000037.1_90, NZ_LMVM01000039.1_119, NZ_LMVM01000039.1_33, NZ_LMVM01000041.1_98	DACV01000009.1_74	DAVZ01000055.1_93	NZ_JQJK01000009.1_208, NZ_JQJK01000009.1_379, NZ_JQJK01000015.1_211, NZ_KN050693.1_140, NZ_KN050694.1_83	NZ_AMPO01000001.1_446, NZ_AMPO01000001.1_471, NZ_AMPO01000006.1_69	BBES01000002.1_137, BBES01000002.1_138, BBES01000002.1_139, BBES01000002.1_170, BBES01000002.1_171, BBES01000002.1_172	AMGN01000044.1_7, AMGN01000049.1_2, AMGN01000060.1_2	NC_023044.1_103, NC_023044.1_120	MVPY01000035.1_6, MVPY01000043.1_188, MVPY01000087.1_8, MVPY01000095.1_8, MVPY01000096.1_10, MVPY01000101.1_59	DALO01000016.1_27	CP022706.1_1291, CP022706.1_1308	NZ_CP017768.1_2046, NZ_CP017768.1_2072	NZ_RKRG01000001.1_491, NZ_RKRG01000002.1_254, NZ_RKRG01000002.1_258	NZ_CP011266.1_1343, NZ_CP011266.1_2177	NZ_LWMU01000042.1_9, NZ_LWMU01000103.1_73	NZ_NQLD01000014.1_49	NC_009515.1_1397, NC_009515.1_1455	NZ_CP010834.1_187, NZ_CP010834.1_338	OMWD01000003.1_64, OMWD01000009.1_25, OMWD01000018.1_4	NZ_MZGS01000026.1_50, NZ_MZGS01000028.1_152	NZ_MZGU01000006.1_183	NZ_BAGX02000012.1_4, NZ_BAGX02000022.1_8
OG0000111	LIHJ01000041.1_6	LIHK01000002.1_17	PLGY01000022.1_45	PMMR01000045.1_94		LFRW01000024.1_2	PNBI01000045.1_5, PNBI01000128.1_4	NZ_BFAX01000003.1_264	MZXQ01000014.1_9, MZXQ01000224.1_13	CP013703.1_932	MTND01000001.1_17, MTND01000018.1_44	NZ_CP009505.1_2152, NZ_CP009505.1_318, NZ_CP009505.1_3500	MVQI01000046.1_31	MVRC01000004.1_12	MVRE01000004.1_80, MVRE01000006.1_94	LVVQ01000001.1_1002	MVQY01000091.1_4, MVQY01000163.1_25	DACB01000016.1_73	DAGC01000003.1_127, DAGC01000012.1_206, DAGC01000013.1_164	DAQK01000015.1_125, DAQK01000047.1_12	PMWA01000115.1_2	NC_015216.1_1026	NZ_JQLY01000001.1_1466, NZ_JQLY01000001.1_608, NZ_JQLY01000001.1_609	PLXT01000038.1_56	NZ_LT607756.1_763	NC_015574.1_519, NC_015574.1_751	DAHH01000013.1_1	NZ_LMVM01000003.1_5, NZ_LMVM01000041.1_21	DACV01000002.1_576	DAVZ01000009.1_1, DAVZ01000030.1_16	NZ_JQJK01000015.1_138, NZ_KN050694.1_339	NZ_AMPO01000011.1_61, NZ_AMPO01000011.1_74	BBES01000004.1_60, BBES01000004.1_73	AMGN01000046.1_7, AMGN01000080.1_3	NC_023044.1_1032, NC_023044.1_1040	MVPY01000043.1_215, MVPY01000070.1_13, MVPY01000070.1_20	DALO01000003.1_31	CP022706.1_418, CP022706.1_427	NZ_CP017768.1_584, NZ_CP017768.1_595	NZ_RKRG01000003.1_144	NZ_CP011266.1_833	NZ_LWMU01000136.1_4	NZ_NQLD01000016.1_60	NC_009515.1_214	NZ_CP010834.1_1233	OMWD01000027.1_61	NZ_MZGS01000012.1_38	NZ_MZGU01000004.1_533	NZ_BAGX02000015.1_66
OG0000112			PLGY01000055.1_6						MZXQ01000013.1_24, MZXQ01000024.1_2, MZXQ01000038.1_2, MZXQ01000060.1_1, MZXQ01000120.1_1, MZXQ01000211.1_5, MZXQ01000214.1_1, MZXQ01000273.1_3, MZXQ01000281.1_1, MZXQ01000334.1_2	CP013703.1_563, CP013703.1_742, CP013703.1_91	MTND01000025.1_3	NZ_CP009505.1_1071, NZ_CP009505.1_1262, NZ_CP009505.1_1388, NZ_CP009505.1_1590, NZ_CP009505.1_1597, NZ_CP009505.1_174, NZ_CP009505.1_175, NZ_CP009505.1_2072, NZ_CP009505.1_2882, NZ_CP009505.1_2883	MVQI01000029.1_40	MVRC01000015.1_188	MVRE01000012.1_30	LVVQ01000001.1_1040, LVVQ01000001.1_182, LVVQ01000001.1_52, LVVQ01000002.1_202	MVQY01000155.1_6					NC_015216.1_1114		PLXT01000016.1_7, PLXT01000134.1_22, PLXT01000134.1_23					DACV01000008.1_17	DAVZ01000028.1_22, DAVZ01000050.1_3, DAVZ01000050.1_4		NZ_AMPO01000004.1_11	BBES01000004.1_134, BBES01000004.1_135, BBES01000004.1_192, BBES01000035.1_19, BBES01000035.1_20	AMGN01000090.1_61	NC_023044.1_1009	MVPY01000099.1_67	DALO01000004.1_18, DALO01000004.1_19, DALO01000010.1_2, DALO01000015.1_67	CP022706.1_1791, CP022706.1_378	NZ_CP017768.1_1578, NZ_CP017768.1_638, NZ_CP017768.1_666, NZ_CP017768.1_677		NZ_CP011266.1_1998, NZ_CP011266.1_1999	NZ_LWMU01000070.1_54, NZ_LWMU01000071.1_3	NZ_NQLD01000001.1_1, NZ_NQLD01000007.1_32, NZ_NQLD01000007.1_33	NC_009515.1_1310, NC_009515.1_535		OMWD01000041.1_5
OG0000113			PLGY01000039.1_4	PMMR01000031.1_50	PMYA01000063.1_4, PMYA01000180.1_1	LFRW01000043.1_116		NZ_BFAX01000003.1_100	MZXQ01000108.1_2, MZXQ01000232.1_29	CP013703.1_1173, CP013703.1_1479, CP013703.1_369, CP013703.1_885, CP013703.1_980	MTND01000019.1_2	NZ_CP009505.1_1945, NZ_CP009505.1_938	MVQI01000036.1_16		MVRE01000004.1_62	LVVQ01000001.1_400, LVVQ01000001.1_680	MVQY01000165.1_35	DACB01000016.1_311	DAGC01000004.1_81, DAGC01000013.1_55, DAGC01000013.1_93	DAQK01000029.1_180	PMWA01000070.1_6, PMWA01000104.1_5	NC_015216.1_1176, NC_015216.1_1812, NC_015216.1_2082	NZ_JQLY01000001.1_392, NZ_JQLY01000001.1_93	PLXT01000077.1_54, PLXT01000078.1_8, PLXT01000108.1_20	NZ_LT607756.1_1900, NZ_LT607756.1_520	NC_015574.1_1023, NC_015574.1_2019, NC_015574.1_541	DAHH01000002.1_38, DAHH01000016.1_169	NZ_LMVM01000001.1_598, NZ_LMVM01000041.1_88	DACV01000007.1_39	DAVZ01000013.1_43, DAVZ01000055.1_101, DAVZ01000068.1_4	NZ_JQJK01000015.1_201, NZ_KN050694.1_106	NZ_AMPO01000001.1_482, NZ_AMPO01000003.1_188	BBES01000002.1_184, BBES01000002.1_185, BBES01000005.1_107, BBES01000005.1_108, BBES01000009.1_8, BBES01000009.1_9	AMGN01000004.1_19, AMGN01000049.1_12	NC_023044.1_1143, NC_023044.1_129, NC_023044.1_301	MVPY01000031.1_63, MVPY01000087.1_17	DALO01000002.1_33	CP022706.1_1075, CP022706.1_1282, CP022706.1_546	NZ_CP017768.1_2081, NZ_CP017768.1_2345	NZ_RKRG01000002.1_428	NZ_CP011266.1_1369	NZ_LWMU01000033.1_20	NZ_NQLD01000012.1_262	NC_009515.1_1693	NZ_CP010834.1_829	OMWD01000019.1_53	NZ_MZGS01000016.1_93	NZ_MZGU01000002.1_32	NZ_BAGX02000015.1_33
OG0000114		LIHK01000014.1_82						NZ_BFAX01000003.1_282, NZ_BFAX01000004.1_267	MZXQ01000087.1_5, MZXQ01000099.1_26, MZXQ01000302.1_1	CP013703.1_1533		NZ_CP009505.1_1260, NZ_CP009505.1_1379, NZ_CP009505.1_1443	MVQI01000006.1_2, MVQI01000044.1_27, MVQI01000079.1_2	MVRC01000005.1_142				DACB01000003.1_59, DACB01000010.1_8			PMWA01000111.1_5	NC_015216.1_1111	NZ_JQLY01000001.1_1083, NZ_JQLY01000001.1_1318	PLXT01000042.1_48	NZ_LT607756.1_1384, NZ_LT607756.1_720	NC_015574.1_699		NZ_LMVM01000004.1_6	DACV01000002.1_372, DACV01000005.1_108, DACV01000007.1_159	DAVZ01000028.1_23	NZ_JQJK01000015.1_268, NZ_KN050694.1_209	NZ_AMPO01000001.1_223, NZ_AMPO01000002.1_212, NZ_AMPO01000008.1_7	BBES01000022.1_7, BBES01000022.1_8, BBES01000022.1_9		NC_023044.1_459		DALO01000015.1_90	CP022706.1_1746, CP022706.1_1787	NZ_CP017768.1_1588	NZ_RKRG01000002.1_443, NZ_RKRG01000002.1_444, NZ_RKRG01000002.1_445	NZ_CP011266.1_1233	NZ_LWMU01000033.1_34, NZ_LWMU01000059.1_17, NZ_LWMU01000059.1_18, NZ_LWMU01000059.1_79, NZ_LWMU01000059.1_80, NZ_LWMU01000059.1_82	NZ_NQLD01000012.1_213, NZ_NQLD01000012.1_215, NZ_NQLD01000012.1_217	NC_009515.1_154, NC_009515.1_155			NZ_MZGS01000016.1_54	NZ_MZGU01000002.1_1, NZ_MZGU01000005.1_1	NZ_BAGX02000034.1_11, NZ_BAGX02000034.1_8, NZ_BAGX02000034.1_9
OG0000115			PLGY01000022.1_46	PMMR01000045.1_95		LFRW01000024.1_3, LFRW01000035.1_104	PNBI01000045.1_4, PNBI01000111.1_3, PNBI01000128.1_5	NZ_BFAX01000001.1_118	MZXQ01000014.1_10, MZXQ01000014.1_11, MZXQ01000224.1_10, MZXQ01000224.1_9	CP013703.1_965, CP013703.1_969	MTND01000018.1_43	NZ_CP009505.1_2149, NZ_CP009505.1_319, NZ_CP009505.1_3349	MVQI01000046.1_33, MVQI01000046.1_34, MVQI01000065.1_22	MVRC01000004.1_13	MVRE01000004.1_79	LVVQ01000001.1_1001, LVVQ01000001.1_280	MVQY01000091.1_5, MVQY01000109.1_13, MVQY01000161.1_1	DACB01000016.1_72	DAGC01000003.1_126, DAGC01000012.1_201	DAQK01000015.1_126, DAQK01000041.1_25		NC_015216.1_1025	NZ_JQLY01000001.1_1467	PLXT01000038.1_55	NZ_LT607756.1_762	NC_015574.1_520, NC_015574.1_749	DAHH01000003.1_84	NZ_LMVM01000001.1_181, NZ_LMVM01000003.1_6	DACV01000002.1_577	DAVZ01000009.1_4, DAVZ01000030.1_15	NZ_KN050693.1_405, NZ_KN050694.1_338	NZ_AMPO01000006.1_100, NZ_AMPO01000011.1_62	BBES01000003.1_103, BBES01000003.1_104, BBES01000003.1_105, BBES01000004.1_62, BBES01000004.1_63	AMGN01000047.1_14, AMGN01000080.1_2	NC_023044.1_1039, NC_023044.1_564	MVPY01000045.1_15, MVPY01000070.1_14, MVPY01000075.1_24	DALO01000002.1_270, DALO01000019.1_38	CP022706.1_426, CP022706.1_822	NZ_CP017768.1_1507, NZ_CP017768.1_167, NZ_CP017768.1_585	NZ_RKRG01000001.1_672	NZ_CP011266.1_1263, NZ_CP011266.1_375	NZ_LWMU01000062.1_21	NZ_NQLD01000004.1_49	NC_009515.1_584	NZ_CP010834.1_402	OMWD01000020.1_32	NZ_MZGS01000026.1_30, NZ_MZGS01000026.1_31	NZ_MZGU01000006.1_42	NZ_BAGX02000010.1_137, NZ_BAGX02000016.1_40
OG0000116			PLGY01000072.1_64	PMMR01000062.1_96, PMMR01000062.1_97	PMYA01000031.1_11, PMYA01000031.1_12		PNBI01000126.1_4, PNBI01000126.1_5	NZ_BFAX01000004.1_297, NZ_BFAX01000004.1_298	MZXQ01000011.1_4, MZXQ01000011.1_5		MTND01000014.1_2	NZ_CP009505.1_2793, NZ_CP009505.1_2794	MVQI01000023.1_1, MVQI01000023.1_2	MVRC01000012.1_62, MVRC01000012.1_63	MVRE01000013.1_40	LVVQ01000001.1_927	MVQY01000063.1_2, MVQY01000063.1_3	DACB01000008.1_154, DACB01000008.1_155	DAGC01000011.1_76, DAGC01000011.1_77	DAQK01000033.1_61, DAQK01000033.1_62	PMWA01000087.1_20, PMWA01000087.1_21	NC_015216.1_477, NC_015216.1_478	NZ_JQLY01000001.1_2084, NZ_JQLY01000001.1_2085	PLXT01000106.1_27, PLXT01000106.1_28	NZ_LT607756.1_1762, NZ_LT607756.1_1763	NC_015574.1_1921, NC_015574.1_1922	DAHH01000002.1_60, DAHH01000002.1_61	NZ_LMVM01000037.1_177, NZ_LMVM01000037.1_178	DACV01000007.1_493, DACV01000007.1_494	DAVZ01000056.1_19, DAVZ01000056.1_20	NZ_KN050693.1_241, NZ_KN050693.1_242	NZ_AMPO01000005.1_144, NZ_AMPO01000005.1_146	BBES01000013.1_44, BBES01000013.1_45	AMGN01000005.1_54, AMGN01000005.1_55	NC_023044.1_1521, NC_023044.1_1522	MVPY01000025.1_109, MVPY01000025.1_110	DALO01000011.1_103, DALO01000011.1_105	CP022706.1_2037, CP022706.1_2038	NZ_CP017768.1_1355, NZ_CP017768.1_1356	NZ_RKRG01000003.1_210, NZ_RKRG01000003.1_211			NZ_NQLD01000004.1_26, NZ_NQLD01000004.1_27	NC_009515.1_561, NC_009515.1_562				NZ_MZGU01000006.1_23, NZ_MZGU01000006.1_24	NZ_BAGX02000019.1_12, NZ_BAGX02000019.1_13
OG0000117	LIHJ01000018.1_3, LIHJ01000019.1_18, LIHJ01000072.1_42	LIHK01000008.1_29	PLGY01000022.1_41	PMMR01000002.1_2, PMMR01000023.1_11	PMYA01000117.1_16, PMYA01000180.1_4	LFRW01000002.1_60, LFRW01000007.1_4, LFRW01000042.1_73	PNBI01000105.1_6, PNBI01000128.1_1	NZ_BFAX01000004.1_118, NZ_BFAX01000004.1_293	MZXQ01000192.1_3, MZXQ01000269.1_1	CP013703.1_488, CP013703.1_588	MTND01000014.1_44	NZ_CP009505.1_2224, NZ_CP009505.1_531	MVQI01000082.1_39	MVRC01000011.1_147, MVRC01000016.1_102	MVRE01000003.1_135, MVRE01000009.1_60, MVRE01000022.1_21	LVVQ01000001.1_395, LVVQ01000002.1_236	MVQY01000037.1_4, MVQY01000098.1_20, MVQY01000107.1_4	DACB01000006.1_83, DACB01000015.1_13	DAGC01000002.1_444, DAGC01000011.1_36, DAGC01000012.1_380	DAQK01000008.1_10, DAQK01000029.1_210	PMWA01000021.1_56, PMWA01000026.1_33	NC_015216.1_1695, NC_015216.1_2201	NZ_JQLY01000001.1_1473, NZ_JQLY01000001.1_303	PLXT01000042.1_32	NZ_LT607756.1_1134, NZ_LT607756.1_1814, NZ_LT607756.1_433	NC_015574.1_1191, NC_015574.1_1249, NC_015574.1_434	DAHH01000003.1_160, DAHH01000016.1_261, DAHH01000017.1_10, DAHH01000021.1_68	NZ_LMVM01000001.1_251, NZ_LMVM01000033.1_129	DACV01000001.1_17, DACV01000002.1_501, DACV01000007.1_257	DAVZ01000071.1_25, DAVZ01000072.1_38	NZ_JQJK01000014.1_261, NZ_KN050693.1_472	NZ_AMPO01000002.1_210, NZ_AMPO01000002.1_248, NZ_AMPO01000002.1_95, NZ_AMPO01000006.1_85, NZ_AMPO01000006.1_94, NZ_AMPO01000009.1_33, NZ_AMPO01000010.1_2, NZ_AMPO01000013.1_28	BBES01000003.1_13, BBES01000003.1_213, BBES01000008.1_101, BBES01000008.1_102, BBES01000046.1_1	AMGN01000016.1_49, AMGN01000025.1_3, AMGN01000047.1_6, AMGN01000059.1_12, AMGN01000064.1_5, AMGN01000091.1_70	NC_023044.1_1816, NC_023044.1_477, NC_023044.1_506, NC_023044.1_635, NC_023044.1_870, NC_023044.1_983	MVPY01000043.1_132, MVPY01000043.1_218, MVPY01000054.1_12, MVPY01000092.1_83, MVPY01000094.1_92	DALO01000002.1_196, DALO01000010.1_14, DALO01000012.1_7	CP022706.1_1734, CP022706.1_206, CP022706.1_357, CP022706.1_751, CP022706.1_888	NZ_CP017768.1_206, NZ_CP017768.1_263, NZ_CP017768.1_713, NZ_CP017768.1_774, NZ_CP017768.1_854, NZ_CP017768.1_96	NZ_RKRG01000005.1_71	NZ_CP011266.1_666	NZ_LWMU01000058.1_13	NZ_NQLD01000014.1_223	NC_009515.1_360	NZ_CP010834.1_638	OMWD01000008.1_74	NZ_MZGS01000020.1_13	NZ_MZGU01000003.1_14	NZ_BAGX02000010.1_61
OG0000118	LIHJ01000072.1_37, LIHJ01000079.1_58	LIHK01000010.1_48, LIHK01000054.1_25, LIHK01000054.1_26	PLGY01000024.1_16, PLGY01000043.1_9	PMMR01000049.1_45, PMMR01000051.1_38	PMYA01000028.1_1, PMYA01000173.1_8	LFRW01000036.1_19		NZ_BFAX01000002.1_127, NZ_BFAX01000004.1_177		CP013703.1_1278	MTND01000029.1_62	NZ_CP009505.1_2610, NZ_CP009505.1_2614		MVRC01000015.1_307, MVRC01000016.1_153	MVRE01000003.1_83	LVVQ01000001.1_512	MVQY01000049.1_17, MVQY01000136.1_8, MVQY01000142.1_11	DACB01000007.1_132, DACB01000007.1_368, DACB01000008.1_38	DAGC01000002.1_121, DAGC01000008.1_3, DAGC01000013.1_135	DAQK01000001.1_161, DAQK01000026.1_35, DAQK01000040.1_20	PMWA01000066.1_8, PMWA01000077.1_8, PMWA01000092.1_23, PMWA01000092.1_24	NC_015216.1_217, NC_015216.1_369, NC_015216.1_637	NZ_JQLY01000001.1_1909, NZ_JQLY01000001.1_2205, NZ_JQLY01000001.1_2364	PLXT01000038.1_19, PLXT01000051.1_23, PLXT01000070.1_19	NZ_LT607756.1_1222, NZ_LT607756.1_1546, NZ_LT607756.1_1925, NZ_LT607756.1_2139	NC_015574.1_1721, NC_015574.1_2043, NC_015574.1_2272	DAHH01000002.1_12, DAHH01000004.1_94, DAHH01000007.1_71	NZ_LMVM01000012.1_258, NZ_LMVM01000038.1_196, NZ_LMVM01000041.1_53	DACV01000002.1_72, DACV01000005.1_112, DACV01000007.1_719	DAVZ01000032.1_48, DAVZ01000065.1_19, DAVZ01000067.1_34, DAVZ01000071.1_7	NZ_JQJK01000008.1_230, NZ_JQJK01000015.1_166, NZ_JQJK01000016.1_56	NZ_AMPO01000001.1_165, NZ_AMPO01000008.1_127, NZ_AMPO01000014.1_9	BBES01000001.1_234, BBES01000001.1_235, BBES01000007.1_6, BBES01000007.1_7, BBES01000017.1_51	AMGN01000007.1_29, AMGN01000020.1_28, AMGN01000063.1_3, AMGN01000083.1_1	NC_023044.1_1318, NC_023044.1_1632, NC_023044.1_1868	MVPY01000084.1_16, MVPY01000088.1_48, MVPY01000094.1_22	DALO01000008.1_23, DALO01000019.1_4, DALO01000029.1_36	CP022706.1_1602, CP022706.1_1914, CP022706.1_2246	NZ_CP017768.1_1152, NZ_CP017768.1_1472, NZ_CP017768.1_1747	NZ_RKRG01000001.1_132, NZ_RKRG01000001.1_255	NZ_CP011266.1_189, NZ_CP011266.1_2004	NZ_LWMU01000081.1_76, NZ_LWMU01000114.1_72	NZ_NQLD01000006.1_143, NZ_NQLD01000008.1_110	NC_009515.1_1119, NC_009515.1_995	NZ_CP010834.1_1840, NZ_CP010834.1_1962	OMWD01000010.1_68, OMWD01000029.1_5	NZ_MZGS01000024.1_57, NZ_MZGS01000027.1_15	NZ_MZGU01000004.1_191, NZ_MZGU01000004.1_75	NZ_BAGX02000020.1_177, NZ_BAGX02000020.1_59
OG0000119	LIHJ01000009.1_32, LIHJ01000058.1_1						PNBI01000143.1_6		MZXQ01000019.1_4		MTND01000004.1_2, MTND01000023.1_9	NZ_CP009505.1_1798, NZ_CP009505.1_2158, NZ_CP009505.1_2942, NZ_CP009505.1_373, NZ_CP009505.1_55	MVQI01000032.1_2, MVQI01000035.1_2, MVQI01000040.1_3, MVQI01000048.1_1, MVQI01000065.1_8, MVQI01000072.1_2, MVQI01000072.1_3	MVRC01000013.1_316														NZ_LMVM01000039.1_74, NZ_LMVM01000039.1_75		DAVZ01000058.1_6, DAVZ01000058.1_7	NZ_JQJK01000009.1_422, NZ_JQJK01000009.1_423									NZ_RKRG01000002.1_107, NZ_RKRG01000002.1_108, NZ_RKRG01000002.1_113	NZ_CP011266.1_1783	NZ_LWMU01000048.1_152, NZ_LWMU01000053.1_10	NZ_NQLD01000003.1_79	NC_009515.1_297	NZ_CP010834.1_1596, NZ_CP010834.1_1601	OMWD01000004.1_89, OMWD01000048.1_3	NZ_MZGS01000023.1_69, NZ_MZGS01000023.1_70, NZ_MZGS01000023.1_76	NZ_MZGU01000002.1_198, NZ_MZGU01000007.1_90	NZ_BAGX02000032.1_46
OG0000120		LIHK01000023.1_24	PLGY01000017.1_19, PLGY01000051.1_63	PMMR01000048.1_159, PMMR01000048.1_19	PMYA01000024.1_3, PMYA01000092.1_1	LFRW01000027.1_2, LFRW01000040.1_8	PNBI01000062.1_4	NZ_BFAX01000004.1_211	MZXQ01000004.1_9, MZXQ01000008.1_17	CP013703.1_662, CP013703.1_999	MTND01000018.1_6, MTND01000022.1_1, MTND01000032.1_45	NZ_CP009505.1_2738, NZ_CP009505.1_3415	MVQI01000071.1_2, MVQI01000071.1_20, MVQI01000082.1_189	MVRC01000012.1_33, MVRC01000012.1_9	MVRE01000004.1_30, MVRE01000015.1_66, MVRE01000019.1_46	LVVQ01000001.1_24, LVVQ01000001.1_45	MVQY01000180.1_46	DACB01000012.1_7	DAGC01000012.1_283	DAQK01000053.1_20	PMWA01000046.1_32	NC_015216.1_2286	NZ_JQLY01000001.1_216	PLXT01000030.1_64	NZ_LT607756.1_361	NC_015574.1_356	DAHH01000015.1_51	NZ_LMVM01000023.1_134	DACV01000003.1_67	DAVZ01000042.1_20	NZ_JQJK01000008.1_429	NZ_AMPO01000009.1_111	BBES01000010.1_72, BBES01000010.1_73	AMGN01000004.1_113	NC_023044.1_394	MVPY01000043.1_34	DALO01000002.1_120	CP022706.1_970	NZ_CP017768.1_6	NZ_RKRG01000001.1_604	NZ_CP011266.1_312	NZ_LWMU01000092.1_7	NZ_NQLD01000004.1_113	NC_009515.1_647	NZ_CP010834.1_276		NZ_MZGS01000026.1_111	NZ_MZGU01000006.1_104	NZ_BAGX02000023.1_61
[truncated: 18,285 more rows]
[truncated: 206 more columns]

## Sheet: TableS3_substrates_functions
Metabolism related substrate specific functions for the three main methanogenic pathways.
		aceticlastic unique	methylotrophic unique	hydrogenotrophic unique
Carbohydrate metabolism	Glycolysis/Gluconeogenesis		glpX; fructose-1,6-bisphosphatase II
Carbohydrate metabolism	Glycolysis/Gluconeogenesis		gpmI; 2,3.bispohsphoglycerate-independent phosphoglycerate mutase
Carbohydrate metabolism	Glycolysis/Gluconeogenesis			GPI, pgi; glucose-6-phosphate isomerase
[truncated: 103 more rows]

## Sheet: TableS4_amino_acid_abundances
Amino acid abundances for each of the 86 species, grouped by OG groupings
[truncated: 81 more rows]
[truncated: 42 more columns]
